# Supplementary material for: Salivary microbial meta-analysis reveals gender differences in oral microbiota, core microbiota, and molecular markers
Source: Front Cell Infect Microbiol. 2026 Apr 15;16:1796284. doi: 10.3389/fcimb.2026.1796284 (PMC13125147; doi:10.3389/fcimb.2026.1796284)
Supplement: Supplementary Table 1 — Total sample metadata. [file Table1.xlsx]

## Sheet: V3-V4
Run	BioProject	BioSample	AGE	Assay Type	geo_loc_name_country	geo_loc_name_country_continent	geo_loc_name	Bases	Bytes	Center Name	collection_timestamp	Consent	DATASTORE filetype	DATASTORE provider	DATASTORE region	env_material	Instrument	LibrarySelection	LibrarySource	SEX	Group	AvgSpotLen	version	Platform	Organism	SRA Study	Experiment	LibraryLayout	collection method	smoking
ERR4029286	PRJEB37445	SAMEA6677085		AMPLICON	China	Asia	China	20955300	11128375	KAROLINSKA INSITUTET	14-May	public	run.zq,sra	gs,ncbi,s3	gs.us-east1,s3.us-east-1,ncbi.public	saliva	Illumina MiSeq	PCR	METAGENOMIC		control	522	1	ILLUMINA	human oral metagenome	ERP120759	ERX4030602	PAIRED	non-stimulated	no
ERR4042820	PRJEB37445	SAMEA6795662		AMPLICON	China	Asia	China	60709200	32698522	KAROLINSKA INSITUTET	11-May	public	sra,run.zq,fastq	ncbi,s3,gs	s3.us-east-1,gs.us-east1,ncbi.public	saliva	Illumina MiSeq	PCR	METAGENOMIC	female	Nasopharyngeal_carcinoma	600	1	ILLUMINA	human oral metagenome	ERP120759	ERX4044014	PAIRED	non-stimulated	no
ERR4042821	PRJEB37445	SAMEA6795663		AMPLICON	China	Asia	China	54173400	30650086	KAROLINSKA INSITUTET	12-Dec	public	run.zq,sra	ncbi,gs,s3	s3.us-east-1,gs.us-east1,ncbi.public	saliva	Illumina MiSeq	PCR	METAGENOMIC	male	Nasopharyngeal_carcinoma	600	1	ILLUMINA	human oral metagenome	ERP120759	ERX4044015	PAIRED	non-stimulated	no
ERR4042822	PRJEB37445	SAMEA6795664		AMPLICON	China	Asia	China	34824600	19632713	KAROLINSKA INSITUTET	11-Oct	public	sra,run.zq	gs,ncbi,s3	s3.us-east-1,ncbi.public,gs.us-east1	saliva	Illumina MiSeq	PCR	METAGENOMIC	female	Nasopharyngeal_carcinoma	600	1	ILLUMINA	human oral metagenome	ERP120759	ERX4044016	PAIRED	non-stimulated	no
ERR4042823	PRJEB37445	SAMEA6795665		AMPLICON	China	Asia	China	71049000	37499116	KAROLINSKA INSITUTET	11-Nov	public	fastq,run.zq,sra	s3,ncbi,gs	ncbi.public,gs.us-east1,s3.us-east-1	saliva	Illumina MiSeq	PCR	METAGENOMIC	female	Nasopharyngeal_carcinoma	600	1	ILLUMINA	human oral metagenome	ERP120759	ERX4044017	PAIRED	non-stimulated	no
ERR4042824	PRJEB37445	SAMEA6795666		AMPLICON	China	Asia	China	44294400	23798562	KAROLINSKA INSITUTET	12-Apr	public	run.zq,sra,fastq	gs,s3,ncbi	ncbi.public,s3.us-east-1,gs.us-east1	saliva	Illumina MiSeq	PCR	METAGENOMIC	female	Nasopharyngeal_carcinoma	600	1	ILLUMINA	human oral metagenome	ERP120759	ERX4044018	PAIRED	non-stimulated	no
ERR4042825	PRJEB37445	SAMEA6795667		AMPLICON	China	Asia	China	34813200	18464833	KAROLINSKA INSITUTET	13-May	public	run.zq,fastq,sra	gs,s3,ncbi	gs.us-east1,s3.us-east-1,ncbi.public	saliva	Illumina MiSeq	PCR	METAGENOMIC	female	Nasopharyngeal_carcinoma	600	1	ILLUMINA	human oral metagenome	ERP120759	ERX4044019	PAIRED	non-stimulated	no
ERR4042826	PRJEB37445	SAMEA6795668		AMPLICON	China	Asia	China	30313800	16102602	KAROLINSKA INSITUTET	13-Jul	public	fastq,sra,run.zq	s3,gs,ncbi	ncbi.public,s3.us-east-1,gs.us-east1	saliva	Illumina MiSeq	PCR	METAGENOMIC	female	Nasopharyngeal_carcinoma	600	1	ILLUMINA	human oral metagenome	ERP120759	ERX4044020	PAIRED	non-stimulated	no
ERR4042827	PRJEB37445	SAMEA6795669		AMPLICON	China	Asia	China	59169000	33716360	KAROLINSKA INSITUTET	12-Jul	public	run.zq,sra	ncbi,s3,gs	ncbi.public,s3.us-east-1,gs.us-east1	saliva	Illumina MiSeq	PCR	METAGENOMIC	male	Nasopharyngeal_carcinoma	600	1	ILLUMINA	human oral metagenome	ERP120759	ERX4044021	PAIRED	non-stimulated	no
ERR4042828	PRJEB37445	SAMEA6795670		AMPLICON	China	Asia	China	45368400	25498169	KAROLINSKA INSITUTET	10-Dec	public	sra,run.zq	ncbi,s3,gs	s3.us-east-1,ncbi.public,gs.us-east1	saliva	Illumina MiSeq	PCR	METAGENOMIC	female	Nasopharyngeal_carcinoma	600	1	ILLUMINA	human oral metagenome	ERP120759	ERX4044022	PAIRED	non-stimulated	no
ERR4042829	PRJEB37445	SAMEA6795671		AMPLICON	China	Asia	China	27935400	14916891	KAROLINSKA INSITUTET	11-Mar	public	fastq,sra,run.zq	s3,gs,ncbi	s3.us-east-1,gs.us-east1,ncbi.public	saliva	Illumina MiSeq	PCR	METAGENOMIC	male	Nasopharyngeal_carcinoma	600	1	ILLUMINA	human oral metagenome	ERP120759	ERX4044023	PAIRED	non-stimulated	no
ERR4042830	PRJEB37445	SAMEA6795761		AMPLICON	China	Asia	China	23493000	13185090	KAROLINSKA INSITUTET	10-Nov	public	sra,run.zq,fastq	gs,ncbi,s3	s3.us-east-1,gs.us-east1,ncbi.public	saliva	Illumina MiSeq	PCR	METAGENOMIC	male	Nasopharyngeal_carcinoma	600	1	ILLUMINA	human oral metagenome	ERP120759	ERX4044024	PAIRED	non-stimulated	no
ERR4042831	PRJEB37445	SAMEA6795762		AMPLICON	China	Asia	China	27954600	15441470	KAROLINSKA INSITUTET	11-Jan	public	fastq,run.zq,sra	ncbi,s3,gs	ncbi.public,gs.us-east1,s3.us-east-1	saliva	Illumina MiSeq	PCR	METAGENOMIC	male	Nasopharyngeal_carcinoma	600	1	ILLUMINA	human oral metagenome	ERP120759	ERX4044025	PAIRED	non-stimulated	no
ERR4042832	PRJEB37445	SAMEA6795763		AMPLICON	China	Asia	China	37629600	20865490	KAROLINSKA INSITUTET	11-May	public	run.zq,sra,fastq	gs,ncbi,s3	gs.us-east1,s3.us-east-1,ncbi.public	saliva	Illumina MiSeq	PCR	METAGENOMIC	male	Nasopharyngeal_carcinoma	600	1	ILLUMINA	human oral metagenome	ERP120759	ERX4044026	PAIRED	non-stimulated	no
ERR4042833	PRJEB37445	SAMEA6795764		AMPLICON	China	Asia	China	38784600	21062866	KAROLINSKA INSITUTET	13-Jul	public	fastq,sra,run.zq	ncbi,gs,s3	s3.us-east-1,gs.us-east1,ncbi.public	saliva	Illumina MiSeq	PCR	METAGENOMIC	male	Nasopharyngeal_carcinoma	600	1	ILLUMINA	human oral metagenome	ERP120759	ERX4044027	PAIRED	non-stimulated	no
ERR4042834	PRJEB37445	SAMEA6795765		AMPLICON	China	Asia	China	37063800	20450604	KAROLINSKA INSITUTET	12-Apr	public	run.zq,fastq,sra	s3,gs,ncbi	gs.us-east1,ncbi.public,s3.us-east-1	saliva	Illumina MiSeq	PCR	METAGENOMIC	female	Nasopharyngeal_carcinoma	600	1	ILLUMINA	human oral metagenome	ERP120759	ERX4044028	PAIRED	non-stimulated	no
ERR4042835	PRJEB37445	SAMEA6795766		AMPLICON	China	Asia	China	37012800	20335077	KAROLINSKA INSITUTET	11-Oct	public	run.zq,sra,fastq	gs,s3,ncbi	gs.us-east1,ncbi.public,s3.us-east-1	saliva	Illumina MiSeq	PCR	METAGENOMIC	male	Nasopharyngeal_carcinoma	600	1	ILLUMINA	human oral metagenome	ERP120759	ERX4044029	PAIRED	non-stimulated	no
ERR4042836	PRJEB37445	SAMEA6795767		AMPLICON	China	Asia	China	33418800	19445022	KAROLINSKA INSITUTET	11-Nov	public	sra,run.zq	gs,s3,ncbi	ncbi.public,gs.us-east1,s3.us-east-1	saliva	Illumina MiSeq	PCR	METAGENOMIC	male	Nasopharyngeal_carcinoma	600	1	ILLUMINA	human oral metagenome	ERP120759	ERX4044030	PAIRED	non-stimulated	no
ERR4042837	PRJEB37445	SAMEA6795768		AMPLICON	China	Asia	China	39780600	22084709	KAROLINSKA INSITUTET	12-Feb	public	run.zq,sra,fastq	gs,s3,ncbi	ncbi.public,gs.us-east1,s3.us-east-1	saliva	Illumina MiSeq	PCR	METAGENOMIC	male	Nasopharyngeal_carcinoma	600	1	ILLUMINA	human oral metagenome	ERP120759	ERX4044031	PAIRED	non-stimulated	no
ERR4042838	PRJEB37445	SAMEA6795769		AMPLICON	China	Asia	China	26529600	14827328	KAROLINSKA INSITUTET	12-Apr	public	run.zq,sra,fastq	s3,ncbi,gs	gs.us-east1,ncbi.public,s3.us-east-1	saliva	Illumina MiSeq	PCR	METAGENOMIC	male	Nasopharyngeal_carcinoma	600	1	ILLUMINA	human oral metagenome	ERP120759	ERX4044032	PAIRED	non-stimulated	no
ERR4042839	PRJEB37445	SAMEA6795770		AMPLICON	China	Asia	China	39120000	22897298	KAROLINSKA INSITUTET	12-Jun	public	sra,run.zq	ncbi,s3,gs	gs.us-east1,s3.us-east-1,ncbi.public	saliva	Illumina MiSeq	PCR	METAGENOMIC	male	Nasopharyngeal_carcinoma	600	1	ILLUMINA	human oral metagenome	ERP120759	ERX4044033	PAIRED	non-stimulated	no
ERR4042840	PRJEB37445	SAMEA6795672		AMPLICON	China	Asia	China	37717800	21248794	KAROLINSKA INSITUTET	11-Nov	public	run.zq,sra	ncbi,s3,gs	ncbi.public,gs.us-east1,s3.us-east-1	saliva	Illumina MiSeq	PCR	METAGENOMIC	male	Nasopharyngeal_carcinoma	600	1	ILLUMINA	human oral metagenome	ERP120759	ERX4044034	PAIRED	non-stimulated	no
ERR4042841	PRJEB37445	SAMEA6795771		AMPLICON	China	Asia	China	28356600	15341590	KAROLINSKA INSITUTET	14-May	public	sra,fastq,run.zq	gs,s3,ncbi	s3.us-east-1,gs.us-east1,ncbi.public	saliva	Illumina MiSeq	PCR	METAGENOMIC	male	Nasopharyngeal_carcinoma	600	1	ILLUMINA	human oral metagenome	ERP120759	ERX4044035	PAIRED	non-stimulated	no
ERR4042842	PRJEB37445	SAMEA6795772		AMPLICON	China	Asia	China	23055000	12550535	KAROLINSKA INSITUTET	14-May	public	sra,run.zq,fastq	gs,ncbi,s3	gs.us-east1,ncbi.public,s3.us-east-1	saliva	Illumina MiSeq	PCR	METAGENOMIC	male	Nasopharyngeal_carcinoma	600	1	ILLUMINA	human oral metagenome	ERP120759	ERX4044036	PAIRED	non-stimulated	no
ERR4042843	PRJEB37445	SAMEA6795773		AMPLICON	China	Asia	China	38382000	21207998	KAROLINSKA INSITUTET	13-Jan	public	run.zq,fastq,sra	gs,s3,ncbi	s3.us-east-1,ncbi.public,gs.us-east1	saliva	Illumina MiSeq	PCR	METAGENOMIC	female	Nasopharyngeal_carcinoma	600	1	ILLUMINA	human oral metagenome	ERP120759	ERX4044037	PAIRED	non-stimulated	no
ERR4042844	PRJEB37445	SAMEA6795774		AMPLICON	China	Asia	China	26833200	14692046	KAROLINSKA INSITUTET	11-May	public	sra,run.zq,fastq	ncbi,gs,s3	ncbi.public,gs.us-east1,s3.us-east-1	saliva	Illumina MiSeq	PCR	METAGENOMIC	male	Nasopharyngeal_carcinoma	600	1	ILLUMINA	human oral metagenome	ERP120759	ERX4044038	PAIRED	non-stimulated	no
ERR4042845	PRJEB37445	SAMEA6795775		AMPLICON	China	Asia	China	33254400	18622725	KAROLINSKA INSITUTET	12-Nov	public	fastq,run.zq,sra	s3,ncbi,gs	ncbi.public,gs.us-east1,s3.us-east-1	saliva	Illumina MiSeq	PCR	METAGENOMIC	male	Nasopharyngeal_carcinoma	600	1	ILLUMINA	human oral metagenome	ERP120759	ERX4044039	PAIRED	non-stimulated	no
ERR4042846	PRJEB37445	SAMEA6795776		AMPLICON	China	Asia	China	28857600	15946332	KAROLINSKA INSITUTET	13-Mar	public	sra,fastq,run.zq	gs,ncbi,s3	s3.us-east-1,ncbi.public,gs.us-east1	saliva	Illumina MiSeq	PCR	METAGENOMIC	male	Nasopharyngeal_carcinoma	600	1	ILLUMINA	human oral metagenome	ERP120759	ERX4044040	PAIRED	non-stimulated	no
ERR4042847	PRJEB37445	SAMEA6795777		AMPLICON	China	Asia	China	31655400	17409985	KAROLINSKA INSITUTET	13-Nov	public	run.zq,sra,fastq	s3,gs,ncbi	ncbi.public,gs.us-east1,s3.us-east-1	saliva	Illumina MiSeq	PCR	METAGENOMIC	male	Nasopharyngeal_carcinoma	600	1	ILLUMINA	human oral metagenome	ERP120759	ERX4044041	PAIRED	non-stimulated	no
ERR4042848	PRJEB37445	SAMEA6795778		AMPLICON	China	Asia	China	30840600	17001270	KAROLINSKA INSITUTET	14-May	public	fastq,run.zq,sra	gs,ncbi,s3	gs.us-east1,ncbi.public,s3.us-east-1	saliva	Illumina MiSeq	PCR	METAGENOMIC	male	Nasopharyngeal_carcinoma	600	1	ILLUMINA	human oral metagenome	ERP120759	ERX4044042	PAIRED	non-stimulated	no
ERR4042849	PRJEB37445	SAMEA6795779		AMPLICON	China	Asia	China	34074000	18575739	KAROLINSKA INSITUTET	13-Mar	public	run.zq,fastq,sra	s3,ncbi,gs	s3.us-east-1,ncbi.public,gs.us-east1	saliva	Illumina MiSeq	PCR	METAGENOMIC	female	Nasopharyngeal_carcinoma	600	1	ILLUMINA	human oral metagenome	ERP120759	ERX4044043	PAIRED	non-stimulated	no
ERR4042850	PRJEB37445	SAMEA6795780		AMPLICON	China	Asia	China	33569400	18462124	KAROLINSKA INSITUTET	11-May	public	run.zq,sra,fastq	ncbi,s3,gs	ncbi.public,s3.us-east-1,gs.us-east1	saliva	Illumina MiSeq	PCR	METAGENOMIC	female	Nasopharyngeal_carcinoma	600	1	ILLUMINA	human oral metagenome	ERP120759	ERX4044044	PAIRED	non-stimulated	no
ERR4042851	PRJEB37445	SAMEA6795673		AMPLICON	China	Asia	China	58246800	30506598	KAROLINSKA INSITUTET	11-Nov	public	run.zq,fastq,sra	gs,ncbi,s3	s3.us-east-1,gs.us-east1,ncbi.public	saliva	Illumina MiSeq	PCR	METAGENOMIC	male	Nasopharyngeal_carcinoma	600	1	ILLUMINA	human oral metagenome	ERP120759	ERX4044045	PAIRED	non-stimulated	no
ERR4042852	PRJEB37445	SAMEA6795781		AMPLICON	China	Asia	China	40357200	22032764	KAROLINSKA INSITUTET	11-Nov	public	fastq,sra,run.zq	gs,s3,ncbi	gs.us-east1,ncbi.public,s3.us-east-1	saliva	Illumina MiSeq	PCR	METAGENOMIC	male	Nasopharyngeal_carcinoma	600	1	ILLUMINA	human oral metagenome	ERP120759	ERX4044046	PAIRED	non-stimulated	no
ERR4042853	PRJEB37445	SAMEA6795782		AMPLICON	China	Asia	China	37487400	20449645	KAROLINSKA INSITUTET	12-Mar	public	fastq,sra,run.zq	gs,ncbi,s3	gs.us-east1,s3.us-east-1,ncbi.public	saliva	Illumina MiSeq	PCR	METAGENOMIC	female	Nasopharyngeal_carcinoma	600	1	ILLUMINA	human oral metagenome	ERP120759	ERX4044047	PAIRED	non-stimulated	no
ERR4042854	PRJEB37445	SAMEA6795783		AMPLICON	China	Asia	China	46242600	25053208	KAROLINSKA INSITUTET	11-Sep	public	run.zq,fastq,sra	gs,ncbi,s3	ncbi.public,s3.us-east-1,gs.us-east1	saliva	Illumina MiSeq	PCR	METAGENOMIC	male	Nasopharyngeal_carcinoma	600	1	ILLUMINA	human oral metagenome	ERP120759	ERX4044048	PAIRED	non-stimulated	no
ERR4042855	PRJEB37445	SAMEA6795784		AMPLICON	China	Asia	China	41645400	22538472	KAROLINSKA INSITUTET	12-Nov	public	fastq,sra,run.zq	s3,gs,ncbi	s3.us-east-1,gs.us-east1,ncbi.public	saliva	Illumina MiSeq	PCR	METAGENOMIC	male	Nasopharyngeal_carcinoma	600	1	ILLUMINA	human oral metagenome	ERP120759	ERX4044049	PAIRED	non-stimulated	no
ERR4042856	PRJEB37445	SAMEA6795785		AMPLICON	China	Asia	China	58017600	31437513	KAROLINSKA INSITUTET	12-Oct	public	run.zq,fastq,sra	s3,ncbi,gs	gs.us-east1,s3.us-east-1,ncbi.public	saliva	Illumina MiSeq	PCR	METAGENOMIC	male	Nasopharyngeal_carcinoma	600	1	ILLUMINA	human oral metagenome	ERP120759	ERX4044050	PAIRED	non-stimulated	no
ERR4042857	PRJEB37445	SAMEA6795786		AMPLICON	China	Asia	China	59164800	31708475	KAROLINSKA INSITUTET	12-Jun	public	sra,fastq,run.zq	ncbi,gs,s3	gs.us-east1,ncbi.public,s3.us-east-1	saliva	Illumina MiSeq	PCR	METAGENOMIC	male	Nasopharyngeal_carcinoma	600	1	ILLUMINA	human oral metagenome	ERP120759	ERX4044051	PAIRED	non-stimulated	no
ERR4042858	PRJEB37445	SAMEA6795787		AMPLICON	China	Asia	China	24030600	12930973	KAROLINSKA INSITUTET	13-Mar	public	run.zq,sra,fastq	s3,ncbi,gs	s3.us-east-1,ncbi.public,gs.us-east1	saliva	Illumina MiSeq	PCR	METAGENOMIC	male	Nasopharyngeal_carcinoma	600	1	ILLUMINA	human oral metagenome	ERP120759	ERX4044052	PAIRED	non-stimulated	no
ERR4042859	PRJEB37445	SAMEA6795788		AMPLICON	China	Asia	China	19870200	10652401	KAROLINSKA INSITUTET	11-Jan	public	run.zq,fastq,sra	s3,gs,ncbi	s3.us-east-1,gs.us-east1,ncbi.public	saliva	Illumina MiSeq	PCR	METAGENOMIC	female	Nasopharyngeal_carcinoma	600	1	ILLUMINA	human oral metagenome	ERP120759	ERX4044053	PAIRED	non-stimulated	no
ERR4042860	PRJEB37445	SAMEA6795789		AMPLICON	China	Asia	China	26851200	14499515	KAROLINSKA INSITUTET	11-Feb	public	run.zq,sra,fastq	ncbi,s3,gs	gs.us-east1,s3.us-east-1,ncbi.public	saliva	Illumina MiSeq	PCR	METAGENOMIC	female	Nasopharyngeal_carcinoma	600	1	ILLUMINA	human oral metagenome	ERP120759	ERX4044054	PAIRED	non-stimulated	no
ERR4042861	PRJEB37445	SAMEA6795790		AMPLICON	China	Asia	China	36943800	19878683	KAROLINSKA INSITUTET	11-May	public	fastq,run.zq,sra	ncbi,gs,s3	gs.us-east1,s3.us-east-1,ncbi.public	saliva	Illumina MiSeq	PCR	METAGENOMIC	female	Nasopharyngeal_carcinoma	600	1	ILLUMINA	human oral metagenome	ERP120759	ERX4044055	PAIRED	non-stimulated	no
ERR4042862	PRJEB37445	SAMEA6795674		AMPLICON	China	Asia	China	34581600	18509193	KAROLINSKA INSITUTET	12-Apr	public	run.zq,fastq,sra	gs,ncbi,s3	ncbi.public,gs.us-east1,s3.us-east-1	saliva	Illumina MiSeq	PCR	METAGENOMIC	male	Nasopharyngeal_carcinoma	600	1	ILLUMINA	human oral metagenome	ERP120759	ERX4044056	PAIRED	non-stimulated	no
ERR4042863	PRJEB37445	SAMEA6795791		AMPLICON	China	Asia	China	42516600	22780358	KAROLINSKA INSITUTET	12-Jun	public	fastq,sra,run.zq	gs,s3,ncbi	ncbi.public,gs.us-east1,s3.us-east-1	saliva	Illumina MiSeq	PCR	METAGENOMIC	female	Nasopharyngeal_carcinoma	600	1	ILLUMINA	human oral metagenome	ERP120759	ERX4044057	PAIRED	non-stimulated	no
ERR4042864	PRJEB37445	SAMEA6795792		AMPLICON	China	Asia	China	35658000	19209765	KAROLINSKA INSITUTET	11-Nov	public	sra,fastq,run.zq	gs,ncbi,s3	ncbi.public,gs.us-east1,s3.us-east-1	saliva	Illumina MiSeq	PCR	METAGENOMIC	male	Nasopharyngeal_carcinoma	600	1	ILLUMINA	human oral metagenome	ERP120759	ERX4044058	PAIRED	non-stimulated	no
ERR4042865	PRJEB37445	SAMEA6795793		AMPLICON	China	Asia	China	42819000	24346833	KAROLINSKA INSITUTET	12-Jan	public	run.zq,sra	gs,ncbi,s3	ncbi.public,gs.us-east1,s3.us-east-1	saliva	Illumina MiSeq	PCR	METAGENOMIC	male	Nasopharyngeal_carcinoma	600	1	ILLUMINA	human oral metagenome	ERP120759	ERX4044059	PAIRED	non-stimulated	no
ERR4042866	PRJEB37445	SAMEA6795794		AMPLICON	China	Asia	China	23677800	13480616	KAROLINSKA INSITUTET	13-Feb	public	sra,run.zq	ncbi,s3,gs	s3.us-east-1,gs.us-east1,ncbi.public	saliva	Illumina MiSeq	PCR	METAGENOMIC	male	Nasopharyngeal_carcinoma	600	1	ILLUMINA	human oral metagenome	ERP120759	ERX4044060	PAIRED	non-stimulated	no
ERR4042867	PRJEB37445	SAMEA6795795		AMPLICON	China	Asia	China	28921800	16711776	KAROLINSKA INSITUTET	13-Apr	public	sra,run.zq	gs,ncbi,s3	s3.us-east-1,ncbi.public,gs.us-east1	saliva	Illumina MiSeq	PCR	METAGENOMIC	male	Nasopharyngeal_carcinoma	600	1	ILLUMINA	human oral metagenome	ERP120759	ERX4044061	PAIRED	non-stimulated	no
ERR4042868	PRJEB37445	SAMEA6795796		AMPLICON	China	Asia	China	20280000	11751451	KAROLINSKA INSITUTET	14-May	public	run.zq,sra	s3,gs,ncbi	gs.us-east1,ncbi.public,s3.us-east-1	saliva	Illumina MiSeq	PCR	METAGENOMIC	male	Nasopharyngeal_carcinoma	600	1	ILLUMINA	human oral metagenome	ERP120759	ERX4044062	PAIRED	non-stimulated	no
ERR4042869	PRJEB37445	SAMEA6795797		AMPLICON	China	Asia	China	18189000	10488897	KAROLINSKA INSITUTET	11-Apr	public	sra,run.zq	gs,s3,ncbi	gs.us-east1,ncbi.public,s3.us-east-1	saliva	Illumina MiSeq	PCR	METAGENOMIC	female	Nasopharyngeal_carcinoma	600	1	ILLUMINA	human oral metagenome	ERP120759	ERX4044063	PAIRED	non-stimulated	no
ERR4042870	PRJEB37445	SAMEA6795798		AMPLICON	China	Asia	China	75391200	43068735	KAROLINSKA INSITUTET	11-May	public	run.zq,sra	s3,ncbi,gs	s3.us-east-1,gs.us-east1,ncbi.public	saliva	Illumina MiSeq	PCR	METAGENOMIC	female	Nasopharyngeal_carcinoma	600	1	ILLUMINA	human oral metagenome	ERP120759	ERX4044064	PAIRED	non-stimulated	no
ERR4042871	PRJEB37445	SAMEA6795799		AMPLICON	China	Asia	China	31549800	18091165	KAROLINSKA INSITUTET	11-Jun	public	sra,run.zq	ncbi,gs,s3	s3.us-east-1,ncbi.public,gs.us-east1	saliva	Illumina MiSeq	PCR	METAGENOMIC	female	Nasopharyngeal_carcinoma	600	1	ILLUMINA	human oral metagenome	ERP120759	ERX4044065	PAIRED	non-stimulated	no
ERR4042872	PRJEB37445	SAMEA6795800		AMPLICON	China	Asia	China	60136200	34569807	KAROLINSKA INSITUTET	13-Feb	public	sra,run.zq	ncbi,s3,gs	s3.us-east-1,ncbi.public,gs.us-east1	saliva	Illumina MiSeq	PCR	METAGENOMIC	female	Nasopharyngeal_carcinoma	600	1	ILLUMINA	human oral metagenome	ERP120759	ERX4044066	PAIRED	non-stimulated	no
ERR4042873	PRJEB37445	SAMEA6795675		AMPLICON	China	Asia	China	31045200	17620503	KAROLINSKA INSITUTET	13-Feb	public	run.zq,sra	gs,s3,ncbi	gs.us-east1,s3.us-east-1,ncbi.public	saliva	Illumina MiSeq	PCR	METAGENOMIC	male	Nasopharyngeal_carcinoma	600	1	ILLUMINA	human oral metagenome	ERP120759	ERX4044067	PAIRED	non-stimulated	no
ERR4042874	PRJEB37445	SAMEA6795801		AMPLICON	China	Asia	China	40254600	23153809	KAROLINSKA INSITUTET	10-Dec	public	run.zq,sra	gs,s3,ncbi	ncbi.public,s3.us-east-1,gs.us-east1	saliva	Illumina MiSeq	PCR	METAGENOMIC	male	Nasopharyngeal_carcinoma	600	1	ILLUMINA	human oral metagenome	ERP120759	ERX4044068	PAIRED	non-stimulated	no
ERR4042875	PRJEB37445	SAMEA6795802		AMPLICON	China	Asia	China	48211800	27662625	KAROLINSKA INSITUTET	11-Jan	public	run.zq,sra	gs,ncbi,s3	gs.us-east1,ncbi.public,s3.us-east-1	saliva	Illumina MiSeq	PCR	METAGENOMIC	male	Nasopharyngeal_carcinoma	600	1	ILLUMINA	human oral metagenome	ERP120759	ERX4044069	PAIRED	non-stimulated	no
ERR4042876	PRJEB37445	SAMEA6795803		AMPLICON	China	Asia	China	38776800	22423146	KAROLINSKA INSITUTET	11-Oct	public	run.zq,sra	ncbi,s3,gs	ncbi.public,gs.us-east1,s3.us-east-1	saliva	Illumina MiSeq	PCR	METAGENOMIC	male	Nasopharyngeal_carcinoma	600	1	ILLUMINA	human oral metagenome	ERP120759	ERX4044070	PAIRED	non-stimulated	no
ERR4042877	PRJEB37445	SAMEA6795804		AMPLICON	China	Asia	China	17655600	10133534	KAROLINSKA INSITUTET	11-Oct	public	sra,run.zq	ncbi,s3,gs	s3.us-east-1,ncbi.public,gs.us-east1	saliva	Illumina MiSeq	PCR	METAGENOMIC	male	Nasopharyngeal_carcinoma	600	1	ILLUMINA	human oral metagenome	ERP120759	ERX4044071	PAIRED	non-stimulated	no
ERR4042878	PRJEB37445	SAMEA6795805		AMPLICON	China	Asia	China	16746600	9872191	KAROLINSKA INSITUTET	11-Apr	public	sra,run.zq	ncbi,gs,s3	s3.us-east-1,gs.us-east1,ncbi.public	saliva	Illumina MiSeq	PCR	METAGENOMIC	male	Nasopharyngeal_carcinoma	600	1	ILLUMINA	human oral metagenome	ERP120759	ERX4044072	PAIRED	non-stimulated	no
ERR4042879	PRJEB37445	SAMEA6795806		AMPLICON	China	Asia	China	48397800	27691304	KAROLINSKA INSITUTET	11-Aug	public	sra,run.zq	gs,ncbi,s3	gs.us-east1,ncbi.public,s3.us-east-1	saliva	Illumina MiSeq	PCR	METAGENOMIC	male	Nasopharyngeal_carcinoma	600	1	ILLUMINA	human oral metagenome	ERP120759	ERX4044073	PAIRED	non-stimulated	no
ERR4042880	PRJEB37445	SAMEA6795807		AMPLICON	China	Asia	China	41316000	23899175	KAROLINSKA INSITUTET	11-Nov	public	sra,run.zq	ncbi,gs,s3	gs.us-east1,ncbi.public,s3.us-east-1	saliva	Illumina MiSeq	PCR	METAGENOMIC	male	Nasopharyngeal_carcinoma	600	1	ILLUMINA	human oral metagenome	ERP120759	ERX4044074	PAIRED	non-stimulated	no
ERR4042881	PRJEB37445	SAMEA6795808		AMPLICON	China	Asia	China	32571000	18762108	KAROLINSKA INSITUTET	11-Nov	public	sra,run.zq	ncbi,gs,s3	ncbi.public,s3.us-east-1,gs.us-east1	saliva	Illumina MiSeq	PCR	METAGENOMIC	male	Nasopharyngeal_carcinoma	600	1	ILLUMINA	human oral metagenome	ERP120759	ERX4044075	PAIRED	non-stimulated	no
ERR4042882	PRJEB37445	SAMEA6795809		AMPLICON	China	Asia	China	43260000	24522247	KAROLINSKA INSITUTET	11-Nov	public	run.zq,sra	gs,ncbi,s3	ncbi.public,gs.us-east1,s3.us-east-1	saliva	Illumina MiSeq	PCR	METAGENOMIC	male	Nasopharyngeal_carcinoma	600	1	ILLUMINA	human oral metagenome	ERP120759	ERX4044076	PAIRED	non-stimulated	no
ERR4042883	PRJEB37445	SAMEA6795810		AMPLICON	China	Asia	China	23320800	13530354	KAROLINSKA INSITUTET	12-Mar	public	run.zq,sra	s3,ncbi,gs	ncbi.public,gs.us-east1,s3.us-east-1	saliva	Illumina MiSeq	PCR	METAGENOMIC	male	Nasopharyngeal_carcinoma	600	1	ILLUMINA	human oral metagenome	ERP120759	ERX4044077	PAIRED	non-stimulated	no
ERR4042884	PRJEB37445	SAMEA6795676		AMPLICON	China	Asia	China	25332600	14259634	KAROLINSKA INSITUTET	11-Apr	public	sra,run.zq	s3,gs,ncbi	ncbi.public,gs.us-east1,s3.us-east-1	saliva	Illumina MiSeq	PCR	METAGENOMIC	female	Nasopharyngeal_carcinoma	600	1	ILLUMINA	human oral metagenome	ERP120759	ERX4044078	PAIRED	non-stimulated	no
ERR4042885	PRJEB37445	SAMEA6795811		AMPLICON	China	Asia	China	25961400	14806690	KAROLINSKA INSITUTET	13-Jan	public	sra,run.zq	gs,s3,ncbi	ncbi.public,gs.us-east1,s3.us-east-1	saliva	Illumina MiSeq	PCR	METAGENOMIC	male	Nasopharyngeal_carcinoma	600	1	ILLUMINA	human oral metagenome	ERP120759	ERX4044079	PAIRED	non-stimulated	no
ERR4042886	PRJEB37445	SAMEA6795812		AMPLICON	China	Asia	China	27960600	16117735	KAROLINSKA INSITUTET	13-May	public	run.zq,sra	ncbi,gs,s3	s3.us-east-1,ncbi.public,gs.us-east1	saliva	Illumina MiSeq	PCR	METAGENOMIC	male	Nasopharyngeal_carcinoma	600	1	ILLUMINA	human oral metagenome	ERP120759	ERX4044080	PAIRED	non-stimulated	no
ERR4042887	PRJEB37445	SAMEA6795813		AMPLICON	China	Asia	China	36731400	20801693	KAROLINSKA INSITUTET	13-Jul	public	sra,run.zq	s3,ncbi,gs	ncbi.public,s3.us-east-1,gs.us-east1	saliva	Illumina MiSeq	PCR	METAGENOMIC	male	Nasopharyngeal_carcinoma	600	1	ILLUMINA	human oral metagenome	ERP120759	ERX4044081	PAIRED	non-stimulated	no
ERR4042888	PRJEB37445	SAMEA6795814		AMPLICON	China	Asia	China	64626000	37254840	KAROLINSKA INSITUTET	13-Jul	public	run.zq,sra	gs,s3,ncbi	gs.us-east1,ncbi.public,s3.us-east-1	saliva	Illumina MiSeq	PCR	METAGENOMIC	male	Nasopharyngeal_carcinoma	600	1	ILLUMINA	human oral metagenome	ERP120759	ERX4044082	PAIRED	non-stimulated	no
ERR4042889	PRJEB37445	SAMEA6795815		AMPLICON	China	Asia	China	32541600	18841598	KAROLINSKA INSITUTET	10-Dec	public	sra,run.zq	s3,ncbi,gs	gs.us-east1,ncbi.public,s3.us-east-1	saliva	Illumina MiSeq	PCR	METAGENOMIC	female	Nasopharyngeal_carcinoma	600	1	ILLUMINA	human oral metagenome	ERP120759	ERX4044083	PAIRED	non-stimulated	no
ERR4042890	PRJEB37445	SAMEA6795816		AMPLICON	China	Asia	China	28801800	16939717	KAROLINSKA INSITUTET	11-Feb	public	sra,run.zq	gs,s3,ncbi	s3.us-east-1,ncbi.public,gs.us-east1	saliva	Illumina MiSeq	PCR	METAGENOMIC	female	Nasopharyngeal_carcinoma	600	1	ILLUMINA	human oral metagenome	ERP120759	ERX4044084	PAIRED	non-stimulated	no
ERR4042891	PRJEB37445	SAMEA6795817		AMPLICON	China	Asia	China	50110200	28292594	KAROLINSKA INSITUTET	11-Dec	public	run.zq,sra	s3,ncbi,gs	gs.us-east1,s3.us-east-1,ncbi.public	saliva	Illumina MiSeq	PCR	METAGENOMIC	female	Nasopharyngeal_carcinoma	600	1	ILLUMINA	human oral metagenome	ERP120759	ERX4044085	PAIRED	non-stimulated	no
ERR4042892	PRJEB37445	SAMEA6795818		AMPLICON	China	Asia	China	18519600	10640707	KAROLINSKA INSITUTET	12-Oct	public	run.zq,sra	ncbi,s3,gs	gs.us-east1,s3.us-east-1,ncbi.public	saliva	Illumina MiSeq	PCR	METAGENOMIC	female	Nasopharyngeal_carcinoma	600	1	ILLUMINA	human oral metagenome	ERP120759	ERX4044086	PAIRED	non-stimulated	no
ERR4042893	PRJEB37445	SAMEA6795819		AMPLICON	China	Asia	China	19723200	11289243	KAROLINSKA INSITUTET	13-Jan	public	sra,run.zq	ncbi,gs,s3	gs.us-east1,s3.us-east-1,ncbi.public	saliva	Illumina MiSeq	PCR	METAGENOMIC	female	Nasopharyngeal_carcinoma	600	1	ILLUMINA	human oral metagenome	ERP120759	ERX4044087	PAIRED	non-stimulated	no
ERR4042894	PRJEB37445	SAMEA6795820		AMPLICON	China	Asia	China	40795200	23231754	KAROLINSKA INSITUTET	13-Apr	public	run.zq,sra	ncbi,gs,s3	ncbi.public,s3.us-east-1,gs.us-east1	saliva	Illumina MiSeq	PCR	METAGENOMIC	female	Nasopharyngeal_carcinoma	600	1	ILLUMINA	human oral metagenome	ERP120759	ERX4044088	PAIRED	non-stimulated	no
ERR4042895	PRJEB37445	SAMEA6795677		AMPLICON	China	Asia	China	50695200	28523955	KAROLINSKA INSITUTET	13-May	public	run.zq,sra	ncbi,s3,gs	s3.us-east-1,gs.us-east1,ncbi.public	saliva	Illumina MiSeq	PCR	METAGENOMIC	female	Nasopharyngeal_carcinoma	600	1	ILLUMINA	human oral metagenome	ERP120759	ERX4044089	PAIRED	non-stimulated	no
ERR4042896	PRJEB37445	SAMEA6795821		AMPLICON	China	Asia	China	29461800	16802257	KAROLINSKA INSITUTET	11-Oct	public	run.zq,sra	s3,gs,ncbi	s3.us-east-1,gs.us-east1,ncbi.public	saliva	Illumina MiSeq	PCR	METAGENOMIC	male	Nasopharyngeal_carcinoma	600	1	ILLUMINA	human oral metagenome	ERP120759	ERX4044090	PAIRED	non-stimulated	no
ERR4042897	PRJEB37445	SAMEA6795822		AMPLICON	China	Asia	China	28682400	16335009	KAROLINSKA INSITUTET	11-Feb	public	run.zq,sra	gs,s3,ncbi	gs.us-east1,s3.us-east-1,ncbi.public	saliva	Illumina MiSeq	PCR	METAGENOMIC	male	Nasopharyngeal_carcinoma	600	1	ILLUMINA	human oral metagenome	ERP120759	ERX4044091	PAIRED	non-stimulated	no
ERR4042898	PRJEB37445	SAMEA6795823		AMPLICON	China	Asia	China	38044800	21632503	KAROLINSKA INSITUTET	11-Apr	public	run.zq,sra	s3,ncbi,gs	s3.us-east-1,gs.us-east1,ncbi.public	saliva	Illumina MiSeq	PCR	METAGENOMIC	male	Nasopharyngeal_carcinoma	600	1	ILLUMINA	human oral metagenome	ERP120759	ERX4044092	PAIRED	non-stimulated	no
ERR4042899	PRJEB37445	SAMEA6795824		AMPLICON	China	Asia	China	44299200	25486028	KAROLINSKA INSITUTET	11-Jul	public	run.zq,sra	s3,ncbi,gs	ncbi.public,s3.us-east-1,gs.us-east1	saliva	Illumina MiSeq	PCR	METAGENOMIC	male	Nasopharyngeal_carcinoma	600	1	ILLUMINA	human oral metagenome	ERP120759	ERX4044093	PAIRED	non-stimulated	no
ERR4042900	PRJEB37445	SAMEA6795825		AMPLICON	China	Asia	China	56305800	32091559	KAROLINSKA INSITUTET	11-Dec	public	sra,run.zq	ncbi,s3,gs	s3.us-east-1,ncbi.public,gs.us-east1	saliva	Illumina MiSeq	PCR	METAGENOMIC	male	Nasopharyngeal_carcinoma	600	1	ILLUMINA	human oral metagenome	ERP120759	ERX4044094	PAIRED	non-stimulated	no
ERR4042901	PRJEB37445	SAMEA6795826		AMPLICON	China	Asia	China	40275600	22898179	KAROLINSKA INSITUTET	13-Feb	public	sra,run.zq	ncbi,s3,gs	ncbi.public,gs.us-east1,s3.us-east-1	saliva	Illumina MiSeq	PCR	METAGENOMIC	male	Nasopharyngeal_carcinoma	600	1	ILLUMINA	human oral metagenome	ERP120759	ERX4044095	PAIRED	non-stimulated	no
ERR4042902	PRJEB37445	SAMEA6795827		AMPLICON	China	Asia	China	15222000	8996725	KAROLINSKA INSITUTET	13-Dec	public	sra,run.zq	s3,ncbi,gs	gs.us-east1,s3.us-east-1,ncbi.public	saliva	Illumina MiSeq	PCR	METAGENOMIC	male	Nasopharyngeal_carcinoma	600	1	ILLUMINA	human oral metagenome	ERP120759	ERX4044096	PAIRED	non-stimulated	no
ERR4042903	PRJEB37445	SAMEA6795828		AMPLICON	China	Asia	China	31421400	18148497	KAROLINSKA INSITUTET	11-Feb	public	sra,run.zq	ncbi,gs,s3	gs.us-east1,ncbi.public,s3.us-east-1	saliva	Illumina MiSeq	PCR	METAGENOMIC	female	Nasopharyngeal_carcinoma	600	1	ILLUMINA	human oral metagenome	ERP120759	ERX4044097	PAIRED	non-stimulated	no
ERR4042904	PRJEB37445	SAMEA6795829		AMPLICON	China	Asia	China	21629400	12342459	KAROLINSKA INSITUTET	13-Dec	public	run.zq,sra	gs,ncbi,s3	gs.us-east1,ncbi.public,s3.us-east-1	saliva	Illumina MiSeq	PCR	METAGENOMIC	female	Nasopharyngeal_carcinoma	600	1	ILLUMINA	human oral metagenome	ERP120759	ERX4044098	PAIRED	non-stimulated	no
ERR4042905	PRJEB37445	SAMEA6795830		AMPLICON	China	Asia	China	37345200	21301772	KAROLINSKA INSITUTET	10-Nov	public	sra,run.zq	gs,s3,ncbi	gs.us-east1,s3.us-east-1,ncbi.public	saliva	Illumina MiSeq	PCR	METAGENOMIC	male	Nasopharyngeal_carcinoma	600	1	ILLUMINA	human oral metagenome	ERP120759	ERX4044099	PAIRED	non-stimulated	no
ERR4042906	PRJEB37445	SAMEA6795678		AMPLICON	China	Asia	China	39867000	22855357	KAROLINSKA INSITUTET	14-Aug	public	sra,run.zq	ncbi,s3,gs	gs.us-east1,ncbi.public,s3.us-east-1	saliva	Illumina MiSeq	PCR	METAGENOMIC	female	Nasopharyngeal_carcinoma	600	1	ILLUMINA	human oral metagenome	ERP120759	ERX4044100	PAIRED	non-stimulated	no
ERR4042907	PRJEB37445	SAMEA6795831		AMPLICON	China	Asia	China	70890000	40599860	KAROLINSKA INSITUTET	11-Oct	public	run.zq,sra	ncbi,gs,s3	gs.us-east1,ncbi.public,s3.us-east-1	saliva	Illumina MiSeq	PCR	METAGENOMIC	male	Nasopharyngeal_carcinoma	600	1	ILLUMINA	human oral metagenome	ERP120759	ERX4044101	PAIRED	non-stimulated	no
ERR4042908	PRJEB37445	SAMEA6795832		AMPLICON	China	Asia	China	38673600	22101838	KAROLINSKA INSITUTET	11-Mar	public	sra,run.zq	ncbi,s3,gs	ncbi.public,s3.us-east-1,gs.us-east1	saliva	Illumina MiSeq	PCR	METAGENOMIC	male	Nasopharyngeal_carcinoma	600	1	ILLUMINA	human oral metagenome	ERP120759	ERX4044102	PAIRED	non-stimulated	no
ERR4042909	PRJEB37445	SAMEA6795833		AMPLICON	China	Asia	China	77205000	45143183	KAROLINSKA INSITUTET	11-May	public	run.zq,sra	ncbi,gs,s3	gs.us-east1,ncbi.public,s3.us-east-1	saliva	Illumina MiSeq	PCR	METAGENOMIC	male	Nasopharyngeal_carcinoma	600	1	ILLUMINA	human oral metagenome	ERP120759	ERX4044103	PAIRED	non-stimulated	no
ERR4042910	PRJEB37445	SAMEA6795834		AMPLICON	China	Asia	China	46074600	26403656	KAROLINSKA INSITUTET	11-Jun	public	run.zq,sra	gs,s3,ncbi	ncbi.public,gs.us-east1,s3.us-east-1	saliva	Illumina MiSeq	PCR	METAGENOMIC	male	Nasopharyngeal_carcinoma	600	1	ILLUMINA	human oral metagenome	ERP120759	ERX4044104	PAIRED	non-stimulated	no
ERR4042911	PRJEB37445	SAMEA6795835		AMPLICON	China	Asia	China	60615600	34341975	KAROLINSKA INSITUTET	11-Sep	public	run.zq,sra	gs,s3,ncbi	gs.us-east1,s3.us-east-1,ncbi.public	saliva	Illumina MiSeq	PCR	METAGENOMIC	male	Nasopharyngeal_carcinoma	600	1	ILLUMINA	human oral metagenome	ERP120759	ERX4044105	PAIRED	non-stimulated	no
ERR4042912	PRJEB37445	SAMEA6795836		AMPLICON	China	Asia	China	50197200	28312867	KAROLINSKA INSITUTET	11-Dec	public	sra,run.zq	s3,gs,ncbi	gs.us-east1,ncbi.public,s3.us-east-1	saliva	Illumina MiSeq	PCR	METAGENOMIC	male	Nasopharyngeal_carcinoma	600	1	ILLUMINA	human oral metagenome	ERP120759	ERX4044106	PAIRED	non-stimulated	no
ERR4042913	PRJEB37445	SAMEA6795837		AMPLICON	China	Asia	China	26118600	15297926	KAROLINSKA INSITUTET	12-Oct	public	sra,run.zq	ncbi,gs,s3	gs.us-east1,ncbi.public,s3.us-east-1	saliva	Illumina MiSeq	PCR	METAGENOMIC	male	Nasopharyngeal_carcinoma	600	1	ILLUMINA	human oral metagenome	ERP120759	ERX4044107	PAIRED	non-stimulated	no
ERR4042914	PRJEB37445	SAMEA6795838		AMPLICON	China	Asia	China	65491800	37848511	KAROLINSKA INSITUTET	12-Jun	public	sra,run.zq	s3,gs,ncbi	ncbi.public,gs.us-east1,s3.us-east-1	saliva	Illumina MiSeq	PCR	METAGENOMIC	male	Nasopharyngeal_carcinoma	600	1	ILLUMINA	human oral metagenome	ERP120759	ERX4044108	PAIRED	non-stimulated	no
ERR4042915	PRJEB37445	SAMEA6795839		AMPLICON	China	Asia	China	32378400	18526087	KAROLINSKA INSITUTET	13-Feb	public	run.zq,sra	ncbi,gs,s3	ncbi.public,gs.us-east1,s3.us-east-1	saliva	Illumina MiSeq	PCR	METAGENOMIC	male	Nasopharyngeal_carcinoma	600	1	ILLUMINA	human oral metagenome	ERP120759	ERX4044109	PAIRED	non-stimulated	no
ERR4042916	PRJEB37445	SAMEA6795840		AMPLICON	China	Asia	China	32708400	18862017	KAROLINSKA INSITUTET	11-Jun	public	sra,run.zq	gs,s3,ncbi	gs.us-east1,s3.us-east-1,ncbi.public	saliva	Illumina MiSeq	PCR	METAGENOMIC	female	Nasopharyngeal_carcinoma	600	1	ILLUMINA	human oral metagenome	ERP120759	ERX4044110	PAIRED	non-stimulated	no
ERR4042917	PRJEB37445	SAMEA6795679		AMPLICON	China	Asia	China	42951600	24452602	KAROLINSKA INSITUTET	11-Apr	public	run.zq,sra	gs,ncbi,s3	ncbi.public,s3.us-east-1,gs.us-east1	saliva	Illumina MiSeq	PCR	METAGENOMIC	male	Nasopharyngeal_carcinoma	600	1	ILLUMINA	human oral metagenome	ERP120759	ERX4044111	PAIRED	non-stimulated	no
ERR4042918	PRJEB37445	SAMEA6795841		AMPLICON	China	Asia	China	25289400	14385754	KAROLINSKA INSITUTET	13-Jan	public	run.zq,sra	ncbi,s3,gs	ncbi.public,s3.us-east-1,gs.us-east1	saliva	Illumina MiSeq	PCR	METAGENOMIC	female	Nasopharyngeal_carcinoma	600	1	ILLUMINA	human oral metagenome	ERP120759	ERX4044112	PAIRED	non-stimulated	no
ERR4042919	PRJEB37445	SAMEA6795842		AMPLICON	China	Asia	China	28772400	16631153	KAROLINSKA INSITUTET	11-Jan	public	run.zq,sra	ncbi,s3,gs	ncbi.public,gs.us-east1,s3.us-east-1	saliva	Illumina MiSeq	PCR	METAGENOMIC	male	Nasopharyngeal_carcinoma	600	1	ILLUMINA	human oral metagenome	ERP120759	ERX4044113	PAIRED	non-stimulated	no
ERR4042920	PRJEB37445	SAMEA6795843		AMPLICON	China	Asia	China	33886800	19399569	KAROLINSKA INSITUTET	11-Oct	public	run.zq,sra	ncbi,gs,s3	s3.us-east-1,gs.us-east1,ncbi.public	saliva	Illumina MiSeq	PCR	METAGENOMIC	male	Nasopharyngeal_carcinoma	600	1	ILLUMINA	human oral metagenome	ERP120759	ERX4044114	PAIRED	non-stimulated	no
ERR4042921	PRJEB37445	SAMEA6795844		AMPLICON	China	Asia	China	43096200	24628417	KAROLINSKA INSITUTET	11-Mar	public	sra,run.zq	s3,gs,ncbi	s3.us-east-1,ncbi.public,gs.us-east1	saliva	Illumina MiSeq	PCR	METAGENOMIC	male	Nasopharyngeal_carcinoma	600	1	ILLUMINA	human oral metagenome	ERP120759	ERX4044115	PAIRED	non-stimulated	no
ERR4042922	PRJEB37445	SAMEA6795845		AMPLICON	China	Asia	China	21412800	12236989	KAROLINSKA INSITUTET	11-Apr	public	run.zq,sra	s3,ncbi,gs	gs.us-east1,ncbi.public,s3.us-east-1	saliva	Illumina MiSeq	PCR	METAGENOMIC	male	Nasopharyngeal_carcinoma	600	1	ILLUMINA	human oral metagenome	ERP120759	ERX4044116	PAIRED	non-stimulated	no
ERR4042923	PRJEB37445	SAMEA6795846		AMPLICON	China	Asia	China	33421800	19051007	KAROLINSKA INSITUTET	11-Jun	public	run.zq,sra	ncbi,s3,gs	gs.us-east1,s3.us-east-1,ncbi.public	saliva	Illumina MiSeq	PCR	METAGENOMIC	male	Nasopharyngeal_carcinoma	600	1	ILLUMINA	human oral metagenome	ERP120759	ERX4044117	PAIRED	non-stimulated	no
ERR4042924	PRJEB37445	SAMEA6795847		AMPLICON	China	Asia	China	45000600	25899472	KAROLINSKA INSITUTET	11-Nov	public	sra,run.zq	s3,ncbi,gs	s3.us-east-1,ncbi.public,gs.us-east1	saliva	Illumina MiSeq	PCR	METAGENOMIC	male	Nasopharyngeal_carcinoma	600	1	ILLUMINA	human oral metagenome	ERP120759	ERX4044118	PAIRED	non-stimulated	no
ERR4042925	PRJEB37445	SAMEA6795848		AMPLICON	China	Asia	China	90431400	50930202	KAROLINSKA INSITUTET	12-Oct	public	run.zq,sra	s3,gs,ncbi	s3.us-east-1,gs.us-east1,ncbi.public	saliva	Illumina MiSeq	PCR	METAGENOMIC	male	Nasopharyngeal_carcinoma	600	1	ILLUMINA	human oral metagenome	ERP120759	ERX4044119	PAIRED	non-stimulated	no
ERR4042926	PRJEB37445	SAMEA6795849		AMPLICON	China	Asia	China	35091000	20153290	KAROLINSKA INSITUTET	12-Nov	public	sra,run.zq	gs,s3,ncbi	gs.us-east1,ncbi.public,s3.us-east-1	saliva	Illumina MiSeq	PCR	METAGENOMIC	male	Nasopharyngeal_carcinoma	600	1	ILLUMINA	human oral metagenome	ERP120759	ERX4044120	PAIRED	non-stimulated	no
ERR4042927	PRJEB37445	SAMEA6795850		AMPLICON	China	Asia	China	36111000	20586815	KAROLINSKA INSITUTET	13-Feb	public	run.zq,sra	gs,ncbi,s3	gs.us-east1,ncbi.public,s3.us-east-1	saliva	Illumina MiSeq	PCR	METAGENOMIC	male	Nasopharyngeal_carcinoma	600	1	ILLUMINA	human oral metagenome	ERP120759	ERX4044121	PAIRED	non-stimulated	no
ERR4042928	PRJEB37445	SAMEA6795680		AMPLICON	China	Asia	China	26759400	15038557	KAROLINSKA INSITUTET	11-Jun	public	run.zq,sra	s3,ncbi,gs	ncbi.public,gs.us-east1,s3.us-east-1	saliva	Illumina MiSeq	PCR	METAGENOMIC	male	Nasopharyngeal_carcinoma	600	1	ILLUMINA	human oral metagenome	ERP120759	ERX4044122	PAIRED	non-stimulated	no
ERR4042929	PRJEB37445	SAMEA6795851		AMPLICON	China	Asia	China	66478800	38050825	KAROLINSKA INSITUTET	13-Aug	public	run.zq,sra	gs,s3,ncbi	ncbi.public,s3.us-east-1,gs.us-east1	saliva	Illumina MiSeq	PCR	METAGENOMIC	male	Nasopharyngeal_carcinoma	600	1	ILLUMINA	human oral metagenome	ERP120759	ERX4044123	PAIRED	non-stimulated	no
ERR4042930	PRJEB37445	SAMEA6795852		AMPLICON	China	Asia	China	15508200	9016701	KAROLINSKA INSITUTET	13-Aug	public	sra,run.zq	s3,ncbi,gs	ncbi.public,s3.us-east-1,gs.us-east1	saliva	Illumina MiSeq	PCR	METAGENOMIC	male	Nasopharyngeal_carcinoma	600	1	ILLUMINA	human oral metagenome	ERP120759	ERX4044124	PAIRED	non-stimulated	no
ERR4042931	PRJEB37445	SAMEA6795853		AMPLICON	China	Asia	China	36248400	19362688	KAROLINSKA INSITUTET	11-May	public	sra,run.zq,fastq	s3,ncbi,gs	gs.us-east1,s3.us-east-1,ncbi.public	saliva	Illumina MiSeq	PCR	METAGENOMIC	male	Nasopharyngeal_carcinoma	600	1	ILLUMINA	human oral metagenome	ERP120759	ERX4044125	PAIRED	non-stimulated	no
ERR4042932	PRJEB37445	SAMEA6795854		AMPLICON	China	Asia	China	43032000	22935113	KAROLINSKA INSITUTET	12-Apr	public	fastq,sra,run.zq	ncbi,s3,gs	ncbi.public,s3.us-east-1,gs.us-east1	saliva	Illumina MiSeq	PCR	METAGENOMIC	male	Nasopharyngeal_carcinoma	600	1	ILLUMINA	human oral metagenome	ERP120759	ERX4044126	PAIRED	non-stimulated	no
ERR4042933	PRJEB37445	SAMEA6795855		AMPLICON	China	Asia	China	37575600	21575258	KAROLINSKA INSITUTET	13-Nov	public	sra,run.zq	ncbi,gs,s3	gs.us-east1,s3.us-east-1,ncbi.public	saliva	Illumina MiSeq	PCR	METAGENOMIC	male	Nasopharyngeal_carcinoma	600	1	ILLUMINA	human oral metagenome	ERP120759	ERX4044127	PAIRED	non-stimulated	no
ERR4042934	PRJEB37445	SAMEA6795856		AMPLICON	China	Asia	China	34477800	20021555	KAROLINSKA INSITUTET	11-Nov	public	run.zq,sra	ncbi,gs,s3	s3.us-east-1,gs.us-east1,ncbi.public	saliva	Illumina MiSeq	PCR	METAGENOMIC	female	Nasopharyngeal_carcinoma	600	1	ILLUMINA	human oral metagenome	ERP120759	ERX4044128	PAIRED	non-stimulated	no
ERR4042935	PRJEB37445	SAMEA6795857		AMPLICON	China	Asia	China	33285600	19173605	KAROLINSKA INSITUTET	12-Feb	public	run.zq,sra	gs,s3,ncbi	ncbi.public,s3.us-east-1,gs.us-east1	saliva	Illumina MiSeq	PCR	METAGENOMIC	female	Nasopharyngeal_carcinoma	600	1	ILLUMINA	human oral metagenome	ERP120759	ERX4044129	PAIRED	non-stimulated	no
ERR4042936	PRJEB37445	SAMEA6795858		AMPLICON	China	Asia	China	34212000	19854823	KAROLINSKA INSITUTET	11-Oct	public	run.zq,sra	gs,ncbi,s3	s3.us-east-1,ncbi.public,gs.us-east1	saliva	Illumina MiSeq	PCR	METAGENOMIC	male	Nasopharyngeal_carcinoma	600	1	ILLUMINA	human oral metagenome	ERP120759	ERX4044130	PAIRED	non-stimulated	no
ERR4042937	PRJEB37445	SAMEA6795859		AMPLICON	China	Asia	China	18622200	10038721	KAROLINSKA INSITUTET	11-Oct	public	run.zq,sra,fastq	gs,ncbi,s3	s3.us-east-1,ncbi.public,gs.us-east1	saliva	Illumina MiSeq	PCR	METAGENOMIC	male	Nasopharyngeal_carcinoma	600	1	ILLUMINA	human oral metagenome	ERP120759	ERX4044131	PAIRED	non-stimulated	no
ERR4042938	PRJEB37445	SAMEA6795860		AMPLICON	China	Asia	China	25863600	14735914	KAROLINSKA INSITUTET	11-Dec	public	run.zq,sra	ncbi,s3,gs	gs.us-east1,ncbi.public,s3.us-east-1	saliva	Illumina MiSeq	PCR	METAGENOMIC	male	Nasopharyngeal_carcinoma	600	1	ILLUMINA	human oral metagenome	ERP120759	ERX4044132	PAIRED	non-stimulated	no
ERR4042939	PRJEB37445	SAMEA6795681		AMPLICON	China	Asia	China	71071200	40426898	KAROLINSKA INSITUTET	11-Nov	public	sra,run.zq	gs,s3,ncbi	s3.us-east-1,ncbi.public,gs.us-east1	saliva	Illumina MiSeq	PCR	METAGENOMIC	male	Nasopharyngeal_carcinoma	600	1	ILLUMINA	human oral metagenome	ERP120759	ERX4044133	PAIRED	non-stimulated	no
ERR4042940	PRJEB37445	SAMEA6795861		AMPLICON	China	Asia	China	28783800	16485442	KAROLINSKA INSITUTET	12-Jan	public	run.zq,sra	s3,gs,ncbi	gs.us-east1,ncbi.public,s3.us-east-1	saliva	Illumina MiSeq	PCR	METAGENOMIC	male	Nasopharyngeal_carcinoma	600	1	ILLUMINA	human oral metagenome	ERP120759	ERX4044134	PAIRED	non-stimulated	no
ERR4042941	PRJEB37445	SAMEA6795862		AMPLICON	China	Asia	China	59235000	33836412	KAROLINSKA INSITUTET	11-Sep	public	sra,run.zq	ncbi,s3,gs	s3.us-east-1,ncbi.public,gs.us-east1	saliva	Illumina MiSeq	PCR	METAGENOMIC	male	Nasopharyngeal_carcinoma	600	1	ILLUMINA	human oral metagenome	ERP120759	ERX4044135	PAIRED	non-stimulated	no
ERR4042942	PRJEB37445	SAMEA6795863		AMPLICON	China	Asia	China	35564400	20181301	KAROLINSKA INSITUTET	13-Jun	public	sra,run.zq	s3,gs,ncbi	s3.us-east-1,gs.us-east1,ncbi.public	saliva	Illumina MiSeq	PCR	METAGENOMIC	male	Nasopharyngeal_carcinoma	600	1	ILLUMINA	human oral metagenome	ERP120759	ERX4044136	PAIRED	non-stimulated	no
ERR4042943	PRJEB37445	SAMEA6795864		AMPLICON	China	Asia	China	30556800	15990662	KAROLINSKA INSITUTET	12-Apr	public	run.zq,sra	ncbi,gs,s3	gs.us-east1,ncbi.public,s3.us-east-1	saliva	Illumina MiSeq	PCR	METAGENOMIC	female	Nasopharyngeal_carcinoma	600	1	ILLUMINA	human oral metagenome	ERP120759	ERX4044137	PAIRED	non-stimulated	no
ERR4042944	PRJEB37445	SAMEA6795865		AMPLICON	China	Asia	China	30028200	15864930	KAROLINSKA INSITUTET	10-Dec	public	sra,run.zq	ncbi,s3,gs	ncbi.public,s3.us-east-1,gs.us-east1	saliva	Illumina MiSeq	PCR	METAGENOMIC	male	Nasopharyngeal_carcinoma	600	1	ILLUMINA	human oral metagenome	ERP120759	ERX4044138	PAIRED	non-stimulated	no
ERR4042945	PRJEB37445	SAMEA6795866		AMPLICON	China	Asia	China	38488800	20157654	KAROLINSKA INSITUTET	11-Nov	public	sra,run.zq	s3,gs,ncbi	ncbi.public,s3.us-east-1,gs.us-east1	saliva	Illumina MiSeq	PCR	METAGENOMIC	male	Nasopharyngeal_carcinoma	600	1	ILLUMINA	human oral metagenome	ERP120759	ERX4044139	PAIRED	non-stimulated	no
ERR4042946	PRJEB37445	SAMEA6795867		AMPLICON	China	Asia	China	52152000	27396600	KAROLINSKA INSITUTET	12-Sep	public	sra,run.zq	gs,ncbi,s3	s3.us-east-1,ncbi.public,gs.us-east1	saliva	Illumina MiSeq	PCR	METAGENOMIC	male	Nasopharyngeal_carcinoma	600	1	ILLUMINA	human oral metagenome	ERP120759	ERX4044140	PAIRED	non-stimulated	no
ERR4042947	PRJEB37445	SAMEA6795868		AMPLICON	China	Asia	China	40893000	20059769	KAROLINSKA INSITUTET	11-Jun	public	sra,fastq,run.zq	s3,gs,ncbi	s3.us-east-1,ncbi.public,gs.us-east1	saliva	Illumina MiSeq	PCR	METAGENOMIC	female	Nasopharyngeal_carcinoma	600	1	ILLUMINA	human oral metagenome	ERP120759	ERX4044141	PAIRED	non-stimulated	no
ERR4042948	PRJEB37445	SAMEA6795869		AMPLICON	China	Asia	China	28415400	14992772	KAROLINSKA INSITUTET	12-Mar	public	sra,run.zq	s3,ncbi,gs	ncbi.public,gs.us-east1,s3.us-east-1	saliva	Illumina MiSeq	PCR	METAGENOMIC	female	Nasopharyngeal_carcinoma	600	1	ILLUMINA	human oral metagenome	ERP120759	ERX4044142	PAIRED	non-stimulated	no
ERR4042949	PRJEB37445	SAMEA6795870		AMPLICON	China	Asia	China	43673400	23200267	KAROLINSKA INSITUTET	14-Aug	public	sra,run.zq	s3,gs,ncbi	s3.us-east-1,ncbi.public,gs.us-east1	saliva	Illumina MiSeq	PCR	METAGENOMIC	female	Nasopharyngeal_carcinoma	600	1	ILLUMINA	human oral metagenome	ERP120759	ERX4044143	PAIRED	non-stimulated	no
ERR4042950	PRJEB37445	SAMEA6795682		AMPLICON	China	Asia	China	83455800	47208454	KAROLINSKA INSITUTET	12-Nov	public	sra,run.zq	ncbi,gs,s3	ncbi.public,gs.us-east1,s3.us-east-1	saliva	Illumina MiSeq	PCR	METAGENOMIC	male	Nasopharyngeal_carcinoma	600	1	ILLUMINA	human oral metagenome	ERP120759	ERX4044144	PAIRED	non-stimulated	no
ERR4042951	PRJEB37445	SAMEA6795871		AMPLICON	China	Asia	China	42018600	22017331	KAROLINSKA INSITUTET	11-Jun	public	sra,run.zq	gs,s3,ncbi	s3.us-east-1,gs.us-east1,ncbi.public	saliva	Illumina MiSeq	PCR	METAGENOMIC	male	Nasopharyngeal_carcinoma	600	1	ILLUMINA	human oral metagenome	ERP120759	ERX4044145	PAIRED	non-stimulated	no
ERR4042952	PRJEB37445	SAMEA6795872		AMPLICON	China	Asia	China	39924000	21273356	KAROLINSKA INSITUTET	11-Sep	public	run.zq,sra	ncbi,gs,s3	ncbi.public,s3.us-east-1,gs.us-east1	saliva	Illumina MiSeq	PCR	METAGENOMIC	male	Nasopharyngeal_carcinoma	600	1	ILLUMINA	human oral metagenome	ERP120759	ERX4044146	PAIRED	non-stimulated	no
ERR4042953	PRJEB37445	SAMEA6795873		AMPLICON	China	Asia	China	29998200	16069181	KAROLINSKA INSITUTET	12-Dec	public	sra,run.zq	s3,ncbi,gs	s3.us-east-1,gs.us-east1,ncbi.public	saliva	Illumina MiSeq	PCR	METAGENOMIC	male	Nasopharyngeal_carcinoma	600	1	ILLUMINA	human oral metagenome	ERP120759	ERX4044147	PAIRED	non-stimulated	no
ERR4042954	PRJEB37445	SAMEA6795874		AMPLICON	China	Asia	China	38177400	18893591	KAROLINSKA INSITUTET	11-Dec	public	fastq,sra,run.zq	s3,ncbi,gs	gs.us-east1,ncbi.public,s3.us-east-1	saliva	Illumina MiSeq	PCR	METAGENOMIC	female	Nasopharyngeal_carcinoma	600	1	ILLUMINA	human oral metagenome	ERP120759	ERX4044148	PAIRED	non-stimulated	no
ERR4042955	PRJEB37445	SAMEA6795875		AMPLICON	China	Asia	China	37442400	18745983	KAROLINSKA INSITUTET	11-Dec	public	sra,run.zq,fastq	s3,ncbi,gs	gs.us-east1,ncbi.public,s3.us-east-1	saliva	Illumina MiSeq	PCR	METAGENOMIC	male	Nasopharyngeal_carcinoma	600	1	ILLUMINA	human oral metagenome	ERP120759	ERX4044149	PAIRED	non-stimulated	no
ERR4042956	PRJEB37445	SAMEA6795876		AMPLICON	China	Asia	China	36976200	19469216	KAROLINSKA INSITUTET	11-Dec	public	run.zq,sra	s3,ncbi,gs	s3.us-east-1,ncbi.public,gs.us-east1	saliva	Illumina MiSeq	PCR	METAGENOMIC	male	Nasopharyngeal_carcinoma	600	1	ILLUMINA	human oral metagenome	ERP120759	ERX4044150	PAIRED	non-stimulated	no
ERR4042957	PRJEB37445	SAMEA6795877		AMPLICON	China	Asia	China	33068400	17335293	KAROLINSKA INSITUTET	12-Jul	public	sra,run.zq	s3,ncbi,gs	s3.us-east-1,ncbi.public,gs.us-east1	saliva	Illumina MiSeq	PCR	METAGENOMIC	male	Nasopharyngeal_carcinoma	600	1	ILLUMINA	human oral metagenome	ERP120759	ERX4044151	PAIRED	non-stimulated	no
ERR4042958	PRJEB37445	SAMEA6795878		AMPLICON	China	Asia	China	33606600	16500116	KAROLINSKA INSITUTET	14-May	public	fastq,run.zq,sra	s3,ncbi,gs	ncbi.public,gs.us-east1,s3.us-east-1	saliva	Illumina MiSeq	PCR	METAGENOMIC	male	Nasopharyngeal_carcinoma	600	1	ILLUMINA	human oral metagenome	ERP120759	ERX4044152	PAIRED	non-stimulated	no
ERR4042959	PRJEB37445	SAMEA6795879		AMPLICON	China	Asia	China	43536600	22818130	KAROLINSKA INSITUTET	11-Nov	public	run.zq,sra	ncbi,gs,s3	gs.us-east1,s3.us-east-1,ncbi.public	saliva	Illumina MiSeq	PCR	METAGENOMIC	female	Nasopharyngeal_carcinoma	600	1	ILLUMINA	human oral metagenome	ERP120759	ERX4044153	PAIRED	non-stimulated	no
ERR4042960	PRJEB37445	SAMEA6795880		AMPLICON	China	Asia	China	36151200	19089967	KAROLINSKA INSITUTET	11-Jun	public	run.zq,sra	ncbi,s3,gs	ncbi.public,s3.us-east-1,gs.us-east1	saliva	Illumina MiSeq	PCR	METAGENOMIC	male	Nasopharyngeal_carcinoma	600	1	ILLUMINA	human oral metagenome	ERP120759	ERX4044154	PAIRED	non-stimulated	no
ERR4042961	PRJEB37445	SAMEA6795683		AMPLICON	China	Asia	China	57346200	32166868	KAROLINSKA INSITUTET	13-Apr	public	run.zq,sra	gs,s3,ncbi	gs.us-east1,ncbi.public,s3.us-east-1	saliva	Illumina MiSeq	PCR	METAGENOMIC	female	Nasopharyngeal_carcinoma	600	1	ILLUMINA	human oral metagenome	ERP120759	ERX4044155	PAIRED	non-stimulated	no
ERR4042962	PRJEB37445	SAMEA6795881		AMPLICON	China	Asia	China	34810200	18317132	KAROLINSKA INSITUTET	11-Aug	public	sra,run.zq	ncbi,gs,s3	s3.us-east-1,gs.us-east1,ncbi.public	saliva	Illumina MiSeq	PCR	METAGENOMIC	male	Nasopharyngeal_carcinoma	600	1	ILLUMINA	human oral metagenome	ERP120759	ERX4044156	PAIRED	non-stimulated	no
ERR4042963	PRJEB37445	SAMEA6795882		AMPLICON	China	Asia	China	34980000	18300748	KAROLINSKA INSITUTET	11-Aug	public	sra,run.zq	s3,gs,ncbi	s3.us-east-1,ncbi.public,gs.us-east1	saliva	Illumina MiSeq	PCR	METAGENOMIC	male	Nasopharyngeal_carcinoma	600	1	ILLUMINA	human oral metagenome	ERP120759	ERX4044157	PAIRED	non-stimulated	no
ERR4042964	PRJEB37445	SAMEA6795883		AMPLICON	China	Asia	China	14112000	6941721	KAROLINSKA INSITUTET	11-Sep	public	sra,fastq,run.zq	ncbi,gs,s3	s3.us-east-1,gs.us-east1,ncbi.public	saliva	Illumina MiSeq	PCR	METAGENOMIC	male	Nasopharyngeal_carcinoma	600	1	ILLUMINA	human oral metagenome	ERP120759	ERX4044158	PAIRED	non-stimulated	no
ERR4042965	PRJEB37445	SAMEA6795884		AMPLICON	China	Asia	China	63133200	32704100	KAROLINSKA INSITUTET	11-Dec	public	sra,run.zq	gs,s3,ncbi	s3.us-east-1,ncbi.public,gs.us-east1	saliva	Illumina MiSeq	PCR	METAGENOMIC	male	Nasopharyngeal_carcinoma	600	1	ILLUMINA	human oral metagenome	ERP120759	ERX4044159	PAIRED	non-stimulated	no
ERR4042966	PRJEB37445	SAMEA6795885		AMPLICON	China	Asia	China	36171000	17783204	KAROLINSKA INSITUTET	11-Dec	public	sra,run.zq,fastq	ncbi,s3,gs	ncbi.public,s3.us-east-1,gs.us-east1	saliva	Illumina MiSeq	PCR	METAGENOMIC	male	Nasopharyngeal_carcinoma	600	1	ILLUMINA	human oral metagenome	ERP120759	ERX4044160	PAIRED	non-stimulated	no
ERR4042967	PRJEB37445	SAMEA6795886		AMPLICON	China	Asia	China	52219800	25384199	KAROLINSKA INSITUTET	12-Mar	public	run.zq,fastq,sra	ncbi,gs,s3	s3.us-east-1,gs.us-east1,ncbi.public	saliva	Illumina MiSeq	PCR	METAGENOMIC	male	Nasopharyngeal_carcinoma	600	1	ILLUMINA	human oral metagenome	ERP120759	ERX4044161	PAIRED	non-stimulated	no
ERR4042968	PRJEB37445	SAMEA6795887		AMPLICON	China	Asia	China	27973200	13616521	KAROLINSKA INSITUTET	12-Jun	public	sra,fastq,run.zq	gs,ncbi,s3	s3.us-east-1,ncbi.public,gs.us-east1	saliva	Illumina MiSeq	PCR	METAGENOMIC	male	Nasopharyngeal_carcinoma	600	1	ILLUMINA	human oral metagenome	ERP120759	ERX4044162	PAIRED	non-stimulated	no
ERR4042969	PRJEB37445	SAMEA6795888		AMPLICON	China	Asia	China	16263600	8021994	KAROLINSKA INSITUTET	13-Feb	public	run.zq,sra,fastq	gs,ncbi,s3	gs.us-east1,s3.us-east-1,ncbi.public	saliva	Illumina MiSeq	PCR	METAGENOMIC	male	Nasopharyngeal_carcinoma	600	1	ILLUMINA	human oral metagenome	ERP120759	ERX4044163	PAIRED	non-stimulated	no
ERR4042970	PRJEB37445	SAMEA6795889		AMPLICON	China	Asia	China	39689400	19378045	KAROLINSKA INSITUTET	13-Nov	public	run.zq,fastq,sra	s3,ncbi,gs	s3.us-east-1,ncbi.public,gs.us-east1	saliva	Illumina MiSeq	PCR	METAGENOMIC	male	Nasopharyngeal_carcinoma	600	1	ILLUMINA	human oral metagenome	ERP120759	ERX4044164	PAIRED	non-stimulated	no
ERR4042971	PRJEB37445	SAMEA6795890		AMPLICON	China	Asia	China	40521000	19764960	KAROLINSKA INSITUTET	11-Jul	public	sra,fastq,run.zq	s3,gs,ncbi	s3.us-east-1,gs.us-east1,ncbi.public	saliva	Illumina MiSeq	PCR	METAGENOMIC	female	Nasopharyngeal_carcinoma	600	1	ILLUMINA	human oral metagenome	ERP120759	ERX4044165	PAIRED	non-stimulated	no
ERR4042972	PRJEB37445	SAMEA6795684		AMPLICON	China	Asia	China	31469400	17592677	KAROLINSKA INSITUTET	11-Oct	public	run.zq,sra	gs,s3,ncbi	ncbi.public,gs.us-east1,s3.us-east-1	saliva	Illumina MiSeq	PCR	METAGENOMIC	male	Nasopharyngeal_carcinoma	600	1	ILLUMINA	human oral metagenome	ERP120759	ERX4044166	PAIRED	non-stimulated	no
ERR4042973	PRJEB37445	SAMEA6795891		AMPLICON	China	Asia	China	45358800	21981220	KAROLINSKA INSITUTET	12-Mar	public	run.zq,fastq,sra	ncbi,s3,gs	gs.us-east1,s3.us-east-1,ncbi.public	saliva	Illumina MiSeq	PCR	METAGENOMIC	female	Nasopharyngeal_carcinoma	600	1	ILLUMINA	human oral metagenome	ERP120759	ERX4044167	PAIRED	non-stimulated	no
ERR4042974	PRJEB37445	SAMEA6795892		AMPLICON	China	Asia	China	42080400	22362229	KAROLINSKA INSITUTET	12-Jun	public	run.zq,sra	s3,ncbi,gs	ncbi.public,gs.us-east1,s3.us-east-1	saliva	Illumina MiSeq	PCR	METAGENOMIC	female	Nasopharyngeal_carcinoma	600	1	ILLUMINA	human oral metagenome	ERP120759	ERX4044168	PAIRED	non-stimulated	no
ERR4042975	PRJEB37445	SAMEA6795893		AMPLICON	China	Asia	China	37478400	18328340	KAROLINSKA INSITUTET	11-Jan	public	fastq,sra,run.zq	s3,gs,ncbi	s3.us-east-1,gs.us-east1,ncbi.public	saliva	Illumina MiSeq	PCR	METAGENOMIC	male	Nasopharyngeal_carcinoma	600	1	ILLUMINA	human oral metagenome	ERP120759	ERX4044169	PAIRED	non-stimulated	no
ERR4042976	PRJEB37445	SAMEA6795894		AMPLICON	China	Asia	China	41130000	21411501	KAROLINSKA INSITUTET	11-Jan	public	run.zq,sra	gs,ncbi,s3	gs.us-east1,ncbi.public,s3.us-east-1	saliva	Illumina MiSeq	PCR	METAGENOMIC	male	Nasopharyngeal_carcinoma	600	1	ILLUMINA	human oral metagenome	ERP120759	ERX4044170	PAIRED	non-stimulated	no
ERR4042977	PRJEB37445	SAMEA6795895		AMPLICON	China	Asia	China	37758600	18996028	KAROLINSKA INSITUTET	11-Feb	public	sra,fastq,run.zq	ncbi,s3,gs	s3.us-east-1,gs.us-east1,ncbi.public	saliva	Illumina MiSeq	PCR	METAGENOMIC	male	Nasopharyngeal_carcinoma	600	1	ILLUMINA	human oral metagenome	ERP120759	ERX4044171	PAIRED	non-stimulated	no
ERR4042978	PRJEB37445	SAMEA6795896		AMPLICON	China	Asia	China	37558200	18240836	KAROLINSKA INSITUTET	14-Aug	public	run.zq,sra,fastq	gs,s3,ncbi	s3.us-east-1,gs.us-east1,ncbi.public	saliva	Illumina MiSeq	PCR	METAGENOMIC	male	Nasopharyngeal_carcinoma	600	1	ILLUMINA	human oral metagenome	ERP120759	ERX4044172	PAIRED	non-stimulated	no
ERR4042979	PRJEB37445	SAMEA6795897		AMPLICON	China	Asia	China	30874800	16328294	KAROLINSKA INSITUTET	11-Oct	public	sra,run.zq	s3,ncbi,gs	gs.us-east1,ncbi.public,s3.us-east-1	saliva	Illumina MiSeq	PCR	METAGENOMIC	female	Nasopharyngeal_carcinoma	600	1	ILLUMINA	human oral metagenome	ERP120759	ERX4044173	PAIRED	non-stimulated	no
ERR4042980	PRJEB37445	SAMEA6795898		AMPLICON	China	Asia	China	47483400	23380300	KAROLINSKA INSITUTET	11-Dec	public	sra,fastq,run.zq	ncbi,gs,s3	s3.us-east-1,ncbi.public,gs.us-east1	saliva	Illumina MiSeq	PCR	METAGENOMIC	female	Nasopharyngeal_carcinoma	600	1	ILLUMINA	human oral metagenome	ERP120759	ERX4044174	PAIRED	non-stimulated	no
ERR4042981	PRJEB37445	SAMEA6795899		AMPLICON	China	Asia	China	36529800	17963635	KAROLINSKA INSITUTET	11-Mar	public	fastq,run.zq,sra	gs,ncbi,s3	s3.us-east-1,ncbi.public,gs.us-east1	saliva	Illumina MiSeq	PCR	METAGENOMIC	male	Nasopharyngeal_carcinoma	600	1	ILLUMINA	human oral metagenome	ERP120759	ERX4044175	PAIRED	non-stimulated	no
ERR4042982	PRJEB37445	SAMEA6795900		AMPLICON	China	Asia	China	46981800	23023404	KAROLINSKA INSITUTET	11-Apr	public	run.zq,sra,fastq	s3,gs,ncbi	gs.us-east1,s3.us-east-1,ncbi.public	saliva	Illumina MiSeq	PCR	METAGENOMIC	male	Nasopharyngeal_carcinoma	600	1	ILLUMINA	human oral metagenome	ERP120759	ERX4044176	PAIRED	non-stimulated	no
ERR4042983	PRJEB37445	SAMEA6795685		AMPLICON	China	Asia	China	32294400	18162069	KAROLINSKA INSITUTET	11-May	public	sra,run.zq	s3,ncbi,gs	ncbi.public,s3.us-east-1,gs.us-east1	saliva	Illumina MiSeq	PCR	METAGENOMIC	male	Nasopharyngeal_carcinoma	600	1	ILLUMINA	human oral metagenome	ERP120759	ERX4044177	PAIRED	non-stimulated	no
ERR4042984	PRJEB37445	SAMEA6795901		AMPLICON	China	Asia	China	33952200	17739521	KAROLINSKA INSITUTET	11-Apr	public	sra,run.zq	ncbi,s3,gs	gs.us-east1,ncbi.public,s3.us-east-1	saliva	Illumina MiSeq	PCR	METAGENOMIC	male	Nasopharyngeal_carcinoma	600	1	ILLUMINA	human oral metagenome	ERP120759	ERX4044178	PAIRED	non-stimulated	no
ERR4042985	PRJEB37445	SAMEA6795902		AMPLICON	China	Asia	China	38832000	20292470	KAROLINSKA INSITUTET	11-Aug	public	sra,run.zq	ncbi,gs,s3	gs.us-east1,ncbi.public,s3.us-east-1	saliva	Illumina MiSeq	PCR	METAGENOMIC	male	Nasopharyngeal_carcinoma	600	1	ILLUMINA	human oral metagenome	ERP120759	ERX4044179	PAIRED	non-stimulated	no
ERR4042986	PRJEB37445	SAMEA6795903		AMPLICON	China	Asia	China	39487200	20581390	KAROLINSKA INSITUTET	11-Aug	public	sra,run.zq	s3,ncbi,gs	ncbi.public,gs.us-east1,s3.us-east-1	saliva	Illumina MiSeq	PCR	METAGENOMIC	male	Nasopharyngeal_carcinoma	600	1	ILLUMINA	human oral metagenome	ERP120759	ERX4044180	PAIRED	non-stimulated	no
ERR4042987	PRJEB37445	SAMEA6795904		AMPLICON	China	Asia	China	31885200	16877950	KAROLINSKA INSITUTET	11-Dec	public	sra,run.zq	s3,ncbi,gs	gs.us-east1,s3.us-east-1,ncbi.public	saliva	Illumina MiSeq	PCR	METAGENOMIC	male	Nasopharyngeal_carcinoma	600	1	ILLUMINA	human oral metagenome	ERP120759	ERX4044181	PAIRED	non-stimulated	no
ERR4042988	PRJEB37445	SAMEA6795905		AMPLICON	China	Asia	China	33249000	17500048	KAROLINSKA INSITUTET	14-Apr	public	run.zq,sra	ncbi,s3,gs	gs.us-east1,s3.us-east-1,ncbi.public	saliva	Illumina MiSeq	PCR	METAGENOMIC	male	Nasopharyngeal_carcinoma	600	1	ILLUMINA	human oral metagenome	ERP120759	ERX4044182	PAIRED	non-stimulated	no
ERR4042989	PRJEB37445	SAMEA6795906		AMPLICON	China	Asia	China	36293400	19096907	KAROLINSKA INSITUTET	11-Jan	public	sra,run.zq	ncbi,gs,s3	s3.us-east-1,ncbi.public,gs.us-east1	saliva	Illumina MiSeq	PCR	METAGENOMIC	female	Nasopharyngeal_carcinoma	600	1	ILLUMINA	human oral metagenome	ERP120759	ERX4044183	PAIRED	non-stimulated	no
ERR4042990	PRJEB37445	SAMEA6795907		AMPLICON	China	Asia	China	21726600	11308296	KAROLINSKA INSITUTET	11-Jun	public	sra,run.zq	s3,gs,ncbi	gs.us-east1,ncbi.public,s3.us-east-1	saliva	Illumina MiSeq	PCR	METAGENOMIC	female	Nasopharyngeal_carcinoma	600	1	ILLUMINA	human oral metagenome	ERP120759	ERX4044184	PAIRED	non-stimulated	no
ERR4042991	PRJEB37445	SAMEA6795908		AMPLICON	China	Asia	China	37377600	19594432	KAROLINSKA INSITUTET	11-Oct	public	sra,run.zq	s3,ncbi,gs	ncbi.public,gs.us-east1,s3.us-east-1	saliva	Illumina MiSeq	PCR	METAGENOMIC	male	Nasopharyngeal_carcinoma	600	1	ILLUMINA	human oral metagenome	ERP120759	ERX4044185	PAIRED	non-stimulated	no
ERR4042992	PRJEB37445	SAMEA6795909		AMPLICON	China	Asia	China	40934400	21465453	KAROLINSKA INSITUTET	11-Jun	public	sra,run.zq	gs,ncbi,s3	ncbi.public,gs.us-east1,s3.us-east-1	saliva	Illumina MiSeq	PCR	METAGENOMIC	male	Nasopharyngeal_carcinoma	600	1	ILLUMINA	human oral metagenome	ERP120759	ERX4044186	PAIRED	non-stimulated	no
ERR4042993	PRJEB37445	SAMEA6795910		AMPLICON	China	Asia	China	31567800	15613824	KAROLINSKA INSITUTET	11-Jun	public	run.zq,fastq,sra	ncbi,gs,s3	gs.us-east1,ncbi.public,s3.us-east-1	saliva	Illumina MiSeq	PCR	METAGENOMIC	male	Nasopharyngeal_carcinoma	600	1	ILLUMINA	human oral metagenome	ERP120759	ERX4044187	PAIRED	non-stimulated	no
ERR4042994	PRJEB37445	SAMEA6795686		AMPLICON	China	Asia	China	24561600	12921687	KAROLINSKA INSITUTET	11-Nov	public	fastq,run.zq,sra	gs,ncbi,s3	s3.us-east-1,gs.us-east1,ncbi.public	saliva	Illumina MiSeq	PCR	METAGENOMIC	male	Nasopharyngeal_carcinoma	600	1	ILLUMINA	human oral metagenome	ERP120759	ERX4044188	PAIRED	non-stimulated	no
ERR4042995	PRJEB37445	SAMEA6795911		AMPLICON	China	Asia	China	31510800	16710504	KAROLINSKA INSITUTET	11-Sep	public	sra,run.zq	s3,gs,ncbi	ncbi.public,gs.us-east1,s3.us-east-1	saliva	Illumina MiSeq	PCR	METAGENOMIC	male	Nasopharyngeal_carcinoma	600	1	ILLUMINA	human oral metagenome	ERP120759	ERX4044189	PAIRED	non-stimulated	no
ERR4042996	PRJEB37445	SAMEA6795912		AMPLICON	China	Asia	China	29596200	15754909	KAROLINSKA INSITUTET	11-Nov	public	sra,run.zq	ncbi,gs,s3	s3.us-east-1,ncbi.public,gs.us-east1	saliva	Illumina MiSeq	PCR	METAGENOMIC	male	Nasopharyngeal_carcinoma	600	1	ILLUMINA	human oral metagenome	ERP120759	ERX4044190	PAIRED	non-stimulated	no
ERR4042997	PRJEB37445	SAMEA6795913		AMPLICON	China	Asia	China	18590400	9057451	KAROLINSKA INSITUTET	13-Feb	public	fastq,sra,run.zq	ncbi,gs,s3	s3.us-east-1,gs.us-east1,ncbi.public	saliva	Illumina MiSeq	PCR	METAGENOMIC	male	Nasopharyngeal_carcinoma	600	1	ILLUMINA	human oral metagenome	ERP120759	ERX4044191	PAIRED	non-stimulated	no
ERR4042998	PRJEB37445	SAMEA6795914		AMPLICON	China	Asia	China	31366200	15680705	KAROLINSKA INSITUTET	13-Mar	public	fastq,sra,run.zq	gs,s3,ncbi	ncbi.public,gs.us-east1,s3.us-east-1	saliva	Illumina MiSeq	PCR	METAGENOMIC	male	Nasopharyngeal_carcinoma	600	1	ILLUMINA	human oral metagenome	ERP120759	ERX4044192	PAIRED	non-stimulated	no
ERR4042999	PRJEB37445	SAMEA6795915		AMPLICON	China	Asia	China	30190200	15804669	KAROLINSKA INSITUTET	11-Dec	public	sra,run.zq	gs,ncbi,s3	ncbi.public,gs.us-east1,s3.us-east-1	saliva	Illumina MiSeq	PCR	METAGENOMIC	male	Nasopharyngeal_carcinoma	600	1	ILLUMINA	human oral metagenome	ERP120759	ERX4044193	PAIRED	non-stimulated	no
ERR4043000	PRJEB37445	SAMEA6795916		AMPLICON	China	Asia	China	44778600	21872915	KAROLINSKA INSITUTET	13-Mar	public	sra,fastq,run.zq	ncbi,gs,s3	s3.us-east-1,gs.us-east1,ncbi.public	saliva	Illumina MiSeq	PCR	METAGENOMIC	female	Nasopharyngeal_carcinoma	600	1	ILLUMINA	human oral metagenome	ERP120759	ERX4044194	PAIRED	non-stimulated	no
ERR4043001	PRJEB37445	SAMEA6795917		AMPLICON	China	Asia	China	36172200	18902780	KAROLINSKA INSITUTET	11-Jun	public	run.zq,sra	s3,gs,ncbi	gs.us-east1,s3.us-east-1,ncbi.public	saliva	Illumina MiSeq	PCR	METAGENOMIC	male	Nasopharyngeal_carcinoma	600	1	ILLUMINA	human oral metagenome	ERP120759	ERX4044195	PAIRED	non-stimulated	no
ERR4043002	PRJEB37445	SAMEA6795918		AMPLICON	China	Asia	China	45634200	23918485	KAROLINSKA INSITUTET	13-Apr	public	sra,run.zq	ncbi,s3,gs	s3.us-east-1,ncbi.public,gs.us-east1	saliva	Illumina MiSeq	PCR	METAGENOMIC	male	Nasopharyngeal_carcinoma	600	1	ILLUMINA	human oral metagenome	ERP120759	ERX4044196	PAIRED	non-stimulated	no
ERR4043003	PRJEB37445	SAMEA6795919		AMPLICON	China	Asia	China	41473200	21911012	KAROLINSKA INSITUTET	12-Mar	public	sra,run.zq	gs,ncbi,s3	s3.us-east-1,gs.us-east1,ncbi.public	saliva	Illumina MiSeq	PCR	METAGENOMIC	female	Nasopharyngeal_carcinoma	600	1	ILLUMINA	human oral metagenome	ERP120759	ERX4044197	PAIRED	non-stimulated	no
ERR4043004	PRJEB37445	SAMEA6795920		AMPLICON	China	Asia	China	35685000	18640212	KAROLINSKA INSITUTET	13-Jun	public	sra,run.zq	gs,ncbi,s3	ncbi.public,s3.us-east-1,gs.us-east1	saliva	Illumina MiSeq	PCR	METAGENOMIC	female	Nasopharyngeal_carcinoma	600	1	ILLUMINA	human oral metagenome	ERP120759	ERX4044198	PAIRED	non-stimulated	no
ERR4043005	PRJEB37445	SAMEA6795687		AMPLICON	China	Asia	China	41568000	23085831	KAROLINSKA INSITUTET	11-Dec	public	run.zq,sra	s3,gs,ncbi	ncbi.public,gs.us-east1,s3.us-east-1	saliva	Illumina MiSeq	PCR	METAGENOMIC	male	Nasopharyngeal_carcinoma	600	1	ILLUMINA	human oral metagenome	ERP120759	ERX4044199	PAIRED	non-stimulated	no
ERR4043006	PRJEB37445	SAMEA6795921		AMPLICON	China	Asia	China	38667600	19290942	KAROLINSKA INSITUTET	11-Jan	public	sra,run.zq,fastq	s3,gs,ncbi	ncbi.public,gs.us-east1,s3.us-east-1	saliva	Illumina MiSeq	PCR	METAGENOMIC	male	Nasopharyngeal_carcinoma	600	1	ILLUMINA	human oral metagenome	ERP120759	ERX4044200	PAIRED	non-stimulated	no
ERR4043007	PRJEB37445	SAMEA6795922		AMPLICON	China	Asia	China	17501400	8601096	KAROLINSKA INSITUTET	10-Dec	public	sra,fastq,run.zq	ncbi,s3,gs	gs.us-east1,s3.us-east-1,ncbi.public	saliva	Illumina MiSeq	PCR	METAGENOMIC	female	Nasopharyngeal_carcinoma	521	1	ILLUMINA	human oral metagenome	ERP120759	ERX4044201	PAIRED	non-stimulated	no
ERR4043008	PRJEB37445	SAMEA6795923		AMPLICON	China	Asia	China	26182500	13799293	KAROLINSKA INSITUTET	12-Feb	public	run.zq,sra	ncbi,s3,gs	s3.us-east-1,gs.us-east1,ncbi.public	saliva	Illumina MiSeq	PCR	METAGENOMIC	female	Nasopharyngeal_carcinoma	522	1	ILLUMINA	human oral metagenome	ERP120759	ERX4044202	PAIRED	non-stimulated	no
ERR4043009	PRJEB37445	SAMEA6795924		AMPLICON	China	Asia	China	24208200	12745489	KAROLINSKA INSITUTET	13-Feb	public	run.zq,sra	ncbi,gs,s3	ncbi.public,s3.us-east-1,gs.us-east1	saliva	Illumina MiSeq	PCR	METAGENOMIC	female	Nasopharyngeal_carcinoma	522	1	ILLUMINA	human oral metagenome	ERP120759	ERX4044203	PAIRED	non-stimulated	no
ERR4043010	PRJEB37445	SAMEA6795925		AMPLICON	China	Asia	China	19004400	9323468	KAROLINSKA INSITUTET	13-Jun	public	sra,fastq,run.zq	s3,ncbi,gs	s3.us-east-1,gs.us-east1,ncbi.public	saliva	Illumina MiSeq	PCR	METAGENOMIC	male	Nasopharyngeal_carcinoma	522	1	ILLUMINA	human oral metagenome	ERP120759	ERX4044204	PAIRED	non-stimulated	no
ERR4043011	PRJEB37445	SAMEA6795926		AMPLICON	China	Asia	China	25782000	12539216	KAROLINSKA INSITUTET	12-Dec	public	run.zq,sra,fastq	s3,gs,ncbi	gs.us-east1,ncbi.public,s3.us-east-1	saliva	Illumina MiSeq	PCR	METAGENOMIC	female	Nasopharyngeal_carcinoma	523	1	ILLUMINA	human oral metagenome	ERP120759	ERX4044205	PAIRED	non-stimulated	no
ERR4043012	PRJEB37445	SAMEA6795927		AMPLICON	China	Asia	China	15876000	7981333	KAROLINSKA INSITUTET	13-Jan	public	sra,run.zq,fastq	gs,s3,ncbi	ncbi.public,s3.us-east-1,gs.us-east1	saliva	Illumina MiSeq	PCR	METAGENOMIC	female	Nasopharyngeal_carcinoma	524	1	ILLUMINA	human oral metagenome	ERP120759	ERX4044206	PAIRED	non-stimulated	no
ERR4043013	PRJEB37445	SAMEA6795928		AMPLICON	China	Asia	China	18544800	9894318	KAROLINSKA INSITUTET	13-Mar	public	run.zq,sra	gs,s3,ncbi	s3.us-east-1,gs.us-east1,ncbi.public	saliva	Illumina MiSeq	PCR	METAGENOMIC	female	Nasopharyngeal_carcinoma	527	1	ILLUMINA	human oral metagenome	ERP120759	ERX4044207	PAIRED	non-stimulated	no
ERR4043014	PRJEB37445	SAMEA6795929		AMPLICON	China	Asia	China	24213600	11812198	KAROLINSKA INSITUTET	13-Mar	public	run.zq,sra,fastq	ncbi,gs,s3	gs.us-east1,s3.us-east-1,ncbi.public	saliva	Illumina MiSeq	PCR	METAGENOMIC	male	Nasopharyngeal_carcinoma	523	1	ILLUMINA	human oral metagenome	ERP120759	ERX4044208	PAIRED	non-stimulated	no
ERR4043015	PRJEB37445	SAMEA6795930		AMPLICON	China	Asia	China	24804300	12073896	KAROLINSKA INSITUTET	13-Apr	public	sra,run.zq,fastq	s3,gs,ncbi	s3.us-east-1,ncbi.public,gs.us-east1	saliva	Illumina MiSeq	PCR	METAGENOMIC	male	Nasopharyngeal_carcinoma	522	1	ILLUMINA	human oral metagenome	ERP120759	ERX4044209	PAIRED	non-stimulated	no
ERR4043016	PRJEB37445	SAMEA6795688		AMPLICON	China	Asia	China	39124200	20589302	KAROLINSKA INSITUTET	11-Sep	public	sra,run.zq,fastq	s3,ncbi,gs	s3.us-east-1,gs.us-east1,ncbi.public	saliva	Illumina MiSeq	PCR	METAGENOMIC	male	Nasopharyngeal_carcinoma	600	1	ILLUMINA	human oral metagenome	ERP120759	ERX4044210	PAIRED	non-stimulated	no
ERR4043017	PRJEB37445	SAMEA6795931		AMPLICON	China	Asia	China	19063800	9334591	KAROLINSKA INSITUTET	11-Oct	public	run.zq,sra,fastq	ncbi,gs,s3	gs.us-east1,s3.us-east-1,ncbi.public	saliva	Illumina MiSeq	PCR	METAGENOMIC	female	Nasopharyngeal_carcinoma	522	1	ILLUMINA	human oral metagenome	ERP120759	ERX4044211	PAIRED	non-stimulated	no
ERR4043018	PRJEB37445	SAMEA6795932		AMPLICON	China	Asia	China	22271400	10815210	KAROLINSKA INSITUTET	11-Jun	public	run.zq,fastq,sra	ncbi,gs,s3	ncbi.public,s3.us-east-1,gs.us-east1	saliva	Illumina MiSeq	PCR	METAGENOMIC	male	Nasopharyngeal_carcinoma	523	1	ILLUMINA	human oral metagenome	ERP120759	ERX4044212	PAIRED	non-stimulated	no
ERR4043019	PRJEB37445	SAMEA6795933		AMPLICON	China	Asia	China	25984500	13772638	KAROLINSKA INSITUTET	11-Nov	public	sra,run.zq	ncbi,s3,gs	gs.us-east1,s3.us-east-1,ncbi.public	saliva	Illumina MiSeq	PCR	METAGENOMIC	male	Nasopharyngeal_carcinoma	522	1	ILLUMINA	human oral metagenome	ERP120759	ERX4044213	PAIRED	non-stimulated	no
ERR4043020	PRJEB37445	SAMEA6795934		AMPLICON	China	Asia	China	21037800	10334334	KAROLINSKA INSITUTET	12-Nov	public	sra,run.zq,fastq	gs,s3,ncbi	gs.us-east1,s3.us-east-1,ncbi.public	saliva	Illumina MiSeq	PCR	METAGENOMIC	male	Nasopharyngeal_carcinoma	521	1	ILLUMINA	human oral metagenome	ERP120759	ERX4044214	PAIRED	non-stimulated	no
ERR4043021	PRJEB37445	SAMEA6795935		AMPLICON	China	Asia	China	24305700	11800924	KAROLINSKA INSITUTET	13-Jul	public	sra,fastq,run.zq	ncbi,s3,gs	s3.us-east-1,gs.us-east1,ncbi.public	saliva	Illumina MiSeq	PCR	METAGENOMIC	male	Nasopharyngeal_carcinoma	522	1	ILLUMINA	human oral metagenome	ERP120759	ERX4044215	PAIRED	non-stimulated	no
ERR4043022	PRJEB37445	SAMEA6795936		AMPLICON	China	Asia	China	18385800	9114752	KAROLINSKA INSITUTET	13-Aug	public	sra,run.zq,fastq	gs,s3,ncbi	gs.us-east1,ncbi.public,s3.us-east-1	saliva	Illumina MiSeq	PCR	METAGENOMIC	male	Nasopharyngeal_carcinoma	522	1	ILLUMINA	human oral metagenome	ERP120759	ERX4044216	PAIRED	non-stimulated	no
ERR4043023	PRJEB37445	SAMEA6795937		AMPLICON	China	Asia	China	21890400	10629322	KAROLINSKA INSITUTET	14-May	public	fastq,sra,run.zq	s3,ncbi,gs	s3.us-east-1,gs.us-east1,ncbi.public	saliva	Illumina MiSeq	PCR	METAGENOMIC	male	Nasopharyngeal_carcinoma	521	1	ILLUMINA	human oral metagenome	ERP120759	ERX4044217	PAIRED	non-stimulated	no
ERR4043024	PRJEB37445	SAMEA6795938		AMPLICON	China	Asia	China	23464200	11548758	KAROLINSKA INSITUTET	11-Aug	public	fastq,run.zq,sra	s3,gs,ncbi	s3.us-east-1,ncbi.public,gs.us-east1	saliva	Illumina MiSeq	PCR	METAGENOMIC	female	Nasopharyngeal_carcinoma	522	1	ILLUMINA	human oral metagenome	ERP120759	ERX4044218	PAIRED	non-stimulated	no
ERR4043025	PRJEB37445	SAMEA6795939		AMPLICON	China	Asia	China	22035600	10776519	KAROLINSKA INSITUTET	13-Sep	public	run.zq,sra,fastq	ncbi,s3,gs	gs.us-east1,s3.us-east-1,ncbi.public	saliva	Illumina MiSeq	PCR	METAGENOMIC	female	Nasopharyngeal_carcinoma	523	1	ILLUMINA	human oral metagenome	ERP120759	ERX4044219	PAIRED	non-stimulated	no
ERR4043026	PRJEB37445	SAMEA6795940		AMPLICON	China	Asia	China	17759100	9327700	KAROLINSKA INSITUTET	11-Jan	public	sra,run.zq	ncbi,gs,s3	gs.us-east1,s3.us-east-1,ncbi.public	saliva	Illumina MiSeq	PCR	METAGENOMIC	male	Nasopharyngeal_carcinoma	521	1	ILLUMINA	human oral metagenome	ERP120759	ERX4044220	PAIRED	non-stimulated	no
ERR4043027	PRJEB37445	SAMEA6795689		AMPLICON	China	Asia	China	26610600	15084712	KAROLINSKA INSITUTET	11-Dec	public	run.zq,sra	s3,ncbi,gs	ncbi.public,gs.us-east1,s3.us-east-1	saliva	Illumina MiSeq	PCR	METAGENOMIC	male	Nasopharyngeal_carcinoma	600	1	ILLUMINA	human oral metagenome	ERP120759	ERX4044221	PAIRED	non-stimulated	no
ERR4043028	PRJEB37445	SAMEA6795941		AMPLICON	China	Asia	China	16022400	8439802	KAROLINSKA INSITUTET	11-Jan	public	run.zq,sra	s3,ncbi,gs	s3.us-east-1,gs.us-east1,ncbi.public	saliva	Illumina MiSeq	PCR	METAGENOMIC	male	Nasopharyngeal_carcinoma	522	1	ILLUMINA	human oral metagenome	ERP120759	ERX4044222	PAIRED	non-stimulated	no
ERR4043029	PRJEB37445	SAMEA6795942		AMPLICON	China	Asia	China	23765400	12552868	KAROLINSKA INSITUTET	11-Oct	public	sra,run.zq	ncbi,s3,gs	s3.us-east-1,gs.us-east1,ncbi.public	saliva	Illumina MiSeq	PCR	METAGENOMIC	male	Nasopharyngeal_carcinoma	522	1	ILLUMINA	human oral metagenome	ERP120759	ERX4044223	PAIRED	non-stimulated	no
ERR4043030	PRJEB37445	SAMEA6795943		AMPLICON	China	Asia	China	26991600	14183579	KAROLINSKA INSITUTET	11-Apr	public	sra,run.zq	gs,ncbi,s3	ncbi.public,gs.us-east1,s3.us-east-1	saliva	Illumina MiSeq	PCR	METAGENOMIC	male	Nasopharyngeal_carcinoma	522	1	ILLUMINA	human oral metagenome	ERP120759	ERX4044224	PAIRED	non-stimulated	no
ERR4043031	PRJEB37445	SAMEA6795944		AMPLICON	China	Asia	China	14901300	7975964	KAROLINSKA INSITUTET	11-Apr	public	sra,run.zq	gs,s3,ncbi	gs.us-east1,ncbi.public,s3.us-east-1	saliva	Illumina MiSeq	PCR	METAGENOMIC	male	Nasopharyngeal_carcinoma	522	1	ILLUMINA	human oral metagenome	ERP120759	ERX4044225	PAIRED	non-stimulated	no
ERR4043032	PRJEB37445	SAMEA6795945		AMPLICON	China	Asia	China	19365300	10315421	KAROLINSKA INSITUTET	11-Dec	public	run.zq,sra	ncbi,gs,s3	gs.us-east1,ncbi.public,s3.us-east-1	saliva	Illumina MiSeq	PCR	METAGENOMIC	male	Nasopharyngeal_carcinoma	522	1	ILLUMINA	human oral metagenome	ERP120759	ERX4044226	PAIRED	non-stimulated	no
ERR4043033	PRJEB37445	SAMEA6795946		AMPLICON	China	Asia	China	20102100	10625898	KAROLINSKA INSITUTET	11-Dec	public	run.zq,sra	s3,gs,ncbi	s3.us-east-1,ncbi.public,gs.us-east1	saliva	Illumina MiSeq	PCR	METAGENOMIC	male	Nasopharyngeal_carcinoma	522	1	ILLUMINA	human oral metagenome	ERP120759	ERX4044227	PAIRED	non-stimulated	no
ERR4043034	PRJEB37445	SAMEA6795947		AMPLICON	China	Asia	China	20220000	10767116	KAROLINSKA INSITUTET	12-Mar	public	sra,run.zq	s3,gs,ncbi	s3.us-east-1,gs.us-east1,ncbi.public	saliva	Illumina MiSeq	PCR	METAGENOMIC	male	Nasopharyngeal_carcinoma	522	1	ILLUMINA	human oral metagenome	ERP120759	ERX4044228	PAIRED	non-stimulated	no
ERR4043035	PRJEB37445	SAMEA6795948		AMPLICON	China	Asia	China	23532300	12698943	KAROLINSKA INSITUTET	13-Jan	public	run.zq,sra	gs,ncbi,s3	gs.us-east1,ncbi.public,s3.us-east-1	saliva	Illumina MiSeq	PCR	METAGENOMIC	male	Nasopharyngeal_carcinoma	523	1	ILLUMINA	human oral metagenome	ERP120759	ERX4044229	PAIRED	non-stimulated	no
ERR4043036	PRJEB37445	SAMEA6795949		AMPLICON	China	Asia	China	16652700	8809117	KAROLINSKA INSITUTET	13-Sep	public	sra,run.zq	ncbi,s3,gs	s3.us-east-1,gs.us-east1,ncbi.public	saliva	Illumina MiSeq	PCR	METAGENOMIC	male	Nasopharyngeal_carcinoma	523	1	ILLUMINA	human oral metagenome	ERP120759	ERX4044230	PAIRED	non-stimulated	no
ERR4043037	PRJEB37445	SAMEA6795950		AMPLICON	China	Asia	China	20488800	10782273	KAROLINSKA INSITUTET	14-Sep	public	run.zq,sra	s3,gs,ncbi	ncbi.public,gs.us-east1,s3.us-east-1	saliva	Illumina MiSeq	PCR	METAGENOMIC	male	Nasopharyngeal_carcinoma	522	1	ILLUMINA	human oral metagenome	ERP120759	ERX4044231	PAIRED	non-stimulated	no
ERR4043038	PRJEB37445	SAMEA6795690		AMPLICON	China	Asia	China	81298200	45983697	KAROLINSKA INSITUTET	14-Apr	public	run.zq,sra	s3,gs,ncbi	s3.us-east-1,ncbi.public,gs.us-east1	saliva	Illumina MiSeq	PCR	METAGENOMIC	male	Nasopharyngeal_carcinoma	600	1	ILLUMINA	human oral metagenome	ERP120759	ERX4044232	PAIRED	non-stimulated	no
ERR4043039	PRJEB37445	SAMEA6795951		AMPLICON	China	Asia	China	11652600	6182506	KAROLINSKA INSITUTET	10-Dec	public	sra,run.zq	gs,s3,ncbi	gs.us-east1,ncbi.public,s3.us-east-1	saliva	Illumina MiSeq	PCR	METAGENOMIC	female	Nasopharyngeal_carcinoma	522	1	ILLUMINA	human oral metagenome	ERP120759	ERX4044233	PAIRED	non-stimulated	no
ERR4043040	PRJEB37445	SAMEA6795952		AMPLICON	China	Asia	China	18231900	9595005	KAROLINSKA INSITUTET	11-Sep	public	run.zq,sra	ncbi,gs,s3	ncbi.public,s3.us-east-1,gs.us-east1	saliva	Illumina MiSeq	PCR	METAGENOMIC	female	Nasopharyngeal_carcinoma	524	1	ILLUMINA	human oral metagenome	ERP120759	ERX4044234	PAIRED	non-stimulated	no
ERR4043041	PRJEB37445	SAMEA6795953		AMPLICON	China	Asia	China	25122600	13197562	KAROLINSKA INSITUTET	11-Dec	public	sra,run.zq	gs,s3,ncbi	s3.us-east-1,gs.us-east1,ncbi.public	saliva	Illumina MiSeq	PCR	METAGENOMIC	female	Nasopharyngeal_carcinoma	522	1	ILLUMINA	human oral metagenome	ERP120759	ERX4044235	PAIRED	non-stimulated	no
ERR4043042	PRJEB37445	SAMEA6795954		AMPLICON	China	Asia	China	18606300	9925376	KAROLINSKA INSITUTET	12-Dec	public	sra,run.zq	ncbi,s3,gs	s3.us-east-1,gs.us-east1,ncbi.public	saliva	Illumina MiSeq	PCR	METAGENOMIC	female	Nasopharyngeal_carcinoma	524	1	ILLUMINA	human oral metagenome	ERP120759	ERX4044236	PAIRED	non-stimulated	no
ERR4043043	PRJEB37445	SAMEA6795955		AMPLICON	China	Asia	China	20881200	11073590	KAROLINSKA INSITUTET	11-Jul	public	run.zq,sra	ncbi,gs,s3	s3.us-east-1,gs.us-east1,ncbi.public	saliva	Illumina MiSeq	PCR	METAGENOMIC	male	Nasopharyngeal_carcinoma	522	1	ILLUMINA	human oral metagenome	ERP120759	ERX4044237	PAIRED	non-stimulated	no
ERR4043044	PRJEB37445	SAMEA6795956		AMPLICON	China	Asia	China	25146600	13417931	KAROLINSKA INSITUTET	11-Aug	public	sra,run.zq	ncbi,s3,gs	s3.us-east-1,ncbi.public,gs.us-east1	saliva	Illumina MiSeq	PCR	METAGENOMIC	male	Nasopharyngeal_carcinoma	523	1	ILLUMINA	human oral metagenome	ERP120759	ERX4044238	PAIRED	non-stimulated	no
ERR4043045	PRJEB37445	SAMEA6795957		AMPLICON	China	Asia	China	22221300	11671999	KAROLINSKA INSITUTET	11-Dec	public	run.zq,sra	s3,gs,ncbi	gs.us-east1,ncbi.public,s3.us-east-1	saliva	Illumina MiSeq	PCR	METAGENOMIC	male	Nasopharyngeal_carcinoma	522	1	ILLUMINA	human oral metagenome	ERP120759	ERX4044239	PAIRED	non-stimulated	no
ERR4043046	PRJEB37445	SAMEA6795958		AMPLICON	China	Asia	China	16380900	8674177	KAROLINSKA INSITUTET	12-Jun	public	run.zq,sra	gs,ncbi,s3	gs.us-east1,s3.us-east-1,ncbi.public	saliva	Illumina MiSeq	PCR	METAGENOMIC	male	Nasopharyngeal_carcinoma	522	1	ILLUMINA	human oral metagenome	ERP120759	ERX4044240	PAIRED	non-stimulated	no
ERR4043047	PRJEB37445	SAMEA6795959		AMPLICON	China	Asia	China	17864100	9483532	KAROLINSKA INSITUTET	11-Sep	public	sra,run.zq	s3,ncbi,gs	ncbi.public,s3.us-east-1,gs.us-east1	saliva	Illumina MiSeq	PCR	METAGENOMIC	female	Nasopharyngeal_carcinoma	522	1	ILLUMINA	human oral metagenome	ERP120759	ERX4044241	PAIRED	non-stimulated	no
ERR4043048	PRJEB37445	SAMEA6795960		AMPLICON	China	Asia	China	26074800	13676799	KAROLINSKA INSITUTET	14-Jan	public	sra,run.zq	gs,s3,ncbi	gs.us-east1,s3.us-east-1,ncbi.public	saliva	Illumina MiSeq	PCR	METAGENOMIC	female	Nasopharyngeal_carcinoma	523	1	ILLUMINA	human oral metagenome	ERP120759	ERX4044242	PAIRED	non-stimulated	no
ERR4043049	PRJEB37445	SAMEA6795691		AMPLICON	China	Asia	China	40589400	23236219	KAROLINSKA INSITUTET	14-Sep	public	sra,run.zq	ncbi,gs,s3	ncbi.public,gs.us-east1,s3.us-east-1	saliva	Illumina MiSeq	PCR	METAGENOMIC	male	Nasopharyngeal_carcinoma	600	1	ILLUMINA	human oral metagenome	ERP120759	ERX4044243	PAIRED	non-stimulated	no
ERR4043050	PRJEB37445	SAMEA6795961		AMPLICON	China	Asia	China	12483000	6641153	KAROLINSKA INSITUTET	14-Sep	public	run.zq,sra	gs,s3,ncbi	gs.us-east1,s3.us-east-1,ncbi.public	saliva	Illumina MiSeq	PCR	METAGENOMIC	female	Nasopharyngeal_carcinoma	523	1	ILLUMINA	human oral metagenome	ERP120759	ERX4044244	PAIRED	non-stimulated	no
ERR4043051	PRJEB37445	SAMEA6795962		AMPLICON	China	Asia	China	10696200	5695821	KAROLINSKA INSITUTET	11-Oct	public	sra,run.zq	gs,ncbi,s3	ncbi.public,gs.us-east1,s3.us-east-1	saliva	Illumina MiSeq	PCR	METAGENOMIC	male	Nasopharyngeal_carcinoma	524	1	ILLUMINA	human oral metagenome	ERP120759	ERX4044245	PAIRED	non-stimulated	no
ERR4043052	PRJEB37445	SAMEA6795963		AMPLICON	China	Asia	China	17087400	9070157	KAROLINSKA INSITUTET	11-Feb	public	run.zq,sra	ncbi,s3,gs	gs.us-east1,ncbi.public,s3.us-east-1	saliva	Illumina MiSeq	PCR	METAGENOMIC	male	Nasopharyngeal_carcinoma	521	1	ILLUMINA	human oral metagenome	ERP120759	ERX4044246	PAIRED	non-stimulated	no
ERR4043053	PRJEB37445	SAMEA6795964		AMPLICON	China	Asia	China	12453900	6747285	KAROLINSKA INSITUTET	12-Jan	public	sra,run.zq	ncbi,gs,s3	s3.us-east-1,gs.us-east1,ncbi.public	saliva	Illumina MiSeq	PCR	METAGENOMIC	male	Nasopharyngeal_carcinoma	523	1	ILLUMINA	human oral metagenome	ERP120759	ERX4044247	PAIRED	non-stimulated	no
ERR4043054	PRJEB37445	SAMEA6795965		AMPLICON	China	Asia	China	21411900	11475905	KAROLINSKA INSITUTET	12-Jun	public	sra,run.zq	s3,gs,ncbi	ncbi.public,s3.us-east-1,gs.us-east1	saliva	Illumina MiSeq	PCR	METAGENOMIC	male	Nasopharyngeal_carcinoma	522	1	ILLUMINA	human oral metagenome	ERP120759	ERX4044248	PAIRED	non-stimulated	no
ERR4043055	PRJEB37445	SAMEA6795966		AMPLICON	China	Asia	China	14694000	7926055	KAROLINSKA INSITUTET	13-Apr	public	sra,run.zq	ncbi,gs,s3	s3.us-east-1,ncbi.public,gs.us-east1	saliva	Illumina MiSeq	PCR	METAGENOMIC	male	Nasopharyngeal_carcinoma	523	1	ILLUMINA	human oral metagenome	ERP120759	ERX4044249	PAIRED	non-stimulated	no
ERR4043056	PRJEB37445	SAMEA6795967		AMPLICON	China	Asia	China	19112400	10207702	KAROLINSKA INSITUTET	13-Sep	public	run.zq,sra	s3,gs,ncbi	ncbi.public,s3.us-east-1,gs.us-east1	saliva	Illumina MiSeq	PCR	METAGENOMIC	male	Nasopharyngeal_carcinoma	522	1	ILLUMINA	human oral metagenome	ERP120759	ERX4044250	PAIRED	non-stimulated	no
ERR4043057	PRJEB37445	SAMEA6795968		AMPLICON	China	Asia	China	15018000	8082440	KAROLINSKA INSITUTET	12-May	public	run.zq,sra	ncbi,gs,s3	ncbi.public,s3.us-east-1,gs.us-east1	saliva	Illumina MiSeq	PCR	METAGENOMIC	female	Nasopharyngeal_carcinoma	523	1	ILLUMINA	human oral metagenome	ERP120759	ERX4044251	PAIRED	non-stimulated	no
ERR4043058	PRJEB37445	SAMEA6795969		AMPLICON	China	Asia	China	23172900	12229965	KAROLINSKA INSITUTET	11-Nov	public	sra,run.zq	s3,ncbi,gs	s3.us-east-1,gs.us-east1,ncbi.public	saliva	Illumina MiSeq	PCR	METAGENOMIC	male	Nasopharyngeal_carcinoma	521	1	ILLUMINA	human oral metagenome	ERP120759	ERX4044252	PAIRED	non-stimulated	no
ERR4043059	PRJEB37445	SAMEA6795970		AMPLICON	China	Asia	China	20587500	10917680	KAROLINSKA INSITUTET	12-Apr	public	run.zq,sra	ncbi,gs,s3	ncbi.public,gs.us-east1,s3.us-east-1	saliva	Illumina MiSeq	PCR	METAGENOMIC	male	Nasopharyngeal_carcinoma	521	1	ILLUMINA	human oral metagenome	ERP120759	ERX4044253	PAIRED	non-stimulated	no
ERR4043060	PRJEB37445	SAMEA6795692		AMPLICON	China	Asia	China	24645600	13828895	KAROLINSKA INSITUTET	13-Jun	public	run.zq,sra	gs,ncbi,s3	s3.us-east-1,ncbi.public,gs.us-east1	saliva	Illumina MiSeq	PCR	METAGENOMIC	male	Nasopharyngeal_carcinoma	600	1	ILLUMINA	human oral metagenome	ERP120759	ERX4044254	PAIRED	non-stimulated	no
ERR4043061	PRJEB37445	SAMEA6795971		AMPLICON	China	Asia	China	22551000	11944276	KAROLINSKA INSITUTET	12-Dec	public	run.zq,sra	ncbi,gs,s3	gs.us-east1,ncbi.public,s3.us-east-1	saliva	Illumina MiSeq	PCR	METAGENOMIC	male	Nasopharyngeal_carcinoma	523	1	ILLUMINA	human oral metagenome	ERP120759	ERX4044255	PAIRED	non-stimulated	no
ERR4043062	PRJEB37445	SAMEA6795972		AMPLICON	China	Asia	China	27909300	14799566	KAROLINSKA INSITUTET	14-Aug	public	sra,run.zq	s3,ncbi,gs	gs.us-east1,s3.us-east-1,ncbi.public	saliva	Illumina MiSeq	PCR	METAGENOMIC	male	Nasopharyngeal_carcinoma	522	1	ILLUMINA	human oral metagenome	ERP120759	ERX4044256	PAIRED	non-stimulated	no
ERR4043063	PRJEB37445	SAMEA6795973		AMPLICON	China	Asia	China	24023400	12948227	KAROLINSKA INSITUTET	14-Aug	public	sra,run.zq	gs,s3,ncbi	gs.us-east1,ncbi.public,s3.us-east-1	saliva	Illumina MiSeq	PCR	METAGENOMIC	male	Nasopharyngeal_carcinoma	524	1	ILLUMINA	human oral metagenome	ERP120759	ERX4044257	PAIRED	non-stimulated	no
ERR4043064	PRJEB37445	SAMEA6795974		AMPLICON	China	Asia	China	29365200	15475278	KAROLINSKA INSITUTET	12-Jul	public	run.zq,sra	s3,gs,ncbi	ncbi.public,s3.us-east-1,gs.us-east1	saliva	Illumina MiSeq	PCR	METAGENOMIC	female	Nasopharyngeal_carcinoma	522	1	ILLUMINA	human oral metagenome	ERP120759	ERX4044258	PAIRED	non-stimulated	no
ERR4043065	PRJEB37445	SAMEA6795975		AMPLICON	China	Asia	China	21538500	11356169	KAROLINSKA INSITUTET	11-Jan	public	run.zq,sra	ncbi,gs,s3	gs.us-east1,s3.us-east-1,ncbi.public	saliva	Illumina MiSeq	PCR	METAGENOMIC	male	Nasopharyngeal_carcinoma	522	1	ILLUMINA	human oral metagenome	ERP120759	ERX4044259	PAIRED	non-stimulated	no
ERR4043066	PRJEB37445	SAMEA6795976		AMPLICON	China	Asia	China	22269000	11730584	KAROLINSKA INSITUTET	11-Oct	public	run.zq,sra	ncbi,gs,s3	s3.us-east-1,gs.us-east1,ncbi.public	saliva	Illumina MiSeq	PCR	METAGENOMIC	male	Nasopharyngeal_carcinoma	521	1	ILLUMINA	human oral metagenome	ERP120759	ERX4044260	PAIRED	non-stimulated	no
ERR4043067	PRJEB37445	SAMEA6795977		AMPLICON	China	Asia	China	19976700	10754320	KAROLINSKA INSITUTET	11-Feb	public	run.zq,sra	gs,s3,ncbi	s3.us-east-1,ncbi.public,gs.us-east1	saliva	Illumina MiSeq	PCR	METAGENOMIC	male	Nasopharyngeal_carcinoma	522	1	ILLUMINA	human oral metagenome	ERP120759	ERX4044261	PAIRED	non-stimulated	no
ERR4043068	PRJEB37445	SAMEA6795978		AMPLICON	China	Asia	China	22556700	11848703	KAROLINSKA INSITUTET	13-May	public	run.zq,sra	s3,ncbi,gs	s3.us-east-1,gs.us-east1,ncbi.public	saliva	Illumina MiSeq	PCR	METAGENOMIC	male	Nasopharyngeal_carcinoma	522	1	ILLUMINA	human oral metagenome	ERP120759	ERX4044262	PAIRED	non-stimulated	no
ERR4043069	PRJEB37445	SAMEA6795979		AMPLICON	China	Asia	China	29286600	15258299	KAROLINSKA INSITUTET	11-Dec	public	sra,run.zq	gs,s3,ncbi	ncbi.public,gs.us-east1,s3.us-east-1	saliva	Illumina MiSeq	PCR	METAGENOMIC	male	Nasopharyngeal_carcinoma	523	1	ILLUMINA	human oral metagenome	ERP120759	ERX4044263	PAIRED	non-stimulated	no
ERR4043070	PRJEB37445	SAMEA6795980		AMPLICON	China	Asia	China	21887400	11572219	KAROLINSKA INSITUTET	12-Oct	public	run.zq,sra	s3,ncbi,gs	gs.us-east1,ncbi.public,s3.us-east-1	saliva	Illumina MiSeq	PCR	METAGENOMIC	male	Nasopharyngeal_carcinoma	522	1	ILLUMINA	human oral metagenome	ERP120759	ERX4044264	PAIRED	non-stimulated	no
ERR4043071	PRJEB37445	SAMEA6795693		AMPLICON	China	Asia	China	30463200	16988652	KAROLINSKA INSITUTET	11-May	public	run.zq,sra	ncbi,gs,s3	gs.us-east1,ncbi.public,s3.us-east-1	saliva	Illumina MiSeq	PCR	METAGENOMIC	female	Nasopharyngeal_carcinoma	600	1	ILLUMINA	human oral metagenome	ERP120759	ERX4044265	PAIRED	non-stimulated	no
ERR4043072	PRJEB37445	SAMEA6795981		AMPLICON	China	Asia	China	21699000	11881563	KAROLINSKA INSITUTET	12-Oct	public	sra,run.zq	s3,gs,ncbi	gs.us-east1,ncbi.public,s3.us-east-1	saliva	Illumina MiSeq	PCR	METAGENOMIC	female	Nasopharyngeal_carcinoma	600	1	ILLUMINA	human oral metagenome	ERP120759	ERX4044266	PAIRED	non-stimulated	no
ERR4043073	PRJEB37445	SAMEA6795982		AMPLICON	China	Asia	China	44534400	24117273	KAROLINSKA INSITUTET	12-Dec	public	sra,run.zq	gs,ncbi,s3	gs.us-east1,ncbi.public,s3.us-east-1	saliva	Illumina MiSeq	PCR	METAGENOMIC	male	Nasopharyngeal_carcinoma	600	1	ILLUMINA	human oral metagenome	ERP120759	ERX4044267	PAIRED	non-stimulated	no
ERR4043074	PRJEB37445	SAMEA6795983		AMPLICON	China	Asia	China	33613800	18195320	KAROLINSKA INSITUTET	11-Jan	public	sra,run.zq	gs,s3,ncbi	gs.us-east1,s3.us-east-1,ncbi.public	saliva	Illumina MiSeq	PCR	METAGENOMIC	male	Nasopharyngeal_carcinoma	600	1	ILLUMINA	human oral metagenome	ERP120759	ERX4044268	PAIRED	non-stimulated	no
ERR4043075	PRJEB37445	SAMEA6795984		AMPLICON	China	Asia	China	13258800	7314139	KAROLINSKA INSITUTET	11-Mar	public	sra,run.zq	ncbi,s3,gs	ncbi.public,s3.us-east-1,gs.us-east1	saliva	Illumina MiSeq	PCR	METAGENOMIC	male	Nasopharyngeal_carcinoma	600	1	ILLUMINA	human oral metagenome	ERP120759	ERX4044269	PAIRED	non-stimulated	no
ERR4043076	PRJEB37445	SAMEA6795985		AMPLICON	China	Asia	China	30970200	16713153	KAROLINSKA INSITUTET	11-Nov	public	sra,run.zq	gs,s3,ncbi	gs.us-east1,s3.us-east-1,ncbi.public	saliva	Illumina MiSeq	PCR	METAGENOMIC	male	Nasopharyngeal_carcinoma	600	1	ILLUMINA	human oral metagenome	ERP120759	ERX4044270	PAIRED	non-stimulated	no
ERR4043077	PRJEB37445	SAMEA6795986		AMPLICON	China	Asia	China	27142200	14570875	KAROLINSKA INSITUTET	11-Mar	public	run.zq,sra	ncbi,s3,gs	s3.us-east-1,gs.us-east1,ncbi.public	saliva	Illumina MiSeq	PCR	METAGENOMIC	female	Nasopharyngeal_carcinoma	600	1	ILLUMINA	human oral metagenome	ERP120759	ERX4044271	PAIRED	non-stimulated	no
ERR4043078	PRJEB37445	SAMEA6795987		AMPLICON	China	Asia	China	27788400	15045913	KAROLINSKA INSITUTET	13-Jan	public	sra,run.zq	gs,s3,ncbi	gs.us-east1,s3.us-east-1,ncbi.public	saliva	Illumina MiSeq	PCR	METAGENOMIC	female	Nasopharyngeal_carcinoma	600	1	ILLUMINA	human oral metagenome	ERP120759	ERX4044272	PAIRED	non-stimulated	no
ERR4043079	PRJEB37445	SAMEA6795988		AMPLICON	China	Asia	China	37909800	20540645	KAROLINSKA INSITUTET	14-Jan	public	run.zq,sra	ncbi,gs,s3	gs.us-east1,s3.us-east-1,ncbi.public	saliva	Illumina MiSeq	PCR	METAGENOMIC	female	Nasopharyngeal_carcinoma	600	1	ILLUMINA	human oral metagenome	ERP120759	ERX4044273	PAIRED	non-stimulated	no
ERR4043080	PRJEB37445	SAMEA6795989		AMPLICON	China	Asia	China	21683400	11715262	KAROLINSKA INSITUTET	11-Jan	public	run.zq,sra	ncbi,gs,s3	s3.us-east-1,gs.us-east1,ncbi.public	saliva	Illumina MiSeq	PCR	METAGENOMIC	male	Nasopharyngeal_carcinoma	600	1	ILLUMINA	human oral metagenome	ERP120759	ERX4044274	PAIRED	non-stimulated	no
ERR4043081	PRJEB37445	SAMEA6795990		AMPLICON	China	Asia	China	34918200	18831189	KAROLINSKA INSITUTET	11-Jul	public	sra,run.zq	gs,ncbi,s3	gs.us-east1,s3.us-east-1,ncbi.public	saliva	Illumina MiSeq	PCR	METAGENOMIC	male	Nasopharyngeal_carcinoma	600	1	ILLUMINA	human oral metagenome	ERP120759	ERX4044275	PAIRED	non-stimulated	no
ERR4043082	PRJEB37445	SAMEA6795694		AMPLICON	China	Asia	China	55592400	31659102	KAROLINSKA INSITUTET	12-Apr	public	run.zq,sra	gs,ncbi,s3	s3.us-east-1,gs.us-east1,ncbi.public	saliva	Illumina MiSeq	PCR	METAGENOMIC	male	Nasopharyngeal_carcinoma	600	1	ILLUMINA	human oral metagenome	ERP120759	ERX4044276	PAIRED	non-stimulated	no
ERR4043083	PRJEB37445	SAMEA6795991		AMPLICON	China	Asia	China	22095000	12135488	KAROLINSKA INSITUTET	11-Aug	public	run.zq,sra	ncbi,gs,s3	gs.us-east1,ncbi.public,s3.us-east-1	saliva	Illumina MiSeq	PCR	METAGENOMIC	male	Nasopharyngeal_carcinoma	600	1	ILLUMINA	human oral metagenome	ERP120759	ERX4044277	PAIRED	non-stimulated	no
ERR4043084	PRJEB37445	SAMEA6795992		AMPLICON	China	Asia	China	21438000	11618198	KAROLINSKA INSITUTET	11-Nov	public	sra,run.zq	ncbi,s3,gs	gs.us-east1,s3.us-east-1,ncbi.public	saliva	Illumina MiSeq	PCR	METAGENOMIC	male	Nasopharyngeal_carcinoma	600	1	ILLUMINA	human oral metagenome	ERP120759	ERX4044278	PAIRED	non-stimulated	no
ERR4043085	PRJEB37445	SAMEA6795993		AMPLICON	China	Asia	China	46984800	25497035	KAROLINSKA INSITUTET	13-Nov	public	sra,run.zq	gs,s3,ncbi	gs.us-east1,ncbi.public,s3.us-east-1	saliva	Illumina MiSeq	PCR	METAGENOMIC	male	Nasopharyngeal_carcinoma	600	1	ILLUMINA	human oral metagenome	ERP120759	ERX4044279	PAIRED	non-stimulated	no
ERR4043086	PRJEB37445	SAMEA6795994		AMPLICON	China	Asia	China	25181400	13833313	KAROLINSKA INSITUTET	14-May	public	run.zq,sra	gs,s3,ncbi	ncbi.public,gs.us-east1,s3.us-east-1	saliva	Illumina MiSeq	PCR	METAGENOMIC	male	Nasopharyngeal_carcinoma	600	1	ILLUMINA	human oral metagenome	ERP120759	ERX4044280	PAIRED	non-stimulated	no
ERR4043087	PRJEB37445	SAMEA6795995		AMPLICON	China	Asia	China	34272000	18530505	KAROLINSKA INSITUTET	11-Apr	public	run.zq,sra	gs,ncbi,s3	s3.us-east-1,ncbi.public,gs.us-east1	saliva	Illumina MiSeq	PCR	METAGENOMIC	female	Nasopharyngeal_carcinoma	600	1	ILLUMINA	human oral metagenome	ERP120759	ERX4044281	PAIRED	non-stimulated	no
ERR4043088	PRJEB37445	SAMEA6795996		AMPLICON	China	Asia	China	23332800	12615031	KAROLINSKA INSITUTET	11-Nov	public	run.zq,sra	s3,gs,ncbi	s3.us-east-1,ncbi.public,gs.us-east1	saliva	Illumina MiSeq	PCR	METAGENOMIC	female	Nasopharyngeal_carcinoma	600	1	ILLUMINA	human oral metagenome	ERP120759	ERX4044282	PAIRED	non-stimulated	no
ERR4043089	PRJEB37445	SAMEA6795997		AMPLICON	China	Asia	China	39552000	21396024	KAROLINSKA INSITUTET	11-Oct	public	run.zq,sra	s3,gs,ncbi	ncbi.public,gs.us-east1,s3.us-east-1	saliva	Illumina MiSeq	PCR	METAGENOMIC	male	Nasopharyngeal_carcinoma	600	1	ILLUMINA	human oral metagenome	ERP120759	ERX4044283	PAIRED	non-stimulated	no
ERR4043090	PRJEB37445	SAMEA6795998		AMPLICON	China	Asia	China	41707800	22658813	KAROLINSKA INSITUTET	11-Apr	public	run.zq,sra	ncbi,s3,gs	ncbi.public,gs.us-east1,s3.us-east-1	saliva	Illumina MiSeq	PCR	METAGENOMIC	male	Nasopharyngeal_carcinoma	600	1	ILLUMINA	human oral metagenome	ERP120759	ERX4044284	PAIRED	non-stimulated	no
ERR4043091	PRJEB37445	SAMEA6795999		AMPLICON	China	Asia	China	27896400	14170478	KAROLINSKA INSITUTET	12-Apr	public	fastq,sra,run.zq	s3,gs,ncbi	gs.us-east1,ncbi.public,s3.us-east-1	saliva	Illumina MiSeq	PCR	METAGENOMIC	male	Nasopharyngeal_carcinoma	600	1	ILLUMINA	human oral metagenome	ERP120759	ERX4044285	PAIRED	non-stimulated	no
ERR4043092	PRJEB37445	SAMEA6796000		AMPLICON	China	Asia	China	24913200	12750116	KAROLINSKA INSITUTET	11-Nov	public	sra,fastq,run.zq	ncbi,s3,gs	s3.us-east-1,gs.us-east1,ncbi.public	saliva	Illumina MiSeq	PCR	METAGENOMIC	female	Nasopharyngeal_carcinoma	600	1	ILLUMINA	human oral metagenome	ERP120759	ERX4044286	PAIRED	non-stimulated	no
ERR4043093	PRJEB37445	SAMEA6795695		AMPLICON	China	Asia	China	58457400	30756108	KAROLINSKA INSITUTET	11-Dec	public	fastq,run.zq,sra	gs,ncbi,s3	s3.us-east-1,gs.us-east1,ncbi.public	saliva	Illumina MiSeq	PCR	METAGENOMIC	male	Nasopharyngeal_carcinoma	600	1	ILLUMINA	human oral metagenome	ERP120759	ERX4044287	PAIRED	non-stimulated	no
ERR4043094	PRJEB37445	SAMEA6796001		AMPLICON	China	Asia	China	22084800	11137956	KAROLINSKA INSITUTET	12-Nov	public	run.zq,sra,fastq	ncbi,gs,s3	gs.us-east1,ncbi.public,s3.us-east-1	saliva	Illumina MiSeq	PCR	METAGENOMIC	female	Nasopharyngeal_carcinoma	600	1	ILLUMINA	human oral metagenome	ERP120759	ERX4044288	PAIRED	non-stimulated	no
ERR4043095	PRJEB37445	SAMEA6796002		AMPLICON	China	Asia	China	34663200	17515899	KAROLINSKA INSITUTET	14-Sep	public	run.zq,fastq,sra	ncbi,gs,s3	ncbi.public,s3.us-east-1,gs.us-east1	saliva	Illumina MiSeq	PCR	METAGENOMIC	female	Nasopharyngeal_carcinoma	600	1	ILLUMINA	human oral metagenome	ERP120759	ERX4044289	PAIRED	non-stimulated	no
ERR4043096	PRJEB37445	SAMEA6796003		AMPLICON	China	Asia	China	41142000	20877204	KAROLINSKA INSITUTET	14-Sep	public	fastq,sra,run.zq	ncbi,s3,gs	s3.us-east-1,gs.us-east1,ncbi.public	saliva	Illumina MiSeq	PCR	METAGENOMIC	female	Nasopharyngeal_carcinoma	600	1	ILLUMINA	human oral metagenome	ERP120759	ERX4044290	PAIRED	non-stimulated	no
ERR4043097	PRJEB37445	SAMEA6796004		AMPLICON	China	Asia	China	45751200	23070572	KAROLINSKA INSITUTET	11-Jun	public	fastq,run.zq,sra	gs,ncbi,s3	s3.us-east-1,ncbi.public,gs.us-east1	saliva	Illumina MiSeq	PCR	METAGENOMIC	male	Nasopharyngeal_carcinoma	600	1	ILLUMINA	human oral metagenome	ERP120759	ERX4044291	PAIRED	non-stimulated	no
ERR4043098	PRJEB37445	SAMEA6796005		AMPLICON	China	Asia	China	19167000	9879398	KAROLINSKA INSITUTET	11-Jun	public	sra,run.zq,fastq	s3,ncbi,gs	s3.us-east-1,ncbi.public,gs.us-east1	saliva	Illumina MiSeq	PCR	METAGENOMIC	male	Nasopharyngeal_carcinoma	600	1	ILLUMINA	human oral metagenome	ERP120759	ERX4044292	PAIRED	non-stimulated	no
ERR4043099	PRJEB37445	SAMEA6796006		AMPLICON	China	Asia	China	23320800	11968217	KAROLINSKA INSITUTET	11-Dec	public	run.zq,sra,fastq	gs,ncbi,s3	ncbi.public,s3.us-east-1,gs.us-east1	saliva	Illumina MiSeq	PCR	METAGENOMIC	male	Nasopharyngeal_carcinoma	600	1	ILLUMINA	human oral metagenome	ERP120759	ERX4044293	PAIRED	non-stimulated	no
ERR4043100	PRJEB37445	SAMEA6796007		AMPLICON	China	Asia	China	22849800	11622980	KAROLINSKA INSITUTET	13-Mar	public	sra,run.zq,fastq	s3,gs,ncbi	gs.us-east1,ncbi.public,s3.us-east-1	saliva	Illumina MiSeq	PCR	METAGENOMIC	male	Nasopharyngeal_carcinoma	600	1	ILLUMINA	human oral metagenome	ERP120759	ERX4044294	PAIRED	non-stimulated	no
ERR4043101	PRJEB37445	SAMEA6796008		AMPLICON	China	Asia	China	29642400	15055372	KAROLINSKA INSITUTET	13-Apr	public	run.zq,sra,fastq	s3,gs,ncbi	s3.us-east-1,gs.us-east1,ncbi.public	saliva	Illumina MiSeq	PCR	METAGENOMIC	male	Nasopharyngeal_carcinoma	600	1	ILLUMINA	human oral metagenome	ERP120759	ERX4044295	PAIRED	non-stimulated	no
ERR4043102	PRJEB37445	SAMEA6796009		AMPLICON	China	Asia	China	30268800	15408838	KAROLINSKA INSITUTET	14-May	public	sra,run.zq,fastq	s3,gs,ncbi	ncbi.public,s3.us-east-1,gs.us-east1	saliva	Illumina MiSeq	PCR	METAGENOMIC	male	Nasopharyngeal_carcinoma	600	1	ILLUMINA	human oral metagenome	ERP120759	ERX4044296	PAIRED	non-stimulated	no
ERR4043103	PRJEB37445	SAMEA6796010		AMPLICON	China	Asia	China	26758200	13741016	KAROLINSKA INSITUTET	10-Dec	public	sra,run.zq,fastq	gs,s3,ncbi	s3.us-east-1,ncbi.public,gs.us-east1	saliva	Illumina MiSeq	PCR	METAGENOMIC	female	Nasopharyngeal_carcinoma	600	1	ILLUMINA	human oral metagenome	ERP120759	ERX4044297	PAIRED	non-stimulated	no
ERR4043104	PRJEB37445	SAMEA6795696		AMPLICON	China	Asia	China	35572200	20115493	KAROLINSKA INSITUTET	12-Aug	public	sra,run.zq	s3,gs,ncbi	s3.us-east-1,ncbi.public,gs.us-east1	saliva	Illumina MiSeq	PCR	METAGENOMIC	male	Nasopharyngeal_carcinoma	600	1	ILLUMINA	human oral metagenome	ERP120759	ERX4044298	PAIRED	non-stimulated	no
ERR4043105	PRJEB37445	SAMEA6796011		AMPLICON	China	Asia	China	47311200	25562834	KAROLINSKA INSITUTET	11-Jan	public	sra,run.zq	ncbi,s3,gs	ncbi.public,gs.us-east1,s3.us-east-1	saliva	Illumina MiSeq	PCR	METAGENOMIC	female	Nasopharyngeal_carcinoma	600	1	ILLUMINA	human oral metagenome	ERP120759	ERX4044299	PAIRED	non-stimulated	no
ERR4043106	PRJEB37445	SAMEA6796012		AMPLICON	China	Asia	China	34801200	18782103	KAROLINSKA INSITUTET	11-Dec	public	run.zq,sra	s3,gs,ncbi	ncbi.public,gs.us-east1,s3.us-east-1	saliva	Illumina MiSeq	PCR	METAGENOMIC	female	Nasopharyngeal_carcinoma	600	1	ILLUMINA	human oral metagenome	ERP120759	ERX4044300	PAIRED	non-stimulated	no
ERR4043107	PRJEB37445	SAMEA6796013		AMPLICON	China	Asia	China	32489400	17467760	KAROLINSKA INSITUTET	12-Jun	public	run.zq,sra	gs,ncbi,s3	gs.us-east1,s3.us-east-1,ncbi.public	saliva	Illumina MiSeq	PCR	METAGENOMIC	female	Nasopharyngeal_carcinoma	600	1	ILLUMINA	human oral metagenome	ERP120759	ERX4044301	PAIRED	non-stimulated	no
ERR4043108	PRJEB37445	SAMEA6796014		AMPLICON	China	Asia	China	30123000	16219025	KAROLINSKA INSITUTET	12-Nov	public	run.zq,sra	gs,s3,ncbi	gs.us-east1,s3.us-east-1,ncbi.public	saliva	Illumina MiSeq	PCR	METAGENOMIC	female	Nasopharyngeal_carcinoma	600	1	ILLUMINA	human oral metagenome	ERP120759	ERX4044302	PAIRED	non-stimulated	no
ERR4043109	PRJEB37445	SAMEA6796015		AMPLICON	China	Asia	China	31033800	16835784	KAROLINSKA INSITUTET	14-Jan	public	run.zq,sra	ncbi,gs,s3	gs.us-east1,ncbi.public,s3.us-east-1	saliva	Illumina MiSeq	PCR	METAGENOMIC	female	Nasopharyngeal_carcinoma	600	1	ILLUMINA	human oral metagenome	ERP120759	ERX4044303	PAIRED	non-stimulated	no
ERR4043110	PRJEB37445	SAMEA6796016		AMPLICON	China	Asia	China	31202400	16928214	KAROLINSKA INSITUTET	11-Apr	public	run.zq,sra	ncbi,s3,gs	gs.us-east1,ncbi.public,s3.us-east-1	saliva	Illumina MiSeq	PCR	METAGENOMIC	male	Nasopharyngeal_carcinoma	600	1	ILLUMINA	human oral metagenome	ERP120759	ERX4044304	PAIRED	non-stimulated	no
ERR4043111	PRJEB37445	SAMEA6796017		AMPLICON	China	Asia	China	23453400	12690058	KAROLINSKA INSITUTET	11-Jun	public	sra,run.zq	s3,gs,ncbi	ncbi.public,gs.us-east1,s3.us-east-1	saliva	Illumina MiSeq	PCR	METAGENOMIC	male	Nasopharyngeal_carcinoma	600	1	ILLUMINA	human oral metagenome	ERP120759	ERX4044305	PAIRED	non-stimulated	no
ERR4043112	PRJEB37445	SAMEA6796018		AMPLICON	China	Asia	China	23821800	12883478	KAROLINSKA INSITUTET	11-Dec	public	sra,run.zq	s3,gs,ncbi	s3.us-east-1,gs.us-east1,ncbi.public	saliva	Illumina MiSeq	PCR	METAGENOMIC	male	Nasopharyngeal_carcinoma	600	1	ILLUMINA	human oral metagenome	ERP120759	ERX4044306	PAIRED	non-stimulated	no
ERR4043113	PRJEB37445	SAMEA6796019		AMPLICON	China	Asia	China	33801000	18170132	KAROLINSKA INSITUTET	13-Apr	public	sra,run.zq	ncbi,s3,gs	gs.us-east1,ncbi.public,s3.us-east-1	saliva	Illumina MiSeq	PCR	METAGENOMIC	male	Nasopharyngeal_carcinoma	600	1	ILLUMINA	human oral metagenome	ERP120759	ERX4044307	PAIRED	non-stimulated	no
ERR4043114	PRJEB37445	SAMEA6796020		AMPLICON	China	Asia	China	28975200	15699479	KAROLINSKA INSITUTET	13-May	public	run.zq,sra	gs,s3,ncbi	gs.us-east1,ncbi.public,s3.us-east-1	saliva	Illumina MiSeq	PCR	METAGENOMIC	male	Nasopharyngeal_carcinoma	600	1	ILLUMINA	human oral metagenome	ERP120759	ERX4044308	PAIRED	non-stimulated	no
ERR4043115	PRJEB37445	SAMEA6795697		AMPLICON	China	Asia	China	76066200	43157864	KAROLINSKA INSITUTET	11-Feb	public	sra,run.zq	ncbi,s3,gs	gs.us-east1,s3.us-east-1,ncbi.public	saliva	Illumina MiSeq	PCR	METAGENOMIC	female	Nasopharyngeal_carcinoma	600	1	ILLUMINA	human oral metagenome	ERP120759	ERX4044309	PAIRED	non-stimulated	no
ERR4043116	PRJEB37445	SAMEA6796021		AMPLICON	China	Asia	China	34459200	18681044	KAROLINSKA INSITUTET	14-May	public	run.zq,sra	s3,ncbi,gs	ncbi.public,s3.us-east-1,gs.us-east1	saliva	Illumina MiSeq	PCR	METAGENOMIC	male	Nasopharyngeal_carcinoma	600	1	ILLUMINA	human oral metagenome	ERP120759	ERX4044310	PAIRED	non-stimulated	no
ERR4043117	PRJEB37445	SAMEA6796022		AMPLICON	China	Asia	China	32317800	17454694	KAROLINSKA INSITUTET	10-Nov	public	run.zq,sra	ncbi,s3,gs	ncbi.public,s3.us-east-1,gs.us-east1	saliva	Illumina MiSeq	PCR	METAGENOMIC	female	Nasopharyngeal_carcinoma	600	1	ILLUMINA	human oral metagenome	ERP120759	ERX4044311	PAIRED	non-stimulated	no
ERR4043118	PRJEB37445	SAMEA6796023		AMPLICON	China	Asia	China	27623400	14916203	KAROLINSKA INSITUTET	10-Dec	public	sra,run.zq	s3,gs,ncbi	s3.us-east-1,gs.us-east1,ncbi.public	saliva	Illumina MiSeq	PCR	METAGENOMIC	female	Nasopharyngeal_carcinoma	600	1	ILLUMINA	human oral metagenome	ERP120759	ERX4044312	PAIRED	non-stimulated	no
ERR4043119	PRJEB37445	SAMEA6796024		AMPLICON	China	Asia	China	45516000	24596923	KAROLINSKA INSITUTET	13-Nov	public	sra,run.zq	s3,gs,ncbi	gs.us-east1,s3.us-east-1,ncbi.public	saliva	Illumina MiSeq	PCR	METAGENOMIC	female	Nasopharyngeal_carcinoma	600	1	ILLUMINA	human oral metagenome	ERP120759	ERX4044313	PAIRED	non-stimulated	no
ERR4043120	PRJEB37445	SAMEA6796025		AMPLICON	China	Asia	China	34589400	18697083	KAROLINSKA INSITUTET	10-Dec	public	run.zq,sra	ncbi,gs,s3	ncbi.public,gs.us-east1,s3.us-east-1	saliva	Illumina MiSeq	PCR	METAGENOMIC	male	Nasopharyngeal_carcinoma	600	1	ILLUMINA	human oral metagenome	ERP120759	ERX4044314	PAIRED	non-stimulated	no
ERR4043121	PRJEB37445	SAMEA6796026		AMPLICON	China	Asia	China	36235200	19539609	KAROLINSKA INSITUTET	11-Oct	public	sra,run.zq	s3,ncbi,gs	s3.us-east-1,gs.us-east1,ncbi.public	saliva	Illumina MiSeq	PCR	METAGENOMIC	male	Nasopharyngeal_carcinoma	600	1	ILLUMINA	human oral metagenome	ERP120759	ERX4044315	PAIRED	non-stimulated	no
ERR4043122	PRJEB37445	SAMEA6796027		AMPLICON	China	Asia	China	36142200	19515923	KAROLINSKA INSITUTET	11-Feb	public	sra,run.zq	gs,ncbi,s3	s3.us-east-1,ncbi.public,gs.us-east1	saliva	Illumina MiSeq	PCR	METAGENOMIC	male	Nasopharyngeal_carcinoma	600	1	ILLUMINA	human oral metagenome	ERP120759	ERX4044316	PAIRED	non-stimulated	no
ERR4043123	PRJEB37445	SAMEA6796028		AMPLICON	China	Asia	China	35294400	19143481	KAROLINSKA INSITUTET	11-Mar	public	sra,run.zq	ncbi,gs,s3	s3.us-east-1,gs.us-east1,ncbi.public	saliva	Illumina MiSeq	PCR	METAGENOMIC	male	Nasopharyngeal_carcinoma	600	1	ILLUMINA	human oral metagenome	ERP120759	ERX4044317	PAIRED	non-stimulated	no
ERR4043124	PRJEB37445	SAMEA6796029		AMPLICON	China	Asia	China	41519400	22365669	KAROLINSKA INSITUTET	11-Mar	public	sra,run.zq	s3,gs,ncbi	gs.us-east1,ncbi.public,s3.us-east-1	saliva	Illumina MiSeq	PCR	METAGENOMIC	male	Nasopharyngeal_carcinoma	600	1	ILLUMINA	human oral metagenome	ERP120759	ERX4044318	PAIRED	non-stimulated	no
ERR4043125	PRJEB37445	SAMEA6796030		AMPLICON	China	Asia	China	20493600	11067324	KAROLINSKA INSITUTET	11-May	public	sra,run.zq	s3,gs,ncbi	gs.us-east1,ncbi.public,s3.us-east-1	saliva	Illumina MiSeq	PCR	METAGENOMIC	male	Nasopharyngeal_carcinoma	600	1	ILLUMINA	human oral metagenome	ERP120759	ERX4044319	PAIRED	non-stimulated	no
ERR4043126	PRJEB37445	SAMEA6795698		AMPLICON	China	Asia	China	75154200	42218421	KAROLINSKA INSITUTET	13-Mar	public	run.zq,sra	ncbi,gs,s3	s3.us-east-1,ncbi.public,gs.us-east1	saliva	Illumina MiSeq	PCR	METAGENOMIC	female	Nasopharyngeal_carcinoma	600	1	ILLUMINA	human oral metagenome	ERP120759	ERX4044320	PAIRED	non-stimulated	no
ERR4043127	PRJEB37445	SAMEA6796031		AMPLICON	China	Asia	China	26130600	14345454	KAROLINSKA INSITUTET	11-Nov	public	run.zq,sra	gs,s3,ncbi	s3.us-east-1,ncbi.public,gs.us-east1	saliva	Illumina MiSeq	PCR	METAGENOMIC	male	Nasopharyngeal_carcinoma	600	1	ILLUMINA	human oral metagenome	ERP120759	ERX4044321	PAIRED	non-stimulated	no
ERR4043128	PRJEB37445	SAMEA6796032		AMPLICON	China	Asia	China	43517400	23593330	KAROLINSKA INSITUTET	12-Apr	public	run.zq,sra	gs,s3,ncbi	ncbi.public,s3.us-east-1,gs.us-east1	saliva	Illumina MiSeq	PCR	METAGENOMIC	male	Nasopharyngeal_carcinoma	600	1	ILLUMINA	human oral metagenome	ERP120759	ERX4044322	PAIRED	non-stimulated	no
ERR4043129	PRJEB37445	SAMEA6796033		AMPLICON	China	Asia	China	35073600	19226439	KAROLINSKA INSITUTET	11-Dec	public	sra,run.zq	s3,ncbi,gs	ncbi.public,s3.us-east-1,gs.us-east1	saliva	Illumina MiSeq	PCR	METAGENOMIC	female	Nasopharyngeal_carcinoma	600	1	ILLUMINA	human oral metagenome	ERP120759	ERX4044323	PAIRED	non-stimulated	no
ERR4043130	PRJEB37445	SAMEA6796034		AMPLICON	China	Asia	China	20361600	10996395	KAROLINSKA INSITUTET	11-Feb	public	sra,run.zq	s3,gs,ncbi	gs.us-east1,s3.us-east-1,ncbi.public	saliva	Illumina MiSeq	PCR	METAGENOMIC	male	Nasopharyngeal_carcinoma	600	1	ILLUMINA	human oral metagenome	ERP120759	ERX4044324	PAIRED	non-stimulated	no
ERR4043131	PRJEB37445	SAMEA6796035		AMPLICON	China	Asia	China	21920400	11834152	KAROLINSKA INSITUTET	13-Aug	public	sra,run.zq	gs,s3,ncbi	gs.us-east1,s3.us-east-1,ncbi.public	saliva	Illumina MiSeq	PCR	METAGENOMIC	male	Nasopharyngeal_carcinoma	600	1	ILLUMINA	human oral metagenome	ERP120759	ERX4044325	PAIRED	non-stimulated	no
ERR4043132	PRJEB37445	SAMEA6796036		AMPLICON	China	Asia	China	38169600	20581281	KAROLINSKA INSITUTET	11-Aug	public	sra,run.zq	s3,gs,ncbi	gs.us-east1,s3.us-east-1,ncbi.public	saliva	Illumina MiSeq	PCR	METAGENOMIC	male	Nasopharyngeal_carcinoma	600	1	ILLUMINA	human oral metagenome	ERP120759	ERX4044326	PAIRED	non-stimulated	no
ERR4043133	PRJEB37445	SAMEA6796037		AMPLICON	China	Asia	China	28643400	15864412	KAROLINSKA INSITUTET	11-Oct	public	run.zq,sra	ncbi,gs,s3	s3.us-east-1,ncbi.public,gs.us-east1	saliva	Illumina MiSeq	PCR	METAGENOMIC	female	Nasopharyngeal_carcinoma	600	1	ILLUMINA	human oral metagenome	ERP120759	ERX4044327	PAIRED	non-stimulated	no
ERR4043134	PRJEB37445	SAMEA6796038		AMPLICON	China	Asia	China	20724000	11705438	KAROLINSKA INSITUTET	11-May	public	run.zq,sra	s3,gs,ncbi	s3.us-east-1,ncbi.public,gs.us-east1	saliva	Illumina MiSeq	PCR	METAGENOMIC	female	Nasopharyngeal_carcinoma	600	1	ILLUMINA	human oral metagenome	ERP120759	ERX4044328	PAIRED	non-stimulated	no
ERR4043135	PRJEB37445	SAMEA6796039		AMPLICON	China	Asia	China	24206400	12588370	KAROLINSKA INSITUTET	11-Nov	public	sra,run.zq,fastq	ncbi,gs,s3	s3.us-east-1,ncbi.public,gs.us-east1	saliva	Illumina MiSeq	PCR	METAGENOMIC	female	Nasopharyngeal_carcinoma	600	2	ILLUMINA	human oral metagenome	ERP120759	ERX4044329	PAIRED	non-stimulated	no
ERR4043136	PRJEB37445	SAMEA6796040		AMPLICON	China	Asia	China	32740800	17979780	KAROLINSKA INSITUTET	13-Apr	public	sra,run.zq	s3,ncbi,gs	ncbi.public,s3.us-east-1,gs.us-east1	saliva	Illumina MiSeq	PCR	METAGENOMIC	female	Nasopharyngeal_carcinoma	600	1	ILLUMINA	human oral metagenome	ERP120759	ERX4044330	PAIRED	non-stimulated	no
ERR4043137	PRJEB37445	SAMEA6795699		AMPLICON	China	Asia	China	53517000	30234534	KAROLINSKA INSITUTET	11-Jun	public	sra,run.zq	ncbi,gs,s3	ncbi.public,s3.us-east-1,gs.us-east1	saliva	Illumina MiSeq	PCR	METAGENOMIC	male	Nasopharyngeal_carcinoma	600	1	ILLUMINA	human oral metagenome	ERP120759	ERX4044331	PAIRED	non-stimulated	no
ERR4043138	PRJEB37445	SAMEA6796041		AMPLICON	China	Asia	China	24042600	13260177	KAROLINSKA INSITUTET	11-Feb	public	sra,run.zq	s3,ncbi,gs	gs.us-east1,ncbi.public,s3.us-east-1	saliva	Illumina MiSeq	PCR	METAGENOMIC	male	Nasopharyngeal_carcinoma	600	1	ILLUMINA	human oral metagenome	ERP120759	ERX4044332	PAIRED	non-stimulated	no
ERR4043139	PRJEB37445	SAMEA6796042		AMPLICON	China	Asia	China	34399200	19046664	KAROLINSKA INSITUTET	11-Mar	public	sra,run.zq	gs,ncbi,s3	ncbi.public,gs.us-east1,s3.us-east-1	saliva	Illumina MiSeq	PCR	METAGENOMIC	male	Nasopharyngeal_carcinoma	600	1	ILLUMINA	human oral metagenome	ERP120759	ERX4044333	PAIRED	non-stimulated	no
ERR4043140	PRJEB37445	SAMEA6796043		AMPLICON	China	Asia	China	32831400	16886539	KAROLINSKA INSITUTET	11-Apr	public	sra,run.zq,fastq	s3,gs,ncbi	ncbi.public,gs.us-east1,s3.us-east-1	saliva	Illumina MiSeq	PCR	METAGENOMIC	male	Nasopharyngeal_carcinoma	600	1	ILLUMINA	human oral metagenome	ERP120759	ERX4044334	PAIRED	non-stimulated	no
ERR4043141	PRJEB37445	SAMEA6796044		AMPLICON	China	Asia	China	27582000	14451559	KAROLINSKA INSITUTET	11-Jun	public	sra,fastq,run.zq	ncbi,s3,gs	gs.us-east1,ncbi.public,s3.us-east-1	saliva	Illumina MiSeq	PCR	METAGENOMIC	male	Nasopharyngeal_carcinoma	600	1	ILLUMINA	human oral metagenome	ERP120759	ERX4044335	PAIRED	non-stimulated	no
ERR4043142	PRJEB37445	SAMEA6796045		AMPLICON	China	Asia	China	33827400	17598879	KAROLINSKA INSITUTET	11-Aug	public	fastq,sra,run.zq	gs,s3,ncbi	s3.us-east-1,ncbi.public,gs.us-east1	saliva	Illumina MiSeq	PCR	METAGENOMIC	male	Nasopharyngeal_carcinoma	600	1	ILLUMINA	human oral metagenome	ERP120759	ERX4044336	PAIRED	non-stimulated	no
ERR4043143	PRJEB37445	SAMEA6796046		AMPLICON	China	Asia	China	26343000	13593906	KAROLINSKA INSITUTET	11-Sep	public	fastq,sra,run.zq	s3,ncbi,gs	ncbi.public,s3.us-east-1,gs.us-east1	saliva	Illumina MiSeq	PCR	METAGENOMIC	male	Nasopharyngeal_carcinoma	600	1	ILLUMINA	human oral metagenome	ERP120759	ERX4044337	PAIRED	non-stimulated	no
ERR4043144	PRJEB37445	SAMEA6796047		AMPLICON	China	Asia	China	42738000	22115678	KAROLINSKA INSITUTET	11-Nov	public	run.zq,sra,fastq	gs,s3,ncbi	s3.us-east-1,ncbi.public,gs.us-east1	saliva	Illumina MiSeq	PCR	METAGENOMIC	male	Nasopharyngeal_carcinoma	600	1	ILLUMINA	human oral metagenome	ERP120759	ERX4044338	PAIRED	non-stimulated	no
ERR4043145	PRJEB37445	SAMEA6796048		AMPLICON	China	Asia	China	19042800	10060794	KAROLINSKA INSITUTET	11-Jun	public	fastq,sra,run.zq	ncbi,gs,s3	gs.us-east1,ncbi.public,s3.us-east-1	saliva	Illumina MiSeq	PCR	METAGENOMIC	female	Nasopharyngeal_carcinoma	600	1	ILLUMINA	human oral metagenome	ERP120759	ERX4044339	PAIRED	non-stimulated	no
ERR4043146	PRJEB37445	SAMEA6796049		AMPLICON	China	Asia	China	39305400	20308035	KAROLINSKA INSITUTET	11-Dec	public	run.zq,sra,fastq	gs,s3,ncbi	s3.us-east-1,gs.us-east1,ncbi.public	saliva	Illumina MiSeq	PCR	METAGENOMIC	female	Nasopharyngeal_carcinoma	600	1	ILLUMINA	human oral metagenome	ERP120759	ERX4044340	PAIRED	non-stimulated	no
ERR4043147	PRJEB37445	SAMEA6796050		AMPLICON	China	Asia	China	27868800	14775043	KAROLINSKA INSITUTET	10-Dec	public	sra,run.zq,fastq	ncbi,gs,s3	s3.us-east-1,gs.us-east1,ncbi.public	saliva	Illumina MiSeq	PCR	METAGENOMIC	male	Nasopharyngeal_carcinoma	600	1	ILLUMINA	human oral metagenome	ERP120759	ERX4044341	PAIRED	non-stimulated	no
ERR4043148	PRJEB37445	SAMEA6795700		AMPLICON	China	Asia	China	26704800	14298637	KAROLINSKA INSITUTET	11-Aug	public	fastq,sra,run.zq	gs,s3,ncbi	gs.us-east1,s3.us-east-1,ncbi.public	saliva	Illumina MiSeq	PCR	METAGENOMIC	male	Nasopharyngeal_carcinoma	600	1	ILLUMINA	human oral metagenome	ERP120759	ERX4044342	PAIRED	non-stimulated	no
ERR4043149	PRJEB37445	SAMEA6796051		AMPLICON	China	Asia	China	40454400	20911615	KAROLINSKA INSITUTET	11-Jun	public	run.zq,sra,fastq	gs,ncbi,s3	gs.us-east1,s3.us-east-1,ncbi.public	saliva	Illumina MiSeq	PCR	METAGENOMIC	male	Nasopharyngeal_carcinoma	600	1	ILLUMINA	human oral metagenome	ERP120759	ERX4044343	PAIRED	non-stimulated	no
ERR4043150	PRJEB37445	SAMEA6796052		AMPLICON	China	Asia	China	33639000	17435096	KAROLINSKA INSITUTET	13-Mar	public	sra,fastq,run.zq	gs,s3,ncbi	ncbi.public,s3.us-east-1,gs.us-east1	saliva	Illumina MiSeq	PCR	METAGENOMIC	male	Nasopharyngeal_carcinoma	600	1	ILLUMINA	human oral metagenome	ERP120759	ERX4044344	PAIRED	non-stimulated	no
ERR4043151	PRJEB37445	SAMEA6796053		AMPLICON	China	Asia	China	20832600	10867236	KAROLINSKA INSITUTET	11-Oct	public	sra,fastq,run.zq	gs,s3,ncbi	ncbi.public,gs.us-east1,s3.us-east-1	saliva	Illumina MiSeq	PCR	METAGENOMIC	female	Nasopharyngeal_carcinoma	600	1	ILLUMINA	human oral metagenome	ERP120759	ERX4044345	PAIRED	non-stimulated	no
ERR4043152	PRJEB37445	SAMEA6796054		AMPLICON	China	Asia	China	39331200	20294370	KAROLINSKA INSITUTET	11-Mar	public	fastq,sra,run.zq	s3,ncbi,gs	s3.us-east-1,gs.us-east1,ncbi.public	saliva	Illumina MiSeq	PCR	METAGENOMIC	female	Nasopharyngeal_carcinoma	600	1	ILLUMINA	human oral metagenome	ERP120759	ERX4044346	PAIRED	non-stimulated	no
ERR4043153	PRJEB37445	SAMEA6796055		AMPLICON	China	Asia	China	31801800	16501278	KAROLINSKA INSITUTET	11-Dec	public	run.zq,sra,fastq	s3,ncbi,gs	ncbi.public,gs.us-east1,s3.us-east-1	saliva	Illumina MiSeq	PCR	METAGENOMIC	female	Nasopharyngeal_carcinoma	600	1	ILLUMINA	human oral metagenome	ERP120759	ERX4044347	PAIRED	non-stimulated	no
ERR4043154	PRJEB37445	SAMEA6796056		AMPLICON	China	Asia	China	22636200	11707127	KAROLINSKA INSITUTET	12-Jun	public	run.zq,sra,fastq	ncbi,gs,s3	s3.us-east-1,gs.us-east1,ncbi.public	saliva	Illumina MiSeq	PCR	METAGENOMIC	female	Nasopharyngeal_carcinoma	600	1	ILLUMINA	human oral metagenome	ERP120759	ERX4044348	PAIRED	non-stimulated	no
ERR4043155	PRJEB37445	SAMEA6796057		AMPLICON	China	Asia	China	17418000	9350867	KAROLINSKA INSITUTET	14-Aug	public	fastq,sra,run.zq	gs,s3,ncbi	ncbi.public,s3.us-east-1,gs.us-east1	saliva	Illumina MiSeq	PCR	METAGENOMIC	female	Nasopharyngeal_carcinoma	600	1	ILLUMINA	human oral metagenome	ERP120759	ERX4044349	PAIRED	non-stimulated	no
ERR4043156	PRJEB37445	SAMEA6796058		AMPLICON	China	Asia	China	27862200	14496928	KAROLINSKA INSITUTET	11-Oct	public	fastq,sra,run.zq	gs,ncbi,s3	ncbi.public,gs.us-east1,s3.us-east-1	saliva	Illumina MiSeq	PCR	METAGENOMIC	male	Nasopharyngeal_carcinoma	600	1	ILLUMINA	human oral metagenome	ERP120759	ERX4044350	PAIRED	non-stimulated	no
ERR4043157	PRJEB37445	SAMEA6796059		AMPLICON	China	Asia	China	27039600	14105094	KAROLINSKA INSITUTET	11-Oct	public	sra,run.zq,fastq	gs,s3,ncbi	s3.us-east-1,gs.us-east1,ncbi.public	saliva	Illumina MiSeq	PCR	METAGENOMIC	male	Nasopharyngeal_carcinoma	600	1	ILLUMINA	human oral metagenome	ERP120759	ERX4044351	PAIRED	non-stimulated	no
ERR4043158	PRJEB37445	SAMEA6796060		AMPLICON	China	Asia	China	26012400	13765494	KAROLINSKA INSITUTET	11-Oct	public	sra,fastq,run.zq	s3,gs,ncbi	gs.us-east1,ncbi.public,s3.us-east-1	saliva	Illumina MiSeq	PCR	METAGENOMIC	male	Nasopharyngeal_carcinoma	600	1	ILLUMINA	human oral metagenome	ERP120759	ERX4044352	PAIRED	non-stimulated	no
ERR4043159	PRJEB37445	SAMEA6795701		AMPLICON	China	Asia	China	21762000	11535424	KAROLINSKA INSITUTET	11-Nov	public	run.zq,fastq,sra	s3,gs,ncbi	gs.us-east1,s3.us-east-1,ncbi.public	saliva	Illumina MiSeq	PCR	METAGENOMIC	male	Nasopharyngeal_carcinoma	600	1	ILLUMINA	human oral metagenome	ERP120759	ERX4044353	PAIRED	non-stimulated	no
ERR4043160	PRJEB37445	SAMEA6796061		AMPLICON	China	Asia	China	31578000	16376999	KAROLINSKA INSITUTET	11-Jun	public	sra,fastq,run.zq	s3,gs,ncbi	ncbi.public,gs.us-east1,s3.us-east-1	saliva	Illumina MiSeq	PCR	METAGENOMIC	male	Nasopharyngeal_carcinoma	600	1	ILLUMINA	human oral metagenome	ERP120759	ERX4044354	PAIRED	non-stimulated	no
ERR4043161	PRJEB37445	SAMEA6796062		AMPLICON	China	Asia	China	24360000	12730168	KAROLINSKA INSITUTET	11-Jun	public	run.zq,fastq,sra	gs,s3,ncbi	s3.us-east-1,gs.us-east1,ncbi.public	saliva	Illumina MiSeq	PCR	METAGENOMIC	male	Nasopharyngeal_carcinoma	600	1	ILLUMINA	human oral metagenome	ERP120759	ERX4044355	PAIRED	non-stimulated	no
ERR4043162	PRJEB37445	SAMEA6796063		AMPLICON	China	Asia	China	17680200	9146321	KAROLINSKA INSITUTET	11-Jun	public	sra,fastq,run.zq	s3,ncbi,gs	s3.us-east-1,ncbi.public,gs.us-east1	saliva	Illumina MiSeq	PCR	METAGENOMIC	male	Nasopharyngeal_carcinoma	600	1	ILLUMINA	human oral metagenome	ERP120759	ERX4044356	PAIRED	non-stimulated	no
ERR4043163	PRJEB37445	SAMEA6796064		AMPLICON	China	Asia	China	44504400	22910770	KAROLINSKA INSITUTET	11-Jun	public	fastq,sra,run.zq	ncbi,s3,gs	ncbi.public,s3.us-east-1,gs.us-east1	saliva	Illumina MiSeq	PCR	METAGENOMIC	male	Nasopharyngeal_carcinoma	600	1	ILLUMINA	human oral metagenome	ERP120759	ERX4044357	PAIRED	non-stimulated	no
ERR4043164	PRJEB37445	SAMEA6796065		AMPLICON	China	Asia	China	34321200	17838216	KAROLINSKA INSITUTET	11-Nov	public	run.zq,sra,fastq	ncbi,s3,gs	gs.us-east1,ncbi.public,s3.us-east-1	saliva	Illumina MiSeq	PCR	METAGENOMIC	male	Nasopharyngeal_carcinoma	600	1	ILLUMINA	human oral metagenome	ERP120759	ERX4044358	PAIRED	non-stimulated	no
ERR4043165	PRJEB37445	SAMEA6796066		AMPLICON	China	Asia	China	25534200	13645142	KAROLINSKA INSITUTET	13-Jun	public	sra,run.zq,fastq	gs,ncbi,s3	ncbi.public,s3.us-east-1,gs.us-east1	saliva	Illumina MiSeq	PCR	METAGENOMIC	male	Nasopharyngeal_carcinoma	600	1	ILLUMINA	human oral metagenome	ERP120759	ERX4044359	PAIRED	non-stimulated	no
ERR4043166	PRJEB37445	SAMEA6796067		AMPLICON	China	Asia	China	22696800	11767031	KAROLINSKA INSITUTET	13-Jul	public	fastq,sra,run.zq	s3,ncbi,gs	ncbi.public,s3.us-east-1,gs.us-east1	saliva	Illumina MiSeq	PCR	METAGENOMIC	male	Nasopharyngeal_carcinoma	600	1	ILLUMINA	human oral metagenome	ERP120759	ERX4044360	PAIRED	non-stimulated	no
ERR4043167	PRJEB37445	SAMEA6796068		AMPLICON	China	Asia	China	14385600	8124025	KAROLINSKA INSITUTET	14-Apr	public	run.zq,sra	s3,gs,ncbi	gs.us-east1,s3.us-east-1,ncbi.public	saliva	Illumina MiSeq	PCR	METAGENOMIC	male	Nasopharyngeal_carcinoma	600	1	ILLUMINA	human oral metagenome	ERP120759	ERX4044361	PAIRED	non-stimulated	no
ERR4043168	PRJEB37445	SAMEA6796069		AMPLICON	China	Asia	China	28330200	15751158	KAROLINSKA INSITUTET	11-Nov	public	run.zq,sra	s3,gs,ncbi	s3.us-east-1,ncbi.public,gs.us-east1	saliva	Illumina MiSeq	PCR	METAGENOMIC	female	Nasopharyngeal_carcinoma	600	1	ILLUMINA	human oral metagenome	ERP120759	ERX4044362	PAIRED	non-stimulated	no
ERR4043169	PRJEB37445	SAMEA6796070		AMPLICON	China	Asia	China	28627800	16103237	KAROLINSKA INSITUTET	11-Dec	public	sra,run.zq	s3,ncbi,gs	s3.us-east-1,ncbi.public,gs.us-east1	saliva	Illumina MiSeq	PCR	METAGENOMIC	female	Nasopharyngeal_carcinoma	600	1	ILLUMINA	human oral metagenome	ERP120759	ERX4044363	PAIRED	non-stimulated	no
ERR4043170	PRJEB37445	SAMEA6795702		AMPLICON	China	Asia	China	29051400	16520082	KAROLINSKA INSITUTET	11-Jun	public	run.zq,sra	ncbi,gs,s3	ncbi.public,gs.us-east1,s3.us-east-1	saliva	Illumina MiSeq	PCR	METAGENOMIC	female	Nasopharyngeal_carcinoma	600	1	ILLUMINA	human oral metagenome	ERP120759	ERX4044364	PAIRED	non-stimulated	no
ERR4043171	PRJEB37445	SAMEA6796071		AMPLICON	China	Asia	China	37344600	20602469	KAROLINSKA INSITUTET	12-Jan	public	run.zq,sra	ncbi,gs,s3	ncbi.public,s3.us-east-1,gs.us-east1	saliva	Illumina MiSeq	PCR	METAGENOMIC	female	Nasopharyngeal_carcinoma	600	1	ILLUMINA	human oral metagenome	ERP120759	ERX4044365	PAIRED	non-stimulated	no
ERR4043172	PRJEB37445	SAMEA6796072		AMPLICON	China	Asia	China	35149200	18255599	KAROLINSKA INSITUTET	13-Nov	public	sra,run.zq,fastq	s3,ncbi,gs	ncbi.public,gs.us-east1,s3.us-east-1	saliva	Illumina MiSeq	PCR	METAGENOMIC	female	Nasopharyngeal_carcinoma	600	1	ILLUMINA	human oral metagenome	ERP120759	ERX4044366	PAIRED	non-stimulated	no
ERR4043173	PRJEB37445	SAMEA6796073		AMPLICON	China	Asia	China	27033000	14018896	KAROLINSKA INSITUTET	11-Oct	public	run.zq,fastq,sra	s3,gs,ncbi	ncbi.public,s3.us-east-1,gs.us-east1	saliva	Illumina MiSeq	PCR	METAGENOMIC	male	Nasopharyngeal_carcinoma	600	1	ILLUMINA	human oral metagenome	ERP120759	ERX4044367	PAIRED	non-stimulated	no
ERR4043174	PRJEB37445	SAMEA6796074		AMPLICON	China	Asia	China	26712000	14239572	KAROLINSKA INSITUTET	11-May	public	run.zq,sra,fastq	s3,ncbi,gs	gs.us-east1,ncbi.public,s3.us-east-1	saliva	Illumina MiSeq	PCR	METAGENOMIC	male	Nasopharyngeal_carcinoma	600	1	ILLUMINA	human oral metagenome	ERP120759	ERX4044368	PAIRED	non-stimulated	no
ERR4043175	PRJEB37445	SAMEA6796075		AMPLICON	China	Asia	China	34316400	17841778	KAROLINSKA INSITUTET	11-May	public	sra,run.zq,fastq	ncbi,s3,gs	s3.us-east-1,ncbi.public,gs.us-east1	saliva	Illumina MiSeq	PCR	METAGENOMIC	male	Nasopharyngeal_carcinoma	600	1	ILLUMINA	human oral metagenome	ERP120759	ERX4044369	PAIRED	non-stimulated	no
ERR4043176	PRJEB37445	SAMEA6796076		AMPLICON	China	Asia	China	37621800	19479140	KAROLINSKA INSITUTET	11-Aug	public	run.zq,fastq,sra	s3,ncbi,gs	gs.us-east1,ncbi.public,s3.us-east-1	saliva	Illumina MiSeq	PCR	METAGENOMIC	male	Nasopharyngeal_carcinoma	600	1	ILLUMINA	human oral metagenome	ERP120759	ERX4044370	PAIRED	non-stimulated	no
ERR4043177	PRJEB37445	SAMEA6796077		AMPLICON	China	Asia	China	30353400	15798158	KAROLINSKA INSITUTET	12-Oct	public	sra,fastq,run.zq	ncbi,s3,gs	s3.us-east-1,ncbi.public,gs.us-east1	saliva	Illumina MiSeq	PCR	METAGENOMIC	male	Nasopharyngeal_carcinoma	600	1	ILLUMINA	human oral metagenome	ERP120759	ERX4044371	PAIRED	non-stimulated	no
ERR4043178	PRJEB37445	SAMEA6796078		AMPLICON	China	Asia	China	30267600	15691464	KAROLINSKA INSITUTET	13-May	public	run.zq,fastq,sra	gs,s3,ncbi	ncbi.public,gs.us-east1,s3.us-east-1	saliva	Illumina MiSeq	PCR	METAGENOMIC	male	Nasopharyngeal_carcinoma	600	1	ILLUMINA	human oral metagenome	ERP120759	ERX4044372	PAIRED	non-stimulated	no
ERR4043179	PRJEB37445	SAMEA6796079		AMPLICON	China	Asia	China	26193600	13688867	KAROLINSKA INSITUTET	11-Jun	public	fastq,run.zq,sra	s3,gs,ncbi	gs.us-east1,s3.us-east-1,ncbi.public	saliva	Illumina MiSeq	PCR	METAGENOMIC	female	Nasopharyngeal_carcinoma	600	1	ILLUMINA	human oral metagenome	ERP120759	ERX4044373	PAIRED	non-stimulated	no
ERR4043180	PRJEB37445	SAMEA6796080		AMPLICON	China	Asia	China	39823800	20718020	KAROLINSKA INSITUTET	11-Sep	public	sra,fastq,run.zq	ncbi,s3,gs	s3.us-east-1,ncbi.public,gs.us-east1	saliva	Illumina MiSeq	PCR	METAGENOMIC	male	Nasopharyngeal_carcinoma	600	1	ILLUMINA	human oral metagenome	ERP120759	ERX4044374	PAIRED	non-stimulated	no
ERR4043181	PRJEB37445	SAMEA6795703		AMPLICON	China	Asia	China	21156000	11177912	KAROLINSKA INSITUTET	12-Jul	public	fastq,run.zq,sra	s3,gs,ncbi	gs.us-east1,s3.us-east-1,ncbi.public	saliva	Illumina MiSeq	PCR	METAGENOMIC	female	Nasopharyngeal_carcinoma	600	1	ILLUMINA	human oral metagenome	ERP120759	ERX4044375	PAIRED	non-stimulated	no
ERR4043182	PRJEB37445	SAMEA6796081		AMPLICON	China	Asia	China	25392600	13174172	KAROLINSKA INSITUTET	12-Jan	public	sra,run.zq,fastq	s3,ncbi,gs	gs.us-east1,ncbi.public,s3.us-east-1	saliva	Illumina MiSeq	PCR	METAGENOMIC	male	Nasopharyngeal_carcinoma	600	1	ILLUMINA	human oral metagenome	ERP120759	ERX4044376	PAIRED	non-stimulated	no
ERR4043183	PRJEB37445	SAMEA6796082		AMPLICON	China	Asia	China	25762200	13413030	KAROLINSKA INSITUTET	12-Mar	public	fastq,run.zq,sra	ncbi,s3,gs	gs.us-east1,ncbi.public,s3.us-east-1	saliva	Illumina MiSeq	PCR	METAGENOMIC	male	Nasopharyngeal_carcinoma	600	1	ILLUMINA	human oral metagenome	ERP120759	ERX4044377	PAIRED	non-stimulated	no
ERR4043184	PRJEB37445	SAMEA6796083		AMPLICON	China	Asia	China	22932000	11868352	KAROLINSKA INSITUTET	13-May	public	run.zq,fastq,sra	s3,ncbi,gs	gs.us-east1,ncbi.public,s3.us-east-1	saliva	Illumina MiSeq	PCR	METAGENOMIC	male	Nasopharyngeal_carcinoma	600	1	ILLUMINA	human oral metagenome	ERP120759	ERX4044378	PAIRED	non-stimulated	no
ERR4043185	PRJEB37445	SAMEA6796084		AMPLICON	China	Asia	China	39402600	20319501	KAROLINSKA INSITUTET	13-Nov	public	fastq,sra,run.zq	ncbi,s3,gs	ncbi.public,s3.us-east-1,gs.us-east1	saliva	Illumina MiSeq	PCR	METAGENOMIC	male	Nasopharyngeal_carcinoma	600	1	ILLUMINA	human oral metagenome	ERP120759	ERX4044379	PAIRED	non-stimulated	no
ERR4043186	PRJEB37445	SAMEA6796085		AMPLICON	China	Asia	China	21774600	11556395	KAROLINSKA INSITUTET	11-Oct	public	sra,run.zq,fastq	ncbi,s3,gs	s3.us-east-1,gs.us-east1,ncbi.public	saliva	Illumina MiSeq	PCR	METAGENOMIC	female	Nasopharyngeal_carcinoma	600	1	ILLUMINA	human oral metagenome	ERP120759	ERX4044380	PAIRED	non-stimulated	no
ERR4043187	PRJEB37445	SAMEA6796086		AMPLICON	China	Asia	China	28356600	14628655	KAROLINSKA INSITUTET	11-Sep	public	sra,run.zq,fastq	s3,ncbi,gs	s3.us-east-1,ncbi.public,gs.us-east1	saliva	Illumina MiSeq	PCR	METAGENOMIC	female	Nasopharyngeal_carcinoma	600	1	ILLUMINA	human oral metagenome	ERP120759	ERX4044381	PAIRED	non-stimulated	no
ERR4043188	PRJEB37445	SAMEA6796087		AMPLICON	China	Asia	China	34614600	18004038	KAROLINSKA INSITUTET	11-Jan	public	sra,run.zq,fastq	gs,s3,ncbi	ncbi.public,gs.us-east1,s3.us-east-1	saliva	Illumina MiSeq	PCR	METAGENOMIC	male	Nasopharyngeal_carcinoma	600	1	ILLUMINA	human oral metagenome	ERP120759	ERX4044382	PAIRED	non-stimulated	no
ERR4043189	PRJEB37445	SAMEA6796088		AMPLICON	China	Asia	China	28083600	14518550	KAROLINSKA INSITUTET	11-Oct	public	fastq,sra,run.zq	s3,gs,ncbi	ncbi.public,s3.us-east-1,gs.us-east1	saliva	Illumina MiSeq	PCR	METAGENOMIC	male	Nasopharyngeal_carcinoma	600	1	ILLUMINA	human oral metagenome	ERP120759	ERX4044383	PAIRED	non-stimulated	no
ERR4043190	PRJEB37445	SAMEA6796089		AMPLICON	China	Asia	China	26622000	13902424	KAROLINSKA INSITUTET	11-Sep	public	sra,fastq,run.zq	gs,s3,ncbi	s3.us-east-1,gs.us-east1,ncbi.public	saliva	Illumina MiSeq	PCR	METAGENOMIC	male	Nasopharyngeal_carcinoma	600	1	ILLUMINA	human oral metagenome	ERP120759	ERX4044384	PAIRED	non-stimulated	no
ERR4043191	PRJEB37445	SAMEA6796090		AMPLICON	China	Asia	China	34063800	17613260	KAROLINSKA INSITUTET	11-Nov	public	sra,fastq,run.zq	s3,gs,ncbi	ncbi.public,gs.us-east1,s3.us-east-1	saliva	Illumina MiSeq	PCR	METAGENOMIC	male	Nasopharyngeal_carcinoma	600	1	ILLUMINA	human oral metagenome	ERP120759	ERX4044385	PAIRED	non-stimulated	no
ERR4043192	PRJEB37445	SAMEA6795704		AMPLICON	China	Asia	China	52507800	28155616	KAROLINSKA INSITUTET	13-Mar	public	fastq,sra,run.zq	ncbi,gs,s3	s3.us-east-1,ncbi.public,gs.us-east1	saliva	Illumina MiSeq	PCR	METAGENOMIC	female	Nasopharyngeal_carcinoma	600	1	ILLUMINA	human oral metagenome	ERP120759	ERX4044386	PAIRED	non-stimulated	no
ERR4043193	PRJEB37445	SAMEA6796091		AMPLICON	China	Asia	China	35776800	18520296	KAROLINSKA INSITUTET	13-Apr	public	run.zq,fastq,sra	s3,ncbi,gs	gs.us-east1,s3.us-east-1,ncbi.public	saliva	Illumina MiSeq	PCR	METAGENOMIC	male	Nasopharyngeal_carcinoma	600	1	ILLUMINA	human oral metagenome	ERP120759	ERX4044387	PAIRED	non-stimulated	no
ERR4043194	PRJEB37445	SAMEA6796092		AMPLICON	China	Asia	China	25200000	13148836	KAROLINSKA INSITUTET	14-Jan	public	sra,run.zq,fastq	gs,s3,ncbi	gs.us-east1,ncbi.public,s3.us-east-1	saliva	Illumina MiSeq	PCR	METAGENOMIC	male	Nasopharyngeal_carcinoma	600	1	ILLUMINA	human oral metagenome	ERP120759	ERX4044388	PAIRED	non-stimulated	no
ERR4043195	PRJEB37445	SAMEA6796093		AMPLICON	China	Asia	China	45533400	23430710	KAROLINSKA INSITUTET	11-Oct	public	fastq,run.zq,sra	s3,gs,ncbi	gs.us-east1,s3.us-east-1,ncbi.public	saliva	Illumina MiSeq	PCR	METAGENOMIC	female	Nasopharyngeal_carcinoma	600	1	ILLUMINA	human oral metagenome	ERP120759	ERX4044389	PAIRED	non-stimulated	no
ERR4043196	PRJEB37445	SAMEA6796094		AMPLICON	China	Asia	China	27552000	14373903	KAROLINSKA INSITUTET	11-Apr	public	fastq,run.zq,sra	s3,gs,ncbi	ncbi.public,gs.us-east1,s3.us-east-1	saliva	Illumina MiSeq	PCR	METAGENOMIC	female	Nasopharyngeal_carcinoma	600	1	ILLUMINA	human oral metagenome	ERP120759	ERX4044390	PAIRED	non-stimulated	no
ERR4043197	PRJEB37445	SAMEA6796095		AMPLICON	China	Asia	China	27557400	14262595	KAROLINSKA INSITUTET	11-Jun	public	sra,fastq,run.zq	ncbi,gs,s3	ncbi.public,s3.us-east-1,gs.us-east1	saliva	Illumina MiSeq	PCR	METAGENOMIC	female	Nasopharyngeal_carcinoma	600	1	ILLUMINA	human oral metagenome	ERP120759	ERX4044391	PAIRED	non-stimulated	no
ERR4043198	PRJEB37445	SAMEA6796096		AMPLICON	China	Asia	China	30084600	15515674	KAROLINSKA INSITUTET	13-Mar	public	fastq,sra,run.zq	gs,s3,ncbi	gs.us-east1,ncbi.public,s3.us-east-1	saliva	Illumina MiSeq	PCR	METAGENOMIC	female	Nasopharyngeal_carcinoma	600	1	ILLUMINA	human oral metagenome	ERP120759	ERX4044392	PAIRED	non-stimulated	no
ERR4043199	PRJEB37445	SAMEA6796097		AMPLICON	China	Asia	China	22792200	12037224	KAROLINSKA INSITUTET	11-Oct	public	run.zq,sra,fastq	gs,ncbi,s3	s3.us-east-1,gs.us-east1,ncbi.public	saliva	Illumina MiSeq	PCR	METAGENOMIC	male	Nasopharyngeal_carcinoma	600	1	ILLUMINA	human oral metagenome	ERP120759	ERX4044393	PAIRED	non-stimulated	no
ERR4043200	PRJEB37445	SAMEA6796098		AMPLICON	China	Asia	China	40703400	20983961	KAROLINSKA INSITUTET	11-Feb	public	run.zq,fastq,sra	ncbi,s3,gs	s3.us-east-1,ncbi.public,gs.us-east1	saliva	Illumina MiSeq	PCR	METAGENOMIC	male	Nasopharyngeal_carcinoma	600	1	ILLUMINA	human oral metagenome	ERP120759	ERX4044394	PAIRED	non-stimulated	no
ERR4043201	PRJEB37445	SAMEA6796099		AMPLICON	China	Asia	China	32117400	16665408	KAROLINSKA INSITUTET	11-Dec	public	sra,fastq,run.zq	gs,s3,ncbi	s3.us-east-1,ncbi.public,gs.us-east1	saliva	Illumina MiSeq	PCR	METAGENOMIC	male	Nasopharyngeal_carcinoma	600	1	ILLUMINA	human oral metagenome	ERP120759	ERX4044395	PAIRED	non-stimulated	no
ERR4043202	PRJEB37445	SAMEA6796100		AMPLICON	China	Asia	China	37139400	19275839	KAROLINSKA INSITUTET	12-Nov	public	run.zq,sra,fastq	gs,ncbi,s3	s3.us-east-1,ncbi.public,gs.us-east1	saliva	Illumina MiSeq	PCR	METAGENOMIC	male	Nasopharyngeal_carcinoma	600	1	ILLUMINA	human oral metagenome	ERP120759	ERX4044396	PAIRED	non-stimulated	no
ERR4043203	PRJEB37445	SAMEA6795705		AMPLICON	China	Asia	China	26899200	14283064	KAROLINSKA INSITUTET	13-Nov	public	fastq,run.zq,sra	s3,ncbi,gs	s3.us-east-1,ncbi.public,gs.us-east1	saliva	Illumina MiSeq	PCR	METAGENOMIC	female	Nasopharyngeal_carcinoma	600	1	ILLUMINA	human oral metagenome	ERP120759	ERX4044397	PAIRED	non-stimulated	no
ERR4043204	PRJEB37445	SAMEA6796101		AMPLICON	China	Asia	China	24499800	12671214	KAROLINSKA INSITUTET	13-Mar	public	sra,run.zq,fastq	s3,ncbi,gs	gs.us-east1,ncbi.public,s3.us-east-1	saliva	Illumina MiSeq	PCR	METAGENOMIC	male	Nasopharyngeal_carcinoma	600	1	ILLUMINA	human oral metagenome	ERP120759	ERX4044398	PAIRED	non-stimulated	no
ERR4043205	PRJEB37445	SAMEA6796102		AMPLICON	China	Asia	China	24838800	13354033	KAROLINSKA INSITUTET	13-Dec	public	sra,run.zq,fastq	ncbi,s3,gs	gs.us-east1,ncbi.public,s3.us-east-1	saliva	Illumina MiSeq	PCR	METAGENOMIC	male	Nasopharyngeal_carcinoma	600	1	ILLUMINA	human oral metagenome	ERP120759	ERX4044399	PAIRED	non-stimulated	no
ERR4043206	PRJEB37445	SAMEA6796103		AMPLICON	China	Asia	China	22071600	11484042	KAROLINSKA INSITUTET	11-May	public	sra,fastq,run.zq	ncbi,s3,gs	gs.us-east1,s3.us-east-1,ncbi.public	saliva	Illumina MiSeq	PCR	METAGENOMIC	female	Nasopharyngeal_carcinoma	600	1	ILLUMINA	human oral metagenome	ERP120759	ERX4044400	PAIRED	non-stimulated	no
ERR4043207	PRJEB37445	SAMEA6796104		AMPLICON	China	Asia	China	48551400	24927637	KAROLINSKA INSITUTET	10-Dec	public	run.zq,fastq,sra	gs,s3,ncbi	ncbi.public,s3.us-east-1,gs.us-east1	saliva	Illumina MiSeq	PCR	METAGENOMIC	male	Nasopharyngeal_carcinoma	600	1	ILLUMINA	human oral metagenome	ERP120759	ERX4044401	PAIRED	non-stimulated	no
ERR4043208	PRJEB37445	SAMEA6796105		AMPLICON	China	Asia	China	28755000	14897289	KAROLINSKA INSITUTET	12-Feb	public	fastq,sra,run.zq	s3,ncbi,gs	ncbi.public,s3.us-east-1,gs.us-east1	saliva	Illumina MiSeq	PCR	METAGENOMIC	male	Nasopharyngeal_carcinoma	600	1	ILLUMINA	human oral metagenome	ERP120759	ERX4044402	PAIRED	non-stimulated	no
ERR4043209	PRJEB37445	SAMEA6796106		AMPLICON	China	Asia	China	24220800	12525055	KAROLINSKA INSITUTET	11-Mar	public	run.zq,sra,fastq	s3,gs,ncbi	ncbi.public,gs.us-east1,s3.us-east-1	saliva	Illumina MiSeq	PCR	METAGENOMIC	male	Nasopharyngeal_carcinoma	600	1	ILLUMINA	human oral metagenome	ERP120759	ERX4044403	PAIRED	non-stimulated	no
ERR4043210	PRJEB37445	SAMEA6796107		AMPLICON	China	Asia	China	28383600	14752406	KAROLINSKA INSITUTET	11-Jun	public	run.zq,fastq,sra	ncbi,gs,s3	ncbi.public,s3.us-east-1,gs.us-east1	saliva	Illumina MiSeq	PCR	METAGENOMIC	male	Nasopharyngeal_carcinoma	600	1	ILLUMINA	human oral metagenome	ERP120759	ERX4044404	PAIRED	non-stimulated	no
ERR4043211	PRJEB37445	SAMEA6796108		AMPLICON	China	Asia	China	29520600	14845805	KAROLINSKA INSITUTET	11-Nov	public	run.zq,fastq,sra	gs,s3,ncbi	s3.us-east-1,gs.us-east1,ncbi.public	saliva	Illumina MiSeq	PCR	METAGENOMIC	male	Nasopharyngeal_carcinoma	600	1	ILLUMINA	human oral metagenome	ERP120759	ERX4044405	PAIRED	non-stimulated	no
ERR4043212	PRJEB37445	SAMEA6796109		AMPLICON	China	Asia	China	24621600	12424214	KAROLINSKA INSITUTET	11-Apr	public	run.zq,fastq,sra	gs,ncbi,s3	s3.us-east-1,ncbi.public,gs.us-east1	saliva	Illumina MiSeq	PCR	METAGENOMIC	male	Nasopharyngeal_carcinoma	600	1	ILLUMINA	human oral metagenome	ERP120759	ERX4044406	PAIRED	non-stimulated	no
ERR4043213	PRJEB37445	SAMEA6796110		AMPLICON	China	Asia	China	21574800	10761156	KAROLINSKA INSITUTET	14-May	public	run.zq,sra,fastq	gs,ncbi,s3	ncbi.public,s3.us-east-1,gs.us-east1	saliva	Illumina MiSeq	PCR	METAGENOMIC	male	Nasopharyngeal_carcinoma	600	1	ILLUMINA	human oral metagenome	ERP120759	ERX4044407	PAIRED	non-stimulated	no
ERR4043214	PRJEB37445	SAMEA6795706		AMPLICON	China	Asia	China	78766200	41112441	KAROLINSKA INSITUTET	11-Dec	public	run.zq,fastq,sra	s3,ncbi,gs	ncbi.public,s3.us-east-1,gs.us-east1	saliva	Illumina MiSeq	PCR	METAGENOMIC	male	Nasopharyngeal_carcinoma	600	1	ILLUMINA	human oral metagenome	ERP120759	ERX4044408	PAIRED	non-stimulated	no
ERR4043215	PRJEB37445	SAMEA6796111		AMPLICON	China	Asia	China	32941200	16847359	KAROLINSKA INSITUTET	11-Feb	public	fastq,run.zq,sra	ncbi,s3,gs	ncbi.public,gs.us-east1,s3.us-east-1	saliva	Illumina MiSeq	PCR	METAGENOMIC	female	Nasopharyngeal_carcinoma	600	1	ILLUMINA	human oral metagenome	ERP120759	ERX4044409	PAIRED	non-stimulated	no
ERR4043216	PRJEB37445	SAMEA6796112		AMPLICON	China	Asia	China	43143600	21783044	KAROLINSKA INSITUTET	11-Mar	public	sra,fastq,run.zq	s3,gs,ncbi	gs.us-east1,s3.us-east-1,ncbi.public	saliva	Illumina MiSeq	PCR	METAGENOMIC	female	Nasopharyngeal_carcinoma	600	1	ILLUMINA	human oral metagenome	ERP120759	ERX4044410	PAIRED	non-stimulated	no
ERR4043217	PRJEB37445	SAMEA6796113		AMPLICON	China	Asia	China	50032800	26413704	KAROLINSKA INSITUTET	11-Oct	public	sra,run.zq	s3,gs,ncbi	gs.us-east1,s3.us-east-1,ncbi.public	saliva	Illumina MiSeq	PCR	METAGENOMIC	male	Nasopharyngeal_carcinoma	600	1	ILLUMINA	human oral metagenome	ERP120759	ERX4044411	PAIRED	non-stimulated	no
ERR4043218	PRJEB37445	SAMEA6796114		AMPLICON	China	Asia	China	40236600	21318486	KAROLINSKA INSITUTET	11-Apr	public	sra,run.zq	gs,s3,ncbi	ncbi.public,gs.us-east1,s3.us-east-1	saliva	Illumina MiSeq	PCR	METAGENOMIC	male	Nasopharyngeal_carcinoma	600	1	ILLUMINA	human oral metagenome	ERP120759	ERX4044412	PAIRED	non-stimulated	no
ERR4043219	PRJEB37445	SAMEA6796115		AMPLICON	China	Asia	China	39583200	21104077	KAROLINSKA INSITUTET	11-Aug	public	run.zq,sra	gs,ncbi,s3	gs.us-east1,s3.us-east-1,ncbi.public	saliva	Illumina MiSeq	PCR	METAGENOMIC	male	Nasopharyngeal_carcinoma	600	1	ILLUMINA	human oral metagenome	ERP120759	ERX4044413	PAIRED	non-stimulated	no
ERR4043220	PRJEB37445	SAMEA6796116		AMPLICON	China	Asia	China	36814800	19645277	KAROLINSKA INSITUTET	11-Sep	public	sra,run.zq	ncbi,gs,s3	s3.us-east-1,ncbi.public,gs.us-east1	saliva	Illumina MiSeq	PCR	METAGENOMIC	male	Nasopharyngeal_carcinoma	600	1	ILLUMINA	human oral metagenome	ERP120759	ERX4044414	PAIRED	non-stimulated	no
ERR4043221	PRJEB37445	SAMEA6796117		AMPLICON	China	Asia	China	32683200	17541355	KAROLINSKA INSITUTET	12-Mar	public	sra,run.zq	s3,gs,ncbi	s3.us-east-1,gs.us-east1,ncbi.public	saliva	Illumina MiSeq	PCR	METAGENOMIC	male	Nasopharyngeal_carcinoma	600	1	ILLUMINA	human oral metagenome	ERP120759	ERX4044415	PAIRED	non-stimulated	no
ERR4043222	PRJEB37445	SAMEA6796118		AMPLICON	China	Asia	China	46239600	24408778	KAROLINSKA INSITUTET	11-Oct	public	sra,run.zq	s3,gs,ncbi	s3.us-east-1,ncbi.public,gs.us-east1	saliva	Illumina MiSeq	PCR	METAGENOMIC	female	Nasopharyngeal_carcinoma	600	1	ILLUMINA	human oral metagenome	ERP120759	ERX4044416	PAIRED	non-stimulated	no
ERR4043223	PRJEB37445	SAMEA6796119		AMPLICON	China	Asia	China	41439600	22241455	KAROLINSKA INSITUTET	12-Apr	public	run.zq,sra	gs,ncbi,s3	gs.us-east1,s3.us-east-1,ncbi.public	saliva	Illumina MiSeq	PCR	METAGENOMIC	female	Nasopharyngeal_carcinoma	600	1	ILLUMINA	human oral metagenome	ERP120759	ERX4044417	PAIRED	non-stimulated	no
ERR4043224	PRJEB37445	SAMEA6796120		AMPLICON	China	Asia	China	19150200	10519353	KAROLINSKA INSITUTET	11-Jun	public	sra,run.zq	ncbi,gs,s3	gs.us-east1,ncbi.public,s3.us-east-1	saliva	Illumina MiSeq	PCR	METAGENOMIC	male	Nasopharyngeal_carcinoma	600	1	ILLUMINA	human oral metagenome	ERP120759	ERX4044418	PAIRED	non-stimulated	no
ERR4043225	PRJEB37445	SAMEA6795707		AMPLICON	China	Asia	China	103483800	58310736	KAROLINSKA INSITUTET	12-Jun	public	run.zq,sra	gs,ncbi,s3	gs.us-east1,s3.us-east-1,ncbi.public	saliva	Illumina MiSeq	PCR	METAGENOMIC	male	Nasopharyngeal_carcinoma	600	1	ILLUMINA	human oral metagenome	ERP120759	ERX4044419	PAIRED	non-stimulated	no
ERR4043226	PRJEB37445	SAMEA6796121		AMPLICON	China	Asia	China	26419800	13988587	KAROLINSKA INSITUTET	11-Nov	public	sra,run.zq	ncbi,s3,gs	s3.us-east-1,gs.us-east1,ncbi.public	saliva	Illumina MiSeq	PCR	METAGENOMIC	male	Nasopharyngeal_carcinoma	600	1	ILLUMINA	human oral metagenome	ERP120759	ERX4044420	PAIRED	non-stimulated	no
ERR4043227	PRJEB37445	SAMEA6796122		AMPLICON	China	Asia	China	24249000	12923226	KAROLINSKA INSITUTET	11-Dec	public	sra,run.zq	ncbi,s3,gs	gs.us-east1,ncbi.public,s3.us-east-1	saliva	Illumina MiSeq	PCR	METAGENOMIC	male	Nasopharyngeal_carcinoma	600	1	ILLUMINA	human oral metagenome	ERP120759	ERX4044421	PAIRED	non-stimulated	no
ERR4043228	PRJEB37445	SAMEA6796123		AMPLICON	China	Asia	China	29709000	15940927	KAROLINSKA INSITUTET	13-Sep	public	sra,run.zq	gs,ncbi,s3	gs.us-east1,s3.us-east-1,ncbi.public	saliva	Illumina MiSeq	PCR	METAGENOMIC	male	Nasopharyngeal_carcinoma	600	1	ILLUMINA	human oral metagenome	ERP120759	ERX4044422	PAIRED	non-stimulated	no
ERR4043229	PRJEB37445	SAMEA6796124		AMPLICON	China	Asia	China	30180600	16302774	KAROLINSKA INSITUTET	13-Dec	public	run.zq,sra	ncbi,gs,s3	gs.us-east1,ncbi.public,s3.us-east-1	saliva	Illumina MiSeq	PCR	METAGENOMIC	male	Nasopharyngeal_carcinoma	600	1	ILLUMINA	human oral metagenome	ERP120759	ERX4044423	PAIRED	non-stimulated	no
ERR4043230	PRJEB37445	SAMEA6796125		AMPLICON	China	Asia	China	31320000	16468709	KAROLINSKA INSITUTET	14-Jan	public	run.zq,sra	s3,gs,ncbi	s3.us-east-1,ncbi.public,gs.us-east1	saliva	Illumina MiSeq	PCR	METAGENOMIC	male	Nasopharyngeal_carcinoma	600	1	ILLUMINA	human oral metagenome	ERP120759	ERX4044424	PAIRED	non-stimulated	no
ERR4043231	PRJEB37445	SAMEA6796126		AMPLICON	China	Asia	China	50292600	26863698	KAROLINSKA INSITUTET	11-Mar	public	sra,run.zq	s3,ncbi,gs	s3.us-east-1,ncbi.public,gs.us-east1	saliva	Illumina MiSeq	PCR	METAGENOMIC	female	Nasopharyngeal_carcinoma	600	1	ILLUMINA	human oral metagenome	ERP120759	ERX4044425	PAIRED	non-stimulated	no
ERR4043232	PRJEB37445	SAMEA6796127		AMPLICON	China	Asia	China	31614600	16910960	KAROLINSKA INSITUTET	12-Apr	public	run.zq,sra	gs,s3,ncbi	gs.us-east1,ncbi.public,s3.us-east-1	saliva	Illumina MiSeq	PCR	METAGENOMIC	female	Nasopharyngeal_carcinoma	600	1	ILLUMINA	human oral metagenome	ERP120759	ERX4044426	PAIRED	non-stimulated	no
ERR4043233	PRJEB37445	SAMEA6796128		AMPLICON	China	Asia	China	49129800	26236792	KAROLINSKA INSITUTET	10-Nov	public	run.zq,sra	s3,gs,ncbi	gs.us-east1,ncbi.public,s3.us-east-1	saliva	Illumina MiSeq	PCR	METAGENOMIC	male	Nasopharyngeal_carcinoma	600	1	ILLUMINA	human oral metagenome	ERP120759	ERX4044427	PAIRED	non-stimulated	no
ERR4043234	PRJEB37445	SAMEA6796129		AMPLICON	China	Asia	China	39090600	20799736	KAROLINSKA INSITUTET	11-May	public	sra,run.zq	ncbi,gs,s3	gs.us-east1,s3.us-east-1,ncbi.public	saliva	Illumina MiSeq	PCR	METAGENOMIC	male	Nasopharyngeal_carcinoma	600	1	ILLUMINA	human oral metagenome	ERP120759	ERX4044428	PAIRED	non-stimulated	no
ERR4043235	PRJEB37445	SAMEA6796130		AMPLICON	China	Asia	China	36008400	19342841	KAROLINSKA INSITUTET	12-Oct	public	run.zq,sra	s3,ncbi,gs	ncbi.public,gs.us-east1,s3.us-east-1	saliva	Illumina MiSeq	PCR	METAGENOMIC	male	Nasopharyngeal_carcinoma	600	1	ILLUMINA	human oral metagenome	ERP120759	ERX4044429	PAIRED	non-stimulated	no
ERR4043236	PRJEB37445	SAMEA6795708		AMPLICON	China	Asia	China	28994400	16332625	KAROLINSKA INSITUTET	13-Jul	public	sra,run.zq	gs,ncbi,s3	ncbi.public,s3.us-east-1,gs.us-east1	saliva	Illumina MiSeq	PCR	METAGENOMIC	male	Nasopharyngeal_carcinoma	600	1	ILLUMINA	human oral metagenome	ERP120759	ERX4044430	PAIRED	non-stimulated	no
ERR4043237	PRJEB37445	SAMEA6796131		AMPLICON	China	Asia	China	50373000	26752015	KAROLINSKA INSITUTET	13-Jun	public	run.zq,sra	ncbi,s3,gs	gs.us-east1,ncbi.public,s3.us-east-1	saliva	Illumina MiSeq	PCR	METAGENOMIC	male	Nasopharyngeal_carcinoma	600	1	ILLUMINA	human oral metagenome	ERP120759	ERX4044431	PAIRED	non-stimulated	no
ERR4043238	PRJEB37445	SAMEA6796132		AMPLICON	China	Asia	China	25921800	13989897	KAROLINSKA INSITUTET	13-Aug	public	run.zq,sra	ncbi,gs,s3	gs.us-east1,ncbi.public,s3.us-east-1	saliva	Illumina MiSeq	PCR	METAGENOMIC	male	Nasopharyngeal_carcinoma	600	1	ILLUMINA	human oral metagenome	ERP120759	ERX4044432	PAIRED	non-stimulated	no
ERR4043239	PRJEB37445	SAMEA6796133		AMPLICON	China	Asia	China	28733400	15943118	KAROLINSKA INSITUTET	14-Jan	public	run.zq,sra	ncbi,gs,s3	gs.us-east1,s3.us-east-1,ncbi.public	saliva	Illumina MiSeq	PCR	METAGENOMIC	male	Nasopharyngeal_carcinoma	600	1	ILLUMINA	human oral metagenome	ERP120759	ERX4044433	PAIRED	non-stimulated	no
ERR4043240	PRJEB37445	SAMEA6796134		AMPLICON	China	Asia	China	34031400	18259800	KAROLINSKA INSITUTET	14-Apr	public	sra,run.zq	ncbi,s3,gs	s3.us-east-1,ncbi.public,gs.us-east1	saliva	Illumina MiSeq	PCR	METAGENOMIC	male	Nasopharyngeal_carcinoma	600	1	ILLUMINA	human oral metagenome	ERP120759	ERX4044434	PAIRED	non-stimulated	no
ERR4043241	PRJEB37445	SAMEA6796135		AMPLICON	China	Asia	China	33195000	17728311	KAROLINSKA INSITUTET	14-May	public	sra,run.zq	ncbi,s3,gs	gs.us-east1,ncbi.public,s3.us-east-1	saliva	Illumina MiSeq	PCR	METAGENOMIC	male	Nasopharyngeal_carcinoma	600	1	ILLUMINA	human oral metagenome	ERP120759	ERX4044435	PAIRED	non-stimulated	no
ERR4043242	PRJEB37445	SAMEA6796136		AMPLICON	China	Asia	China	28637400	15326128	KAROLINSKA INSITUTET	14-Sep	public	run.zq,sra	s3,ncbi,gs	gs.us-east1,ncbi.public,s3.us-east-1	saliva	Illumina MiSeq	PCR	METAGENOMIC	male	Nasopharyngeal_carcinoma	600	1	ILLUMINA	human oral metagenome	ERP120759	ERX4044436	PAIRED	non-stimulated	no
ERR4043243	PRJEB37445	SAMEA6796137		AMPLICON	China	Asia	China	29865600	16036191	KAROLINSKA INSITUTET	11-Apr	public	sra,run.zq	gs,s3,ncbi	ncbi.public,gs.us-east1,s3.us-east-1	saliva	Illumina MiSeq	PCR	METAGENOMIC	female	Nasopharyngeal_carcinoma	600	1	ILLUMINA	human oral metagenome	ERP120759	ERX4044437	PAIRED	non-stimulated	no
ERR4043244	PRJEB37445	SAMEA6796138		AMPLICON	China	Asia	China	32611200	17598442	KAROLINSKA INSITUTET	14-May	public	sra,run.zq	s3,gs,ncbi	s3.us-east-1,ncbi.public,gs.us-east1	saliva	Illumina MiSeq	PCR	METAGENOMIC	female	Nasopharyngeal_carcinoma	600	1	ILLUMINA	human oral metagenome	ERP120759	ERX4044438	PAIRED	non-stimulated	no
ERR4043245	PRJEB37445	SAMEA6796139		AMPLICON	China	Asia	China	29346600	16182169	KAROLINSKA INSITUTET	14-Sep	public	sra,run.zq	gs,ncbi,s3	s3.us-east-1,gs.us-east1,ncbi.public	saliva	Illumina MiSeq	PCR	METAGENOMIC	female	Nasopharyngeal_carcinoma	600	1	ILLUMINA	human oral metagenome	ERP120759	ERX4044439	PAIRED	non-stimulated	no
ERR4043246	PRJEB37445	SAMEA6796140		AMPLICON	China	Asia	China	41865600	22416912	KAROLINSKA INSITUTET	14-Sep	public	sra,run.zq	ncbi,s3,gs	s3.us-east-1,gs.us-east1,ncbi.public	saliva	Illumina MiSeq	PCR	METAGENOMIC	female	Nasopharyngeal_carcinoma	600	1	ILLUMINA	human oral metagenome	ERP120759	ERX4044440	PAIRED	non-stimulated	no
ERR4043247	PRJEB37445	SAMEA6795709		AMPLICON	China	Asia	China	54652800	31030900	KAROLINSKA INSITUTET	11-Oct	public	sra,run.zq	gs,s3,ncbi	s3.us-east-1,ncbi.public,gs.us-east1	saliva	Illumina MiSeq	PCR	METAGENOMIC	male	Nasopharyngeal_carcinoma	600	1	ILLUMINA	human oral metagenome	ERP120759	ERX4044441	PAIRED	non-stimulated	no
ERR4043248	PRJEB37445	SAMEA6796141		AMPLICON	China	Asia	China	40609200	21621716	KAROLINSKA INSITUTET	11-Oct	public	run.zq,sra	ncbi,gs,s3	gs.us-east1,ncbi.public,s3.us-east-1	saliva	Illumina MiSeq	PCR	METAGENOMIC	male	Nasopharyngeal_carcinoma	600	1	ILLUMINA	human oral metagenome	ERP120759	ERX4044442	PAIRED	non-stimulated	no
ERR4043249	PRJEB37445	SAMEA6796142		AMPLICON	China	Asia	China	38309400	20333479	KAROLINSKA INSITUTET	11-Dec	public	run.zq,sra	s3,gs,ncbi	ncbi.public,s3.us-east-1,gs.us-east1	saliva	Illumina MiSeq	PCR	METAGENOMIC	male	Nasopharyngeal_carcinoma	600	1	ILLUMINA	human oral metagenome	ERP120759	ERX4044443	PAIRED	non-stimulated	no
ERR4043250	PRJEB37445	SAMEA6796143		AMPLICON	China	Asia	China	27914400	14965584	KAROLINSKA INSITUTET	13-Jan	public	sra,run.zq	gs,ncbi,s3	ncbi.public,gs.us-east1,s3.us-east-1	saliva	Illumina MiSeq	PCR	METAGENOMIC	male	Nasopharyngeal_carcinoma	600	1	ILLUMINA	human oral metagenome	ERP120759	ERX4044444	PAIRED	non-stimulated	no
ERR4043251	PRJEB37445	SAMEA6796144		AMPLICON	China	Asia	China	42435600	22570030	KAROLINSKA INSITUTET	13-Apr	public	sra,run.zq	ncbi,gs,s3	s3.us-east-1,ncbi.public,gs.us-east1	saliva	Illumina MiSeq	PCR	METAGENOMIC	male	Nasopharyngeal_carcinoma	600	1	ILLUMINA	human oral metagenome	ERP120759	ERX4044445	PAIRED	non-stimulated	no
ERR4043252	PRJEB37445	SAMEA6796145		AMPLICON	China	Asia	China	32139600	17151798	KAROLINSKA INSITUTET	13-May	public	sra,run.zq	gs,s3,ncbi	gs.us-east1,ncbi.public,s3.us-east-1	saliva	Illumina MiSeq	PCR	METAGENOMIC	male	Nasopharyngeal_carcinoma	600	1	ILLUMINA	human oral metagenome	ERP120759	ERX4044446	PAIRED	non-stimulated	no
ERR4043253	PRJEB37445	SAMEA6796146		AMPLICON	China	Asia	China	30540600	16317331	KAROLINSKA INSITUTET	14-May	public	run.zq,sra	s3,ncbi,gs	gs.us-east1,s3.us-east-1,ncbi.public	saliva	Illumina MiSeq	PCR	METAGENOMIC	male	Nasopharyngeal_carcinoma	600	1	ILLUMINA	human oral metagenome	ERP120759	ERX4044447	PAIRED	non-stimulated	no
ERR4043254	PRJEB37445	SAMEA6796147		AMPLICON	China	Asia	China	28522200	15306577	KAROLINSKA INSITUTET	14-Sep	public	run.zq,sra	gs,ncbi,s3	ncbi.public,s3.us-east-1,gs.us-east1	saliva	Illumina MiSeq	PCR	METAGENOMIC	male	Nasopharyngeal_carcinoma	600	1	ILLUMINA	human oral metagenome	ERP120759	ERX4044448	PAIRED	non-stimulated	no
ERR4043255	PRJEB37445	SAMEA6796148		AMPLICON	China	Asia	China	37380000	20003441	KAROLINSKA INSITUTET	11-Apr	public	sra,run.zq	gs,ncbi,s3	s3.us-east-1,ncbi.public,gs.us-east1	saliva	Illumina MiSeq	PCR	METAGENOMIC	female	Nasopharyngeal_carcinoma	600	1	ILLUMINA	human oral metagenome	ERP120759	ERX4044449	PAIRED	non-stimulated	no
ERR4043256	PRJEB37445	SAMEA6796149		AMPLICON	China	Asia	China	27349800	15091459	KAROLINSKA INSITUTET	11-May	public	sra,run.zq	s3,gs,ncbi	s3.us-east-1,ncbi.public,gs.us-east1	saliva	Illumina MiSeq	PCR	METAGENOMIC	male	Nasopharyngeal_carcinoma	600	1	ILLUMINA	human oral metagenome	ERP120759	ERX4044450	PAIRED	non-stimulated	no
ERR4043257	PRJEB37445	SAMEA6796150		AMPLICON	China	Asia	China	21765600	11606680	KAROLINSKA INSITUTET	13-Feb	public	sra,run.zq	gs,s3,ncbi	ncbi.public,gs.us-east1,s3.us-east-1	saliva	Illumina MiSeq	PCR	METAGENOMIC	male	Nasopharyngeal_carcinoma	600	1	ILLUMINA	human oral metagenome	ERP120759	ERX4044451	PAIRED	non-stimulated	no
ERR4043258	PRJEB37445	SAMEA6795710		AMPLICON	China	Asia	China	24051000	13564110	KAROLINSKA INSITUTET	12-Jul	public	sra,run.zq	s3,ncbi,gs	s3.us-east-1,ncbi.public,gs.us-east1	saliva	Illumina MiSeq	PCR	METAGENOMIC	male	Nasopharyngeal_carcinoma	600	1	ILLUMINA	human oral metagenome	ERP120759	ERX4044452	PAIRED	non-stimulated	no
ERR4043259	PRJEB37445	SAMEA6796151		AMPLICON	China	Asia	China	37587600	20130921	KAROLINSKA INSITUTET	14-May	public	sra,run.zq	gs,ncbi,s3	gs.us-east1,s3.us-east-1,ncbi.public	saliva	Illumina MiSeq	PCR	METAGENOMIC	male	Nasopharyngeal_carcinoma	600	1	ILLUMINA	human oral metagenome	ERP120759	ERX4044453	PAIRED	non-stimulated	no
ERR4043260	PRJEB37445	SAMEA6796152		AMPLICON	China	Asia	China	38748000	20879044	KAROLINSKA INSITUTET	13-Nov	public	sra,run.zq	ncbi,s3,gs	ncbi.public,s3.us-east-1,gs.us-east1	saliva	Illumina MiSeq	PCR	METAGENOMIC	female	Nasopharyngeal_carcinoma	600	1	ILLUMINA	human oral metagenome	ERP120759	ERX4044454	PAIRED	non-stimulated	no
ERR4043261	PRJEB37445	SAMEA6796153		AMPLICON	China	Asia	China	44870400	23789270	KAROLINSKA INSITUTET	10-Dec	public	sra,run.zq	ncbi,gs,s3	ncbi.public,s3.us-east-1,gs.us-east1	saliva	Illumina MiSeq	PCR	METAGENOMIC	male	Nasopharyngeal_carcinoma	600	1	ILLUMINA	human oral metagenome	ERP120759	ERX4044455	PAIRED	non-stimulated	no
ERR4043262	PRJEB37445	SAMEA6796154		AMPLICON	China	Asia	China	41390400	22278494	KAROLINSKA INSITUTET	11-Apr	public	sra,run.zq	s3,ncbi,gs	ncbi.public,gs.us-east1,s3.us-east-1	saliva	Illumina MiSeq	PCR	METAGENOMIC	male	Nasopharyngeal_carcinoma	600	1	ILLUMINA	human oral metagenome	ERP120759	ERX4044456	PAIRED	non-stimulated	no
ERR4043263	PRJEB37445	SAMEA6796155		AMPLICON	China	Asia	China	32834400	17413436	KAROLINSKA INSITUTET	11-Nov	public	run.zq,sra	s3,ncbi,gs	s3.us-east-1,gs.us-east1,ncbi.public	saliva	Illumina MiSeq	PCR	METAGENOMIC	male	Nasopharyngeal_carcinoma	600	1	ILLUMINA	human oral metagenome	ERP120759	ERX4044457	PAIRED	non-stimulated	no
ERR4043264	PRJEB37445	SAMEA6796156		AMPLICON	China	Asia	China	28597800	15521984	KAROLINSKA INSITUTET	13-Mar	public	run.zq,sra	gs,ncbi,s3	ncbi.public,s3.us-east-1,gs.us-east1	saliva	Illumina MiSeq	PCR	METAGENOMIC	male	Nasopharyngeal_carcinoma	600	1	ILLUMINA	human oral metagenome	ERP120759	ERX4044458	PAIRED	non-stimulated	no
ERR4043265	PRJEB37445	SAMEA6796157		AMPLICON	China	Asia	China	36428400	19480620	KAROLINSKA INSITUTET	13-May	public	sra,run.zq	gs,ncbi,s3	s3.us-east-1,ncbi.public,gs.us-east1	saliva	Illumina MiSeq	PCR	METAGENOMIC	male	Nasopharyngeal_carcinoma	600	1	ILLUMINA	human oral metagenome	ERP120759	ERX4044459	PAIRED	non-stimulated	no
ERR4043266	PRJEB37445	SAMEA6796158		AMPLICON	China	Asia	China	29185200	15613468	KAROLINSKA INSITUTET	13-Jul	public	sra,run.zq	gs,ncbi,s3	gs.us-east1,s3.us-east-1,ncbi.public	saliva	Illumina MiSeq	PCR	METAGENOMIC	male	Nasopharyngeal_carcinoma	600	1	ILLUMINA	human oral metagenome	ERP120759	ERX4044460	PAIRED	non-stimulated	no
ERR4043267	PRJEB37445	SAMEA6796159		AMPLICON	China	Asia	China	29890800	16084219	KAROLINSKA INSITUTET	13-Jul	public	sra,run.zq	ncbi,gs,s3	s3.us-east-1,ncbi.public,gs.us-east1	saliva	Illumina MiSeq	PCR	METAGENOMIC	male	Nasopharyngeal_carcinoma	600	1	ILLUMINA	human oral metagenome	ERP120759	ERX4044461	PAIRED	non-stimulated	no
ERR4043268	PRJEB37445	SAMEA6796160		AMPLICON	China	Asia	China	43531800	23688611	KAROLINSKA INSITUTET	14-Jan	public	run.zq,sra	ncbi,s3,gs	s3.us-east-1,gs.us-east1,ncbi.public	saliva	Illumina MiSeq	PCR	METAGENOMIC	male	Nasopharyngeal_carcinoma	600	1	ILLUMINA	human oral metagenome	ERP120759	ERX4044462	PAIRED	non-stimulated	no
ERR4043269	PRJEB37445	SAMEA6795711		AMPLICON	China	Asia	China	19739400	11492689	KAROLINSKA INSITUTET	14-Aug	public	sra,run.zq	gs,ncbi,s3	gs.us-east1,s3.us-east-1,ncbi.public	saliva	Illumina MiSeq	PCR	METAGENOMIC	male	Nasopharyngeal_carcinoma	600	1	ILLUMINA	human oral metagenome	ERP120759	ERX4044463	PAIRED	non-stimulated	no
ERR4043270	PRJEB37445	SAMEA6795712		AMPLICON	China	Asia	China	33300600	18640116	KAROLINSKA INSITUTET	12-Nov	public	run.zq,sra	gs,ncbi,s3	s3.us-east-1,ncbi.public,gs.us-east1	saliva	Illumina MiSeq	PCR	METAGENOMIC	female	Nasopharyngeal_carcinoma	600	1	ILLUMINA	human oral metagenome	ERP120759	ERX4044464	PAIRED	non-stimulated	no
ERR4043271	PRJEB37445	SAMEA6795713		AMPLICON	China	Asia	China	37034400	20839641	KAROLINSKA INSITUTET	10-Dec	public	run.zq,sra	gs,ncbi,s3	s3.us-east-1,gs.us-east1,ncbi.public	saliva	Illumina MiSeq	PCR	METAGENOMIC	male	Nasopharyngeal_carcinoma	600	1	ILLUMINA	human oral metagenome	ERP120759	ERX4044465	PAIRED	non-stimulated	no
ERR4043272	PRJEB37445	SAMEA6795714		AMPLICON	China	Asia	China	21068400	11838219	KAROLINSKA INSITUTET	11-Oct	public	sra,run.zq	gs,s3,ncbi	gs.us-east1,s3.us-east-1,ncbi.public	saliva	Illumina MiSeq	PCR	METAGENOMIC	male	Nasopharyngeal_carcinoma	600	1	ILLUMINA	human oral metagenome	ERP120759	ERX4044466	PAIRED	non-stimulated	no
ERR4043273	PRJEB37445	SAMEA6795715		AMPLICON	China	Asia	China	83842200	47964416	KAROLINSKA INSITUTET	11-Apr	public	run.zq,sra	gs,s3,ncbi	s3.us-east-1,ncbi.public,gs.us-east1	saliva	Illumina MiSeq	PCR	METAGENOMIC	male	Nasopharyngeal_carcinoma	600	1	ILLUMINA	human oral metagenome	ERP120759	ERX4044467	PAIRED	non-stimulated	no
ERR4043274	PRJEB37445	SAMEA6795716		AMPLICON	China	Asia	China	36440400	20763078	KAROLINSKA INSITUTET	11-May	public	sra,run.zq	gs,ncbi,s3	gs.us-east1,ncbi.public,s3.us-east-1	saliva	Illumina MiSeq	PCR	METAGENOMIC	male	Nasopharyngeal_carcinoma	600	1	ILLUMINA	human oral metagenome	ERP120759	ERX4044468	PAIRED	non-stimulated	no
ERR4043275	PRJEB37445	SAMEA6795717		AMPLICON	China	Asia	China	93219600	52459954	KAROLINSKA INSITUTET	11-Jul	public	run.zq,sra	s3,gs,ncbi	ncbi.public,s3.us-east-1,gs.us-east1	saliva	Illumina MiSeq	PCR	METAGENOMIC	male	Nasopharyngeal_carcinoma	600	1	ILLUMINA	human oral metagenome	ERP120759	ERX4044469	PAIRED	non-stimulated	no
ERR4043276	PRJEB37445	SAMEA6795718		AMPLICON	China	Asia	China	25110000	14333751	KAROLINSKA INSITUTET	11-Aug	public	run.zq,sra	s3,ncbi,gs	ncbi.public,gs.us-east1,s3.us-east-1	saliva	Illumina MiSeq	PCR	METAGENOMIC	male	Nasopharyngeal_carcinoma	600	1	ILLUMINA	human oral metagenome	ERP120759	ERX4044470	PAIRED	non-stimulated	no
ERR4043277	PRJEB37445	SAMEA6795719		AMPLICON	China	Asia	China	28928400	16115044	KAROLINSKA INSITUTET	11-Nov	public	run.zq,sra	ncbi,s3,gs	gs.us-east1,s3.us-east-1,ncbi.public	saliva	Illumina MiSeq	PCR	METAGENOMIC	male	Nasopharyngeal_carcinoma	600	1	ILLUMINA	human oral metagenome	ERP120759	ERX4044471	PAIRED	non-stimulated	no
ERR4043278	PRJEB37445	SAMEA6795720		AMPLICON	China	Asia	China	30180600	16742246	KAROLINSKA INSITUTET	11-Sep	public	sra,run.zq	ncbi,s3,gs	s3.us-east-1,gs.us-east1,ncbi.public	saliva	Illumina MiSeq	PCR	METAGENOMIC	female	Nasopharyngeal_carcinoma	600	1	ILLUMINA	human oral metagenome	ERP120759	ERX4044472	PAIRED	non-stimulated	no
ERR4043279	PRJEB37445	SAMEA6795721		AMPLICON	China	Asia	China	27738000	15643786	KAROLINSKA INSITUTET	11-Dec	public	sra,run.zq	s3,ncbi,gs	gs.us-east1,ncbi.public,s3.us-east-1	saliva	Illumina MiSeq	PCR	METAGENOMIC	male	Nasopharyngeal_carcinoma	600	1	ILLUMINA	human oral metagenome	ERP120759	ERX4044473	PAIRED	non-stimulated	no
ERR4043280	PRJEB37445	SAMEA6795722		AMPLICON	China	Asia	China	29468400	17047851	KAROLINSKA INSITUTET	13-Sep	public	run.zq,sra	ncbi,gs,s3	s3.us-east-1,gs.us-east1,ncbi.public	saliva	Illumina MiSeq	PCR	METAGENOMIC	male	Nasopharyngeal_carcinoma	600	1	ILLUMINA	human oral metagenome	ERP120759	ERX4044474	PAIRED	non-stimulated	no
ERR4043281	PRJEB37445	SAMEA6795723		AMPLICON	China	Asia	China	30417600	17132994	KAROLINSKA INSITUTET	13-Dec	public	sra,run.zq	gs,ncbi,s3	ncbi.public,s3.us-east-1,gs.us-east1	saliva	Illumina MiSeq	PCR	METAGENOMIC	male	Nasopharyngeal_carcinoma	600	1	ILLUMINA	human oral metagenome	ERP120759	ERX4044475	PAIRED	non-stimulated	no
ERR4043282	PRJEB37445	SAMEA6795724		AMPLICON	China	Asia	China	22077600	12419225	KAROLINSKA INSITUTET	14-Aug	public	run.zq,sra	gs,ncbi,s3	gs.us-east1,s3.us-east-1,ncbi.public	saliva	Illumina MiSeq	PCR	METAGENOMIC	male	Nasopharyngeal_carcinoma	600	1	ILLUMINA	human oral metagenome	ERP120759	ERX4044476	PAIRED	non-stimulated	no
ERR4043283	PRJEB37445	SAMEA6795725		AMPLICON	China	Asia	China	22716000	12845964	KAROLINSKA INSITUTET	14-Sep	public	run.zq,sra	gs,ncbi,s3	gs.us-east1,ncbi.public,s3.us-east-1	saliva	Illumina MiSeq	PCR	METAGENOMIC	male	Nasopharyngeal_carcinoma	600	1	ILLUMINA	human oral metagenome	ERP120759	ERX4044477	PAIRED	non-stimulated	no
ERR4043284	PRJEB37445	SAMEA6795726		AMPLICON	China	Asia	China	19888200	11180326	KAROLINSKA INSITUTET	12-Dec	public	sra,run.zq	s3,ncbi,gs	gs.us-east1,s3.us-east-1,ncbi.public	saliva	Illumina MiSeq	PCR	METAGENOMIC	male	Nasopharyngeal_carcinoma	600	1	ILLUMINA	human oral metagenome	ERP120759	ERX4044478	PAIRED	non-stimulated	no
ERR4043285	PRJEB37445	SAMEA6795727		AMPLICON	China	Asia	China	37733400	22031859	KAROLINSKA INSITUTET	13-Apr	public	run.zq,sra	gs,ncbi,s3	ncbi.public,gs.us-east1,s3.us-east-1	saliva	Illumina MiSeq	PCR	METAGENOMIC	female	Nasopharyngeal_carcinoma	600	1	ILLUMINA	human oral metagenome	ERP120759	ERX4044479	PAIRED	non-stimulated	no
ERR4043286	PRJEB37445	SAMEA6795728		AMPLICON	China	Asia	China	38017200	22379778	KAROLINSKA INSITUTET	11-Dec	public	sra,run.zq	s3,ncbi,gs	s3.us-east-1,gs.us-east1,ncbi.public	saliva	Illumina MiSeq	PCR	METAGENOMIC	male	Nasopharyngeal_carcinoma	600	1	ILLUMINA	human oral metagenome	ERP120759	ERX4044480	PAIRED	non-stimulated	no
ERR4043287	PRJEB37445	SAMEA6795729		AMPLICON	China	Asia	China	35898000	21097020	KAROLINSKA INSITUTET	12-Oct	public	run.zq,sra	gs,s3,ncbi	s3.us-east-1,gs.us-east1,ncbi.public	saliva	Illumina MiSeq	PCR	METAGENOMIC	male	Nasopharyngeal_carcinoma	600	1	ILLUMINA	human oral metagenome	ERP120759	ERX4044481	PAIRED	non-stimulated	no
ERR4043288	PRJEB37445	SAMEA6795730		AMPLICON	China	Asia	China	25536600	14849770	KAROLINSKA INSITUTET	11-Nov	public	run.zq,sra	ncbi,s3,gs	s3.us-east-1,gs.us-east1,ncbi.public	saliva	Illumina MiSeq	PCR	METAGENOMIC	male	Nasopharyngeal_carcinoma	600	1	ILLUMINA	human oral metagenome	ERP120759	ERX4044482	PAIRED	non-stimulated	no
ERR4043289	PRJEB37445	SAMEA6795731		AMPLICON	China	Asia	China	29030400	16987797	KAROLINSKA INSITUTET	11-Feb	public	sra,run.zq	s3,gs,ncbi	gs.us-east1,s3.us-east-1,ncbi.public	saliva	Illumina MiSeq	PCR	METAGENOMIC	female	Nasopharyngeal_carcinoma	600	1	ILLUMINA	human oral metagenome	ERP120759	ERX4044483	PAIRED	non-stimulated	no
ERR4043290	PRJEB37445	SAMEA6795732		AMPLICON	China	Asia	China	34852800	20177115	KAROLINSKA INSITUTET	11-Oct	public	run.zq,sra	s3,gs,ncbi	ncbi.public,gs.us-east1,s3.us-east-1	saliva	Illumina MiSeq	PCR	METAGENOMIC	male	Nasopharyngeal_carcinoma	600	1	ILLUMINA	human oral metagenome	ERP120759	ERX4044484	PAIRED	non-stimulated	no
ERR4043291	PRJEB37445	SAMEA6795733		AMPLICON	China	Asia	China	24040800	14131527	KAROLINSKA INSITUTET	11-Feb	public	run.zq,sra	s3,gs,ncbi	s3.us-east-1,gs.us-east1,ncbi.public	saliva	Illumina MiSeq	PCR	METAGENOMIC	male	Nasopharyngeal_carcinoma	600	1	ILLUMINA	human oral metagenome	ERP120759	ERX4044485	PAIRED	non-stimulated	no
ERR4043292	PRJEB37445	SAMEA6795734		AMPLICON	China	Asia	China	36426000	21238509	KAROLINSKA INSITUTET	11-Jul	public	run.zq,sra	gs,ncbi,s3	ncbi.public,s3.us-east-1,gs.us-east1	saliva	Illumina MiSeq	PCR	METAGENOMIC	male	Nasopharyngeal_carcinoma	600	1	ILLUMINA	human oral metagenome	ERP120759	ERX4044486	PAIRED	non-stimulated	no
ERR4043293	PRJEB37445	SAMEA6795735		AMPLICON	China	Asia	China	37897800	22187624	KAROLINSKA INSITUTET	11-Sep	public	run.zq,sra	ncbi,s3,gs	s3.us-east-1,gs.us-east1,ncbi.public	saliva	Illumina MiSeq	PCR	METAGENOMIC	male	Nasopharyngeal_carcinoma	600	1	ILLUMINA	human oral metagenome	ERP120759	ERX4044487	PAIRED	non-stimulated	no
ERR4043294	PRJEB37445	SAMEA6795736		AMPLICON	China	Asia	China	28837200	16739057	KAROLINSKA INSITUTET	11-Nov	public	sra,run.zq	ncbi,gs,s3	ncbi.public,gs.us-east1,s3.us-east-1	saliva	Illumina MiSeq	PCR	METAGENOMIC	male	Nasopharyngeal_carcinoma	600	1	ILLUMINA	human oral metagenome	ERP120759	ERX4044488	PAIRED	non-stimulated	no
ERR4043295	PRJEB37445	SAMEA6795737		AMPLICON	China	Asia	China	30665400	17966288	KAROLINSKA INSITUTET	11-Apr	public	run.zq,sra	ncbi,gs,s3	gs.us-east1,ncbi.public,s3.us-east-1	saliva	Illumina MiSeq	PCR	METAGENOMIC	female	Nasopharyngeal_carcinoma	600	1	ILLUMINA	human oral metagenome	ERP120759	ERX4044489	PAIRED	non-stimulated	no
ERR4043296	PRJEB37445	SAMEA6795738		AMPLICON	China	Asia	China	24591600	14534402	KAROLINSKA INSITUTET	11-Apr	public	sra,run.zq	s3,gs,ncbi	s3.us-east-1,ncbi.public,gs.us-east1	saliva	Illumina MiSeq	PCR	METAGENOMIC	male	Nasopharyngeal_carcinoma	600	1	ILLUMINA	human oral metagenome	ERP120759	ERX4044490	PAIRED	non-stimulated	no
ERR4043297	PRJEB37445	SAMEA6795739		AMPLICON	China	Asia	China	31863000	18626473	KAROLINSKA INSITUTET	11-Jun	public	run.zq,sra	ncbi,s3,gs	s3.us-east-1,gs.us-east1,ncbi.public	saliva	Illumina MiSeq	PCR	METAGENOMIC	male	Nasopharyngeal_carcinoma	600	1	ILLUMINA	human oral metagenome	ERP120759	ERX4044491	PAIRED	non-stimulated	no
ERR4043298	PRJEB37445	SAMEA6795740		AMPLICON	China	Asia	China	32391000	18869710	KAROLINSKA INSITUTET	11-Sep	public	run.zq,sra	ncbi,gs,s3	gs.us-east1,s3.us-east-1,ncbi.public	saliva	Illumina MiSeq	PCR	METAGENOMIC	male	Nasopharyngeal_carcinoma	600	1	ILLUMINA	human oral metagenome	ERP120759	ERX4044492	PAIRED	non-stimulated	no
ERR4043299	PRJEB37445	SAMEA6795741		AMPLICON	China	Asia	China	33808800	19883793	KAROLINSKA INSITUTET	11-Dec	public	run.zq,sra	ncbi,gs,s3	s3.us-east-1,gs.us-east1,ncbi.public	saliva	Illumina MiSeq	PCR	METAGENOMIC	male	Nasopharyngeal_carcinoma	600	1	ILLUMINA	human oral metagenome	ERP120759	ERX4044493	PAIRED	non-stimulated	no
ERR4043300	PRJEB37445	SAMEA6795742		AMPLICON	China	Asia	China	27358200	15998679	KAROLINSKA INSITUTET	12-Mar	public	run.zq,sra	s3,ncbi,gs	gs.us-east1,ncbi.public,s3.us-east-1	saliva	Illumina MiSeq	PCR	METAGENOMIC	male	Nasopharyngeal_carcinoma	600	1	ILLUMINA	human oral metagenome	ERP120759	ERX4044494	PAIRED	non-stimulated	no
ERR4043301	PRJEB37445	SAMEA6795743		AMPLICON	China	Asia	China	29327400	17105387	KAROLINSKA INSITUTET	13-Feb	public	sra,run.zq	ncbi,s3,gs	ncbi.public,gs.us-east1,s3.us-east-1	saliva	Illumina MiSeq	PCR	METAGENOMIC	male	Nasopharyngeal_carcinoma	600	1	ILLUMINA	human oral metagenome	ERP120759	ERX4044495	PAIRED	non-stimulated	no
ERR4043302	PRJEB37445	SAMEA6795744		AMPLICON	China	Asia	China	32687400	19153968	KAROLINSKA INSITUTET	13-Dec	public	run.zq,sra	gs,s3,ncbi	s3.us-east-1,ncbi.public,gs.us-east1	saliva	Illumina MiSeq	PCR	METAGENOMIC	male	Nasopharyngeal_carcinoma	600	1	ILLUMINA	human oral metagenome	ERP120759	ERX4044496	PAIRED	non-stimulated	no
ERR4043303	PRJEB37445	SAMEA6795745		AMPLICON	China	Asia	China	33063600	19579624	KAROLINSKA INSITUTET	14-May	public	sra,run.zq	ncbi,s3,gs	s3.us-east-1,gs.us-east1,ncbi.public	saliva	Illumina MiSeq	PCR	METAGENOMIC	male	Nasopharyngeal_carcinoma	600	1	ILLUMINA	human oral metagenome	ERP120759	ERX4044497	PAIRED	non-stimulated	no
ERR4043304	PRJEB37445	SAMEA6795746		AMPLICON	China	Asia	China	30069600	17559557	KAROLINSKA INSITUTET	11-Apr	public	run.zq,sra	s3,gs,ncbi	gs.us-east1,ncbi.public,s3.us-east-1	saliva	Illumina MiSeq	PCR	METAGENOMIC	female	Nasopharyngeal_carcinoma	600	1	ILLUMINA	human oral metagenome	ERP120759	ERX4044498	PAIRED	non-stimulated	no
ERR4043305	PRJEB37445	SAMEA6795747		AMPLICON	China	Asia	China	24600600	14648902	KAROLINSKA INSITUTET	12-Jun	public	run.zq,sra	gs,s3,ncbi	ncbi.public,s3.us-east-1,gs.us-east1	saliva	Illumina MiSeq	PCR	METAGENOMIC	female	Nasopharyngeal_carcinoma	600	1	ILLUMINA	human oral metagenome	ERP120759	ERX4044499	PAIRED	non-stimulated	no
ERR4043306	PRJEB37445	SAMEA6795748		AMPLICON	China	Asia	China	40909800	24060508	KAROLINSKA INSITUTET	12-Jul	public	sra,run.zq	s3,ncbi,gs	ncbi.public,s3.us-east-1,gs.us-east1	saliva	Illumina MiSeq	PCR	METAGENOMIC	female	Nasopharyngeal_carcinoma	600	1	ILLUMINA	human oral metagenome	ERP120759	ERX4044500	PAIRED	non-stimulated	no
ERR4043307	PRJEB37445	SAMEA6795749		AMPLICON	China	Asia	China	35683800	20978878	KAROLINSKA INSITUTET	14-Apr	public	run.zq,sra	gs,s3,ncbi	s3.us-east-1,gs.us-east1,ncbi.public	saliva	Illumina MiSeq	PCR	METAGENOMIC	female	Nasopharyngeal_carcinoma	600	1	ILLUMINA	human oral metagenome	ERP120759	ERX4044501	PAIRED	non-stimulated	no
ERR4043308	PRJEB37445	SAMEA6795750		AMPLICON	China	Asia	China	26113200	15460976	KAROLINSKA INSITUTET	11-Jan	public	run.zq,sra	ncbi,gs,s3	ncbi.public,s3.us-east-1,gs.us-east1	saliva	Illumina MiSeq	PCR	METAGENOMIC	male	Nasopharyngeal_carcinoma	600	1	ILLUMINA	human oral metagenome	ERP120759	ERX4044502	PAIRED	non-stimulated	no
ERR4043309	PRJEB37445	SAMEA6795751		AMPLICON	China	Asia	China	32062800	18915199	KAROLINSKA INSITUTET	11-Oct	public	run.zq,sra	s3,gs,ncbi	ncbi.public,gs.us-east1,s3.us-east-1	saliva	Illumina MiSeq	PCR	METAGENOMIC	male	Nasopharyngeal_carcinoma	600	1	ILLUMINA	human oral metagenome	ERP120759	ERX4044503	PAIRED	non-stimulated	no
ERR4043310	PRJEB37445	SAMEA6795752		AMPLICON	China	Asia	China	31489800	18430505	KAROLINSKA INSITUTET	11-Mar	public	sra,run.zq	s3,ncbi,gs	s3.us-east-1,ncbi.public,gs.us-east1	saliva	Illumina MiSeq	PCR	METAGENOMIC	male	Nasopharyngeal_carcinoma	600	1	ILLUMINA	human oral metagenome	ERP120759	ERX4044504	PAIRED	non-stimulated	no
ERR4043311	PRJEB37445	SAMEA6795753		AMPLICON	China	Asia	China	27684600	16121563	KAROLINSKA INSITUTET	11-Aug	public	run.zq,sra	ncbi,s3,gs	ncbi.public,gs.us-east1,s3.us-east-1	saliva	Illumina MiSeq	PCR	METAGENOMIC	male	Nasopharyngeal_carcinoma	600	1	ILLUMINA	human oral metagenome	ERP120759	ERX4044505	PAIRED	non-stimulated	no
ERR4043312	PRJEB37445	SAMEA6795754		AMPLICON	China	Asia	China	34813200	20396993	KAROLINSKA INSITUTET	11-Nov	public	run.zq,sra	s3,gs,ncbi	ncbi.public,s3.us-east-1,gs.us-east1	saliva	Illumina MiSeq	PCR	METAGENOMIC	male	Nasopharyngeal_carcinoma	600	1	ILLUMINA	human oral metagenome	ERP120759	ERX4044506	PAIRED	non-stimulated	no
ERR4043313	PRJEB37445	SAMEA6795755		AMPLICON	China	Asia	China	33304800	19535832	KAROLINSKA INSITUTET	12-Mar	public	sra,run.zq	gs,ncbi,s3	gs.us-east1,ncbi.public,s3.us-east-1	saliva	Illumina MiSeq	PCR	METAGENOMIC	male	Nasopharyngeal_carcinoma	600	1	ILLUMINA	human oral metagenome	ERP120759	ERX4044507	PAIRED	non-stimulated	no
ERR4043314	PRJEB37445	SAMEA6795756		AMPLICON	China	Asia	China	22140600	12956522	KAROLINSKA INSITUTET	12-Mar	public	run.zq,sra	gs,s3,ncbi	gs.us-east1,ncbi.public,s3.us-east-1	saliva	Illumina MiSeq	PCR	METAGENOMIC	male	Nasopharyngeal_carcinoma	600	1	ILLUMINA	human oral metagenome	ERP120759	ERX4044508	PAIRED	non-stimulated	no
ERR4043315	PRJEB37445	SAMEA6795757		AMPLICON	China	Asia	China	24614400	14475139	KAROLINSKA INSITUTET	13-Feb	public	run.zq,sra	gs,ncbi,s3	s3.us-east-1,gs.us-east1,ncbi.public	saliva	Illumina MiSeq	PCR	METAGENOMIC	male	Nasopharyngeal_carcinoma	600	1	ILLUMINA	human oral metagenome	ERP120759	ERX4044509	PAIRED	non-stimulated	no
ERR4043316	PRJEB37445	SAMEA6795758		AMPLICON	China	Asia	China	30265200	17485894	KAROLINSKA INSITUTET	14-May	public	sra,run.zq	s3,ncbi,gs	ncbi.public,gs.us-east1,s3.us-east-1	saliva	Illumina MiSeq	PCR	METAGENOMIC	male	Nasopharyngeal_carcinoma	600	1	ILLUMINA	human oral metagenome	ERP120759	ERX4044510	PAIRED	non-stimulated	no
ERR4043317	PRJEB37445	SAMEA6795759		AMPLICON	China	Asia	China	30562800	17921008	KAROLINSKA INSITUTET	11-Apr	public	sra,run.zq	s3,ncbi,gs	ncbi.public,gs.us-east1,s3.us-east-1	saliva	Illumina MiSeq	PCR	METAGENOMIC	female	Nasopharyngeal_carcinoma	600	1	ILLUMINA	human oral metagenome	ERP120759	ERX4044511	PAIRED	non-stimulated	no
ERR4043318	PRJEB37445	SAMEA6795760		AMPLICON	China	Asia	China	40536000	23678633	KAROLINSKA INSITUTET	12-Mar	public	sra,run.zq	gs,s3,ncbi	gs.us-east1,s3.us-east-1,ncbi.public	saliva	Illumina MiSeq	PCR	METAGENOMIC	female	Nasopharyngeal_carcinoma	600	1	ILLUMINA	human oral metagenome	ERP120759	ERX4044512	PAIRED	non-stimulated	no
ERR4043319	PRJEB37445	SAMEA6796161		AMPLICON	China	Asia	China	26969400	15205525	KAROLINSKA INSITUTET	14-Apr	public	sra,run.zq	s3,ncbi,gs	gs.us-east1,ncbi.public,s3.us-east-1	saliva	Illumina MiSeq	PCR	METAGENOMIC	female	control	600	1	ILLUMINA	human oral metagenome	ERP120759	ERX4044513	PAIRED	non-stimulated	no
ERR4043320	PRJEB37445	SAMEA6796162		AMPLICON	China	Asia	China	38878200	21833765	KAROLINSKA INSITUTET	14-May	public	run.zq,sra	s3,gs,ncbi	s3.us-east-1,gs.us-east1,ncbi.public	saliva	Illumina MiSeq	PCR	METAGENOMIC	female	control	600	1	ILLUMINA	human oral metagenome	ERP120759	ERX4044514	PAIRED	non-stimulated	no
ERR4043321	PRJEB37445	SAMEA6796163		AMPLICON	China	Asia	China	21360600	11985608	KAROLINSKA INSITUTET	11-Sep	public	sra,run.zq	ncbi,s3,gs	gs.us-east1,ncbi.public,s3.us-east-1	saliva	Illumina MiSeq	PCR	METAGENOMIC	male	control	600	1	ILLUMINA	human oral metagenome	ERP120759	ERX4044515	PAIRED	non-stimulated	no
ERR4043322	PRJEB37445	SAMEA6796164		AMPLICON	China	Asia	China	47812200	27105594	KAROLINSKA INSITUTET	13-Dec	public	sra,run.zq	gs,ncbi,s3	s3.us-east-1,gs.us-east1,ncbi.public	saliva	Illumina MiSeq	PCR	METAGENOMIC	female	control	600	1	ILLUMINA	human oral metagenome	ERP120759	ERX4044516	PAIRED	non-stimulated	no
ERR4043323	PRJEB37445	SAMEA6796165		AMPLICON	China	Asia	China	54842400	31292234	KAROLINSKA INSITUTET	12-May	public	run.zq,sra	s3,ncbi,gs	gs.us-east1,s3.us-east-1,ncbi.public	saliva	Illumina MiSeq	PCR	METAGENOMIC	male	control	600	1	ILLUMINA	human oral metagenome	ERP120759	ERX4044517	PAIRED	non-stimulated	no
ERR4043324	PRJEB37445	SAMEA6796166		AMPLICON	China	Asia	China	103047600	58306971	KAROLINSKA INSITUTET	14-May	public	run.zq,sra	ncbi,s3,gs	gs.us-east1,s3.us-east-1,ncbi.public	saliva	Illumina MiSeq	PCR	METAGENOMIC	male	control	600	1	ILLUMINA	human oral metagenome	ERP120759	ERX4044518	PAIRED	non-stimulated	no
ERR4043325	PRJEB37445	SAMEA6796167		AMPLICON	China	Asia	China	42824400	24200616	KAROLINSKA INSITUTET	14-May	public	sra,run.zq	ncbi,gs,s3	gs.us-east1,ncbi.public,s3.us-east-1	saliva	Illumina MiSeq	PCR	METAGENOMIC	male	control	600	1	ILLUMINA	human oral metagenome	ERP120759	ERX4044519	PAIRED	non-stimulated	no
ERR4043326	PRJEB37445	SAMEA6796169		AMPLICON	China	Asia	China	44709000	25257258	KAROLINSKA INSITUTET	14-Apr	public	sra,run.zq	gs,s3,ncbi	gs.us-east1,ncbi.public,s3.us-east-1	saliva	Illumina MiSeq	PCR	METAGENOMIC	male	control	600	1	ILLUMINA	human oral metagenome	ERP120759	ERX4044520	PAIRED	non-stimulated	no
ERR4043327	PRJEB37445	SAMEA6796170		AMPLICON	China	Asia	China	41965200	21931392	KAROLINSKA INSITUTET	14-Jun	public	fastq,run.zq,sra	gs,ncbi,s3	gs.us-east1,s3.us-east-1,ncbi.public	saliva	Illumina MiSeq	PCR	METAGENOMIC	male	control	600	1	ILLUMINA	human oral metagenome	ERP120759	ERX4044521	PAIRED	non-stimulated	no
ERR4043328	PRJEB37445	SAMEA6796171		AMPLICON	China	Asia	China	38557800	20552153	KAROLINSKA INSITUTET	14-Jan	public	sra,run.zq,fastq	gs,ncbi,s3	s3.us-east-1,gs.us-east1,ncbi.public	saliva	Illumina MiSeq	PCR	METAGENOMIC	female	control	600	1	ILLUMINA	human oral metagenome	ERP120759	ERX4044522	PAIRED	non-stimulated	no
ERR4043329	PRJEB37445	SAMEA6796261		AMPLICON	China	Asia	China	25453800	13966926	KAROLINSKA INSITUTET	14-May	public	run.zq,fastq,sra	s3,gs,ncbi	gs.us-east1,ncbi.public,s3.us-east-1	saliva	Illumina MiSeq	PCR	METAGENOMIC	male	control	600	1	ILLUMINA	human oral metagenome	ERP120759	ERX4044523	PAIRED	non-stimulated	no
ERR4043330	PRJEB37445	SAMEA6796262		AMPLICON	China	Asia	China	37975800	22120738	KAROLINSKA INSITUTET	14-Jul	public	sra,run.zq	ncbi,s3,gs	gs.us-east1,s3.us-east-1,ncbi.public	saliva	Illumina MiSeq	PCR	METAGENOMIC	male	control	600	1	ILLUMINA	human oral metagenome	ERP120759	ERX4044524	PAIRED	non-stimulated	no
ERR4043331	PRJEB37445	SAMEA6796263		AMPLICON	China	Asia	China	24591000	14355058	KAROLINSKA INSITUTET	14-Jul	public	sra,run.zq	ncbi,gs,s3	gs.us-east1,ncbi.public,s3.us-east-1	saliva	Illumina MiSeq	PCR	METAGENOMIC	male	control	600	1	ILLUMINA	human oral metagenome	ERP120759	ERX4044525	PAIRED	non-stimulated	no
ERR4043332	PRJEB37445	SAMEA6796264		AMPLICON	China	Asia	China	33952800	19783352	KAROLINSKA INSITUTET	11-Nov	public	sra,run.zq	s3,gs,ncbi	s3.us-east-1,ncbi.public,gs.us-east1	saliva	Illumina MiSeq	PCR	METAGENOMIC	female	control	600	1	ILLUMINA	human oral metagenome	ERP120759	ERX4044526	PAIRED	non-stimulated	no
ERR4043333	PRJEB37445	SAMEA6796265		AMPLICON	China	Asia	China	35553600	20844098	KAROLINSKA INSITUTET	11-Sep	public	sra,run.zq	gs,s3,ncbi	gs.us-east1,s3.us-east-1,ncbi.public	saliva	Illumina MiSeq	PCR	METAGENOMIC	male	control	600	1	ILLUMINA	human oral metagenome	ERP120759	ERX4044527	PAIRED	non-stimulated	no
ERR4043334	PRJEB37445	SAMEA6796266		AMPLICON	China	Asia	China	25693800	15051670	KAROLINSKA INSITUTET	12-Aug	public	sra,run.zq	s3,gs,ncbi	ncbi.public,gs.us-east1,s3.us-east-1	saliva	Illumina MiSeq	PCR	METAGENOMIC	male	control	600	1	ILLUMINA	human oral metagenome	ERP120759	ERX4044528	PAIRED	non-stimulated	no
ERR4043335	PRJEB37445	SAMEA6796267		AMPLICON	China	Asia	China	30969600	17944928	KAROLINSKA INSITUTET	13-Dec	public	run.zq,sra	ncbi,gs,s3	gs.us-east1,s3.us-east-1,ncbi.public	saliva	Illumina MiSeq	PCR	METAGENOMIC	male	control	600	1	ILLUMINA	human oral metagenome	ERP120759	ERX4044529	PAIRED	non-stimulated	no
ERR4043336	PRJEB37445	SAMEA6796268		AMPLICON	China	Asia	China	26641200	15577702	KAROLINSKA INSITUTET	13-Dec	public	run.zq,sra	s3,ncbi,gs	s3.us-east-1,ncbi.public,gs.us-east1	saliva	Illumina MiSeq	PCR	METAGENOMIC	male	control	600	1	ILLUMINA	human oral metagenome	ERP120759	ERX4044530	PAIRED	non-stimulated	no
ERR4043337	PRJEB37445	SAMEA6796269		AMPLICON	China	Asia	China	29599200	17534925	KAROLINSKA INSITUTET	14-Apr	public	run.zq,sra	s3,gs,ncbi	s3.us-east-1,ncbi.public,gs.us-east1	saliva	Illumina MiSeq	PCR	METAGENOMIC	male	control	600	1	ILLUMINA	human oral metagenome	ERP120759	ERX4044531	PAIRED	non-stimulated	no
ERR4043338	PRJEB37445	SAMEA6796270		AMPLICON	China	Asia	China	32880000	19603637	KAROLINSKA INSITUTET	14-May	public	run.zq,sra	gs,s3,ncbi	gs.us-east1,s3.us-east-1,ncbi.public	saliva	Illumina MiSeq	PCR	METAGENOMIC	male	control	600	1	ILLUMINA	human oral metagenome	ERP120759	ERX4044532	PAIRED	non-stimulated	no
ERR4043339	PRJEB37445	SAMEA6796172		AMPLICON	China	Asia	China	41650800	23425171	KAROLINSKA INSITUTET	14-Jan	public	sra,run.zq	gs,ncbi,s3	gs.us-east1,ncbi.public,s3.us-east-1	saliva	Illumina MiSeq	PCR	METAGENOMIC	female	control	600	1	ILLUMINA	human oral metagenome	ERP120759	ERX4044533	PAIRED	non-stimulated	no
ERR4043340	PRJEB37445	SAMEA6796271		AMPLICON	China	Asia	China	33262200	19759477	KAROLINSKA INSITUTET	14-May	public	sra,run.zq	gs,ncbi,s3	ncbi.public,s3.us-east-1,gs.us-east1	saliva	Illumina MiSeq	PCR	METAGENOMIC	male	control	600	1	ILLUMINA	human oral metagenome	ERP120759	ERX4044534	PAIRED	non-stimulated	no
ERR4043341	PRJEB37445	SAMEA6796272		AMPLICON	China	Asia	China	25098600	15087416	KAROLINSKA INSITUTET	14-Jun	public	run.zq,sra	gs,ncbi,s3	ncbi.public,s3.us-east-1,gs.us-east1	saliva	Illumina MiSeq	PCR	METAGENOMIC	male	control	600	1	ILLUMINA	human oral metagenome	ERP120759	ERX4044535	PAIRED	non-stimulated	no
ERR4043342	PRJEB37445	SAMEA6796273		AMPLICON	China	Asia	China	32347800	18953938	KAROLINSKA INSITUTET	14-Jul	public	sra,run.zq	ncbi,gs,s3	s3.us-east-1,gs.us-east1,ncbi.public	saliva	Illumina MiSeq	PCR	METAGENOMIC	male	control	600	1	ILLUMINA	human oral metagenome	ERP120759	ERX4044536	PAIRED	non-stimulated	no
ERR4043343	PRJEB37445	SAMEA6796274		AMPLICON	China	Asia	China	29752200	17658774	KAROLINSKA INSITUTET	14-Aug	public	run.zq,sra	gs,ncbi,s3	s3.us-east-1,ncbi.public,gs.us-east1	saliva	Illumina MiSeq	PCR	METAGENOMIC	male	control	600	1	ILLUMINA	human oral metagenome	ERP120759	ERX4044537	PAIRED	non-stimulated	no
ERR4043344	PRJEB37445	SAMEA6796275		AMPLICON	China	Asia	China	30740400	18259875	KAROLINSKA INSITUTET	14-Aug	public	run.zq,sra	ncbi,s3,gs	gs.us-east1,s3.us-east-1,ncbi.public	saliva	Illumina MiSeq	PCR	METAGENOMIC	male	control	600	1	ILLUMINA	human oral metagenome	ERP120759	ERX4044538	PAIRED	non-stimulated	no
ERR4043345	PRJEB37445	SAMEA6796276		AMPLICON	China	Asia	China	28854000	16930366	KAROLINSKA INSITUTET	12-Feb	public	sra,run.zq	ncbi,s3,gs	gs.us-east1,ncbi.public,s3.us-east-1	saliva	Illumina MiSeq	PCR	METAGENOMIC	female	control	600	1	ILLUMINA	human oral metagenome	ERP120759	ERX4044539	PAIRED	non-stimulated	no
ERR4043346	PRJEB37445	SAMEA6796277		AMPLICON	China	Asia	China	35430000	20759424	KAROLINSKA INSITUTET	14-May	public	sra,run.zq	ncbi,gs,s3	s3.us-east-1,gs.us-east1,ncbi.public	saliva	Illumina MiSeq	PCR	METAGENOMIC	female	control	600	1	ILLUMINA	human oral metagenome	ERP120759	ERX4044540	PAIRED	non-stimulated	no
ERR4043347	PRJEB37445	SAMEA6796278		AMPLICON	China	Asia	China	24931800	14516611	KAROLINSKA INSITUTET	11-Nov	public	run.zq,sra	gs,ncbi,s3	gs.us-east1,s3.us-east-1,ncbi.public	saliva	Illumina MiSeq	PCR	METAGENOMIC	male	control	600	1	ILLUMINA	human oral metagenome	ERP120759	ERX4044541	PAIRED	non-stimulated	no
ERR4043348	PRJEB37445	SAMEA6796279		AMPLICON	China	Asia	China	19028400	11264635	KAROLINSKA INSITUTET	12-May	public	run.zq,sra	gs,ncbi,s3	ncbi.public,gs.us-east1,s3.us-east-1	saliva	Illumina MiSeq	PCR	METAGENOMIC	male	control	600	1	ILLUMINA	human oral metagenome	ERP120759	ERX4044542	PAIRED	non-stimulated	no
ERR4043349	PRJEB37445	SAMEA6796280		AMPLICON	China	Asia	China	34141200	20018237	KAROLINSKA INSITUTET	14-May	public	sra,run.zq	ncbi,gs,s3	ncbi.public,gs.us-east1,s3.us-east-1	saliva	Illumina MiSeq	PCR	METAGENOMIC	male	control	600	1	ILLUMINA	human oral metagenome	ERP120759	ERX4044543	PAIRED	non-stimulated	no
ERR4043350	PRJEB37445	SAMEA6796173		AMPLICON	China	Asia	China	63363600	35540908	KAROLINSKA INSITUTET	14-Oct	public	run.zq,sra	gs,ncbi,s3	s3.us-east-1,ncbi.public,gs.us-east1	saliva	Illumina MiSeq	PCR	METAGENOMIC	female	control	600	1	ILLUMINA	human oral metagenome	ERP120759	ERX4044544	PAIRED	non-stimulated	no
ERR4043351	PRJEB37445	SAMEA6796281		AMPLICON	China	Asia	China	27863400	16375620	KAROLINSKA INSITUTET	14-May	public	sra,run.zq	ncbi,s3,gs	gs.us-east1,s3.us-east-1,ncbi.public	saliva	Illumina MiSeq	PCR	METAGENOMIC	male	control	600	1	ILLUMINA	human oral metagenome	ERP120759	ERX4044545	PAIRED	non-stimulated	no
ERR4043352	PRJEB37445	SAMEA6796282		AMPLICON	China	Asia	China	26221200	15498309	KAROLINSKA INSITUTET	14-May	public	run.zq,sra	ncbi,gs,s3	gs.us-east1,s3.us-east-1,ncbi.public	saliva	Illumina MiSeq	PCR	METAGENOMIC	male	control	600	1	ILLUMINA	human oral metagenome	ERP120759	ERX4044546	PAIRED	non-stimulated	no
ERR4043353	PRJEB37445	SAMEA6796283		AMPLICON	China	Asia	China	23211000	13896501	KAROLINSKA INSITUTET	14-Jun	public	run.zq,sra	ncbi,s3,gs	ncbi.public,gs.us-east1,s3.us-east-1	saliva	Illumina MiSeq	PCR	METAGENOMIC	male	control	600	1	ILLUMINA	human oral metagenome	ERP120759	ERX4044547	PAIRED	non-stimulated	no
ERR4043354	PRJEB37445	SAMEA6796284		AMPLICON	China	Asia	China	28104600	16570851	KAROLINSKA INSITUTET	12-Sep	public	sra,run.zq	gs,s3,ncbi	ncbi.public,gs.us-east1,s3.us-east-1	saliva	Illumina MiSeq	PCR	METAGENOMIC	male	control	600	1	ILLUMINA	human oral metagenome	ERP120759	ERX4044548	PAIRED	non-stimulated	no
ERR4043355	PRJEB37445	SAMEA6796285		AMPLICON	China	Asia	China	33948000	20101273	KAROLINSKA INSITUTET	14-Jun	public	sra,run.zq	ncbi,s3,gs	s3.us-east-1,ncbi.public,gs.us-east1	saliva	Illumina MiSeq	PCR	METAGENOMIC	male	control	600	1	ILLUMINA	human oral metagenome	ERP120759	ERX4044549	PAIRED	non-stimulated	no
ERR4043356	PRJEB37445	SAMEA6796286		AMPLICON	China	Asia	China	34595400	20348861	KAROLINSKA INSITUTET	14-Jun	public	sra,run.zq	gs,ncbi,s3	gs.us-east1,ncbi.public,s3.us-east-1	saliva	Illumina MiSeq	PCR	METAGENOMIC	male	control	600	1	ILLUMINA	human oral metagenome	ERP120759	ERX4044550	PAIRED	non-stimulated	no
ERR4043357	PRJEB37445	SAMEA6796287		AMPLICON	China	Asia	China	25447800	14908773	KAROLINSKA INSITUTET	14-Nov	public	sra,run.zq	s3,gs,ncbi	ncbi.public,gs.us-east1,s3.us-east-1	saliva	Illumina MiSeq	PCR	METAGENOMIC	male	control	600	1	ILLUMINA	human oral metagenome	ERP120759	ERX4044551	PAIRED	non-stimulated	no
ERR4043358	PRJEB37445	SAMEA6796288		AMPLICON	China	Asia	China	27808200	16185941	KAROLINSKA INSITUTET	14-Jan	public	sra,run.zq	s3,ncbi,gs	gs.us-east1,ncbi.public,s3.us-east-1	saliva	Illumina MiSeq	PCR	METAGENOMIC	female	control	600	1	ILLUMINA	human oral metagenome	ERP120759	ERX4044552	PAIRED	non-stimulated	no
ERR4043359	PRJEB37445	SAMEA6796289		AMPLICON	China	Asia	China	26873400	15821043	KAROLINSKA INSITUTET	12-May	public	sra,run.zq	ncbi,gs,s3	ncbi.public,s3.us-east-1,gs.us-east1	saliva	Illumina MiSeq	PCR	METAGENOMIC	male	control	600	1	ILLUMINA	human oral metagenome	ERP120759	ERX4044553	PAIRED	non-stimulated	no
ERR4043360	PRJEB37445	SAMEA6796290		AMPLICON	China	Asia	China	31173000	18170899	KAROLINSKA INSITUTET	14-May	public	run.zq,sra	s3,gs,ncbi	gs.us-east1,ncbi.public,s3.us-east-1	saliva	Illumina MiSeq	PCR	METAGENOMIC	male	control	600	1	ILLUMINA	human oral metagenome	ERP120759	ERX4044554	PAIRED	non-stimulated	no
ERR4043361	PRJEB37445	SAMEA6796174		AMPLICON	China	Asia	China	31626600	17876549	KAROLINSKA INSITUTET	14-Jun	public	sra,run.zq	gs,s3,ncbi	gs.us-east1,s3.us-east-1,ncbi.public	saliva	Illumina MiSeq	PCR	METAGENOMIC	female	control	600	1	ILLUMINA	human oral metagenome	ERP120759	ERX4044555	PAIRED	non-stimulated	no
ERR4043362	PRJEB37445	SAMEA6796291		AMPLICON	China	Asia	China	33625800	19221780	KAROLINSKA INSITUTET	14-Mar	public	run.zq,sra	gs,s3,ncbi	s3.us-east-1,ncbi.public,gs.us-east1	saliva	Illumina MiSeq	PCR	METAGENOMIC	female	control	600	1	ILLUMINA	human oral metagenome	ERP120759	ERX4044556	PAIRED	non-stimulated	no
ERR4043363	PRJEB37445	SAMEA6796292		AMPLICON	China	Asia	China	27474600	15778782	KAROLINSKA INSITUTET	14-Jul	public	run.zq,sra	s3,ncbi,gs	ncbi.public,gs.us-east1,s3.us-east-1	saliva	Illumina MiSeq	PCR	METAGENOMIC	female	control	600	1	ILLUMINA	human oral metagenome	ERP120759	ERX4044557	PAIRED	non-stimulated	no
ERR4043364	PRJEB37445	SAMEA6796293		AMPLICON	China	Asia	China	29226600	17014587	KAROLINSKA INSITUTET	12-Feb	public	run.zq,sra	ncbi,s3,gs	gs.us-east1,ncbi.public,s3.us-east-1	saliva	Illumina MiSeq	PCR	METAGENOMIC	male	control	600	1	ILLUMINA	human oral metagenome	ERP120759	ERX4044558	PAIRED	non-stimulated	no
ERR4043365	PRJEB37445	SAMEA6796294		AMPLICON	China	Asia	China	37471800	21475188	KAROLINSKA INSITUTET	12-May	public	run.zq,sra	ncbi,gs,s3	s3.us-east-1,ncbi.public,gs.us-east1	saliva	Illumina MiSeq	PCR	METAGENOMIC	male	control	600	1	ILLUMINA	human oral metagenome	ERP120759	ERX4044559	PAIRED	non-stimulated	no
ERR4043366	PRJEB37445	SAMEA6796295		AMPLICON	China	Asia	China	27607200	15874133	KAROLINSKA INSITUTET	14-May	public	sra,run.zq	gs,ncbi,s3	ncbi.public,gs.us-east1,s3.us-east-1	saliva	Illumina MiSeq	PCR	METAGENOMIC	male	control	600	1	ILLUMINA	human oral metagenome	ERP120759	ERX4044560	PAIRED	non-stimulated	no
ERR4043367	PRJEB37445	SAMEA6796296		AMPLICON	China	Asia	China	26965800	15936503	KAROLINSKA INSITUTET	14-May	public	sra,run.zq	s3,ncbi,gs	s3.us-east-1,ncbi.public,gs.us-east1	saliva	Illumina MiSeq	PCR	METAGENOMIC	male	control	600	1	ILLUMINA	human oral metagenome	ERP120759	ERX4044561	PAIRED	non-stimulated	no
ERR4043368	PRJEB37445	SAMEA6796297		AMPLICON	China	Asia	China	18278400	10535667	KAROLINSKA INSITUTET	14-Jul	public	run.zq,sra	gs,ncbi,s3	ncbi.public,gs.us-east1,s3.us-east-1	saliva	Illumina MiSeq	PCR	METAGENOMIC	male	control	600	1	ILLUMINA	human oral metagenome	ERP120759	ERX4044562	PAIRED	non-stimulated	no
ERR4043369	PRJEB37445	SAMEA6796298		AMPLICON	China	Asia	China	42087600	24117219	KAROLINSKA INSITUTET	14-Jul	public	sra,run.zq	ncbi,s3,gs	s3.us-east-1,ncbi.public,gs.us-east1	saliva	Illumina MiSeq	PCR	METAGENOMIC	male	control	600	1	ILLUMINA	human oral metagenome	ERP120759	ERX4044563	PAIRED	non-stimulated	no
ERR4043370	PRJEB37445	SAMEA6796299		AMPLICON	China	Asia	China	29937000	17527244	KAROLINSKA INSITUTET	14-Oct	public	run.zq,sra	gs,s3,ncbi	s3.us-east-1,ncbi.public,gs.us-east1	saliva	Illumina MiSeq	PCR	METAGENOMIC	female	control	600	1	ILLUMINA	human oral metagenome	ERP120759	ERX4044564	PAIRED	non-stimulated	no
ERR4043371	PRJEB37445	SAMEA6796300		AMPLICON	China	Asia	China	19879800	11193723	KAROLINSKA INSITUTET	11-Sep	public	sra,run.zq	gs,ncbi,s3	gs.us-east1,ncbi.public,s3.us-east-1	saliva	Illumina MiSeq	PCR	METAGENOMIC	male	control	600	1	ILLUMINA	human oral metagenome	ERP120759	ERX4044565	PAIRED	non-stimulated	no
ERR4043372	PRJEB37445	SAMEA6796175		AMPLICON	China	Asia	China	55326600	31073084	KAROLINSKA INSITUTET	14-Nov	public	sra,run.zq	gs,s3,ncbi	ncbi.public,gs.us-east1,s3.us-east-1	saliva	Illumina MiSeq	PCR	METAGENOMIC	female	control	600	1	ILLUMINA	human oral metagenome	ERP120759	ERX4044566	PAIRED	non-stimulated	no
ERR4043373	PRJEB37445	SAMEA6796301		AMPLICON	China	Asia	China	47148600	27253480	KAROLINSKA INSITUTET	11-Nov	public	sra,run.zq	gs,ncbi,s3	s3.us-east-1,ncbi.public,gs.us-east1	saliva	Illumina MiSeq	PCR	METAGENOMIC	male	control	600	1	ILLUMINA	human oral metagenome	ERP120759	ERX4044567	PAIRED	non-stimulated	no
ERR4043374	PRJEB37445	SAMEA6796302		AMPLICON	China	Asia	China	39936000	23037762	KAROLINSKA INSITUTET	12-Oct	public	sra,run.zq	gs,s3,ncbi	ncbi.public,gs.us-east1,s3.us-east-1	saliva	Illumina MiSeq	PCR	METAGENOMIC	male	control	600	1	ILLUMINA	human oral metagenome	ERP120759	ERX4044568	PAIRED	non-stimulated	no
ERR4043375	PRJEB37445	SAMEA6796303		AMPLICON	China	Asia	China	26104800	15309321	KAROLINSKA INSITUTET	14-Apr	public	run.zq,sra	ncbi,s3,gs	gs.us-east1,ncbi.public,s3.us-east-1	saliva	Illumina MiSeq	PCR	METAGENOMIC	male	control	600	1	ILLUMINA	human oral metagenome	ERP120759	ERX4044569	PAIRED	non-stimulated	no
ERR4043376	PRJEB37445	SAMEA6796304		AMPLICON	China	Asia	China	35176800	20017421	KAROLINSKA INSITUTET	14-Jul	public	run.zq,sra	ncbi,gs,s3	ncbi.public,gs.us-east1,s3.us-east-1	saliva	Illumina MiSeq	PCR	METAGENOMIC	male	control	600	1	ILLUMINA	human oral metagenome	ERP120759	ERX4044570	PAIRED	non-stimulated	no
ERR4043377	PRJEB37445	SAMEA6796305		AMPLICON	China	Asia	China	36020400	20644002	KAROLINSKA INSITUTET	14-Aug	public	sra,run.zq	gs,s3,ncbi	s3.us-east-1,ncbi.public,gs.us-east1	saliva	Illumina MiSeq	PCR	METAGENOMIC	male	control	600	1	ILLUMINA	human oral metagenome	ERP120759	ERX4044571	PAIRED	non-stimulated	no
ERR4043378	PRJEB37445	SAMEA6796306		AMPLICON	China	Asia	China	20343000	11827062	KAROLINSKA INSITUTET	14-Aug	public	sra,run.zq	s3,ncbi,gs	ncbi.public,gs.us-east1,s3.us-east-1	saliva	Illumina MiSeq	PCR	METAGENOMIC	male	control	600	1	ILLUMINA	human oral metagenome	ERP120759	ERX4044572	PAIRED	non-stimulated	no
ERR4043379	PRJEB37445	SAMEA6796307		AMPLICON	China	Asia	China	47245800	26853017	KAROLINSKA INSITUTET	13-Dec	public	run.zq,sra	s3,ncbi,gs	ncbi.public,gs.us-east1,s3.us-east-1	saliva	Illumina MiSeq	PCR	METAGENOMIC	female	control	600	1	ILLUMINA	human oral metagenome	ERP120759	ERX4044573	PAIRED	non-stimulated	no
ERR4043380	PRJEB37445	SAMEA6796308		AMPLICON	China	Asia	China	38659200	22190082	KAROLINSKA INSITUTET	14-Jun	public	sra,run.zq	s3,ncbi,gs	s3.us-east-1,ncbi.public,gs.us-east1	saliva	Illumina MiSeq	PCR	METAGENOMIC	female	control	600	1	ILLUMINA	human oral metagenome	ERP120759	ERX4044574	PAIRED	non-stimulated	no
ERR4043381	PRJEB37445	SAMEA6796309		AMPLICON	China	Asia	China	22927800	13621438	KAROLINSKA INSITUTET	14-Jul	public	run.zq,sra	gs,s3,ncbi	s3.us-east-1,ncbi.public,gs.us-east1	saliva	Illumina MiSeq	PCR	METAGENOMIC	female	control	600	1	ILLUMINA	human oral metagenome	ERP120759	ERX4044575	PAIRED	non-stimulated	no
ERR4043382	PRJEB37445	SAMEA6796310		AMPLICON	China	Asia	China	43335600	25073222	KAROLINSKA INSITUTET	14-May	public	run.zq,sra	ncbi,gs,s3	gs.us-east1,ncbi.public,s3.us-east-1	saliva	Illumina MiSeq	PCR	METAGENOMIC	male	control	600	1	ILLUMINA	human oral metagenome	ERP120759	ERX4044576	PAIRED	non-stimulated	no
ERR4043383	PRJEB37445	SAMEA6796176		AMPLICON	China	Asia	China	39876000	22541341	KAROLINSKA INSITUTET	12-Sep	public	sra,run.zq	s3,ncbi,gs	s3.us-east-1,ncbi.public,gs.us-east1	saliva	Illumina MiSeq	PCR	METAGENOMIC	male	control	600	1	ILLUMINA	human oral metagenome	ERP120759	ERX4044577	PAIRED	non-stimulated	no
ERR4043384	PRJEB37445	SAMEA6796311		AMPLICON	China	Asia	China	23657400	13584930	KAROLINSKA INSITUTET	14-May	public	sra,run.zq	gs,s3,ncbi	s3.us-east-1,ncbi.public,gs.us-east1	saliva	Illumina MiSeq	PCR	METAGENOMIC	male	control	600	1	ILLUMINA	human oral metagenome	ERP120759	ERX4044578	PAIRED	non-stimulated	no
ERR4043385	PRJEB37445	SAMEA6796312		AMPLICON	China	Asia	China	33936000	19605846	KAROLINSKA INSITUTET	14-May	public	run.zq,sra	gs,s3,ncbi	ncbi.public,gs.us-east1,s3.us-east-1	saliva	Illumina MiSeq	PCR	METAGENOMIC	male	control	600	1	ILLUMINA	human oral metagenome	ERP120759	ERX4044579	PAIRED	non-stimulated	no
ERR4043386	PRJEB37445	SAMEA6796313		AMPLICON	China	Asia	China	35350200	20441758	KAROLINSKA INSITUTET	14-Jun	public	run.zq,sra	gs,ncbi,s3	gs.us-east1,ncbi.public,s3.us-east-1	saliva	Illumina MiSeq	PCR	METAGENOMIC	male	control	600	1	ILLUMINA	human oral metagenome	ERP120759	ERX4044580	PAIRED	non-stimulated	no
ERR4043387	PRJEB37445	SAMEA6796314		AMPLICON	China	Asia	China	45199200	26041780	KAROLINSKA INSITUTET	14-Jul	public	run.zq,sra	gs,s3,ncbi	ncbi.public,gs.us-east1,s3.us-east-1	saliva	Illumina MiSeq	PCR	METAGENOMIC	male	control	600	1	ILLUMINA	human oral metagenome	ERP120759	ERX4044581	PAIRED	non-stimulated	no
ERR4043388	PRJEB37445	SAMEA6796315		AMPLICON	China	Asia	China	89568600	52254577	KAROLINSKA INSITUTET	14-Jul	public	sra,run.zq	s3,ncbi,gs	ncbi.public,s3.us-east-1,gs.us-east1	saliva	Illumina MiSeq	PCR	METAGENOMIC	male	control	600	1	ILLUMINA	human oral metagenome	ERP120759	ERX4044582	PAIRED	non-stimulated	no
ERR4043389	PRJEB37445	SAMEA6796316		AMPLICON	China	Asia	China	15424200	9054034	KAROLINSKA INSITUTET	12-May	public	run.zq,sra	ncbi,gs,s3	s3.us-east-1,ncbi.public,gs.us-east1	saliva	Illumina MiSeq	PCR	METAGENOMIC	female	control	600	1	ILLUMINA	human oral metagenome	ERP120759	ERX4044583	PAIRED	non-stimulated	no
ERR4043390	PRJEB37445	SAMEA6796317		AMPLICON	China	Asia	China	22705200	13059868	KAROLINSKA INSITUTET	14-May	public	sra,run.zq	s3,ncbi,gs	ncbi.public,s3.us-east-1,gs.us-east1	saliva	Illumina MiSeq	PCR	METAGENOMIC	female	control	600	1	ILLUMINA	human oral metagenome	ERP120759	ERX4044584	PAIRED	non-stimulated	no
ERR4043391	PRJEB37445	SAMEA6796318		AMPLICON	China	Asia	China	39118800	22120788	KAROLINSKA INSITUTET	14-May	public	run.zq,sra	s3,gs,ncbi	s3.us-east-1,ncbi.public,gs.us-east1	saliva	Illumina MiSeq	PCR	METAGENOMIC	female	control	600	1	ILLUMINA	human oral metagenome	ERP120759	ERX4044585	PAIRED	non-stimulated	no
ERR4043392	PRJEB37445	SAMEA6796319		AMPLICON	China	Asia	China	42528600	24299358	KAROLINSKA INSITUTET	11-Nov	public	sra,run.zq	s3,gs,ncbi	gs.us-east1,s3.us-east-1,ncbi.public	saliva	Illumina MiSeq	PCR	METAGENOMIC	male	control	600	1	ILLUMINA	human oral metagenome	ERP120759	ERX4044586	PAIRED	non-stimulated	no
ERR4043393	PRJEB37445	SAMEA6796320		AMPLICON	China	Asia	China	33267600	19128174	KAROLINSKA INSITUTET	12-Aug	public	sra,run.zq	s3,gs,ncbi	s3.us-east-1,ncbi.public,gs.us-east1	saliva	Illumina MiSeq	PCR	METAGENOMIC	male	control	600	1	ILLUMINA	human oral metagenome	ERP120759	ERX4044587	PAIRED	non-stimulated	no
ERR4043394	PRJEB37445	SAMEA6796177		AMPLICON	China	Asia	China	32254800	18268318	KAROLINSKA INSITUTET	14-Jul	public	run.zq,sra	ncbi,gs,s3	gs.us-east1,ncbi.public,s3.us-east-1	saliva	Illumina MiSeq	PCR	METAGENOMIC	male	control	600	1	ILLUMINA	human oral metagenome	ERP120759	ERX4044588	PAIRED	non-stimulated	no
ERR4043395	PRJEB37445	SAMEA6796321		AMPLICON	China	Asia	China	54531600	31436474	KAROLINSKA INSITUTET	14-Apr	public	sra,run.zq	gs,s3,ncbi	ncbi.public,gs.us-east1,s3.us-east-1	saliva	Illumina MiSeq	PCR	METAGENOMIC	male	control	600	1	ILLUMINA	human oral metagenome	ERP120759	ERX4044589	PAIRED	non-stimulated	no
ERR4043396	PRJEB37445	SAMEA6796322		AMPLICON	China	Asia	China	17937000	10391284	KAROLINSKA INSITUTET	14-May	public	sra,run.zq	s3,ncbi,gs	s3.us-east-1,ncbi.public,gs.us-east1	saliva	Illumina MiSeq	PCR	METAGENOMIC	male	control	600	1	ILLUMINA	human oral metagenome	ERP120759	ERX4044590	PAIRED	non-stimulated	no
ERR4043397	PRJEB37445	SAMEA6796323		AMPLICON	China	Asia	China	75226200	43455710	KAROLINSKA INSITUTET	14-May	public	sra,run.zq	gs,s3,ncbi	ncbi.public,s3.us-east-1,gs.us-east1	saliva	Illumina MiSeq	PCR	METAGENOMIC	male	control	600	1	ILLUMINA	human oral metagenome	ERP120759	ERX4044591	PAIRED	non-stimulated	no
ERR4043398	PRJEB37445	SAMEA6796324		AMPLICON	China	Asia	China	31707000	18354768	KAROLINSKA INSITUTET	14-Aug	public	run.zq,sra	ncbi,s3,gs	ncbi.public,gs.us-east1,s3.us-east-1	saliva	Illumina MiSeq	PCR	METAGENOMIC	male	control	600	1	ILLUMINA	human oral metagenome	ERP120759	ERX4044592	PAIRED	non-stimulated	no
ERR4043399	PRJEB37445	SAMEA6796325		AMPLICON	China	Asia	China	110956200	63385790	KAROLINSKA INSITUTET	12-May	public	sra,run.zq	s3,ncbi,gs	s3.us-east-1,ncbi.public,gs.us-east1	saliva	Illumina MiSeq	PCR	METAGENOMIC	female	control	600	1	ILLUMINA	human oral metagenome	ERP120759	ERX4044593	PAIRED	non-stimulated	no
ERR4043400	PRJEB37445	SAMEA6796326		AMPLICON	China	Asia	China	27787200	15831749	KAROLINSKA INSITUTET	14-May	public	run.zq,sra	gs,s3,ncbi	gs.us-east1,s3.us-east-1,ncbi.public	saliva	Illumina MiSeq	PCR	METAGENOMIC	female	control	600	1	ILLUMINA	human oral metagenome	ERP120759	ERX4044594	PAIRED	non-stimulated	no
ERR4043401	PRJEB37445	SAMEA6796327		AMPLICON	China	Asia	China	34716000	19933706	KAROLINSKA INSITUTET	14-May	public	run.zq,sra	ncbi,gs,s3	ncbi.public,gs.us-east1,s3.us-east-1	saliva	Illumina MiSeq	PCR	METAGENOMIC	female	control	600	1	ILLUMINA	human oral metagenome	ERP120759	ERX4044595	PAIRED	non-stimulated	no
ERR4043402	PRJEB37445	SAMEA6796328		AMPLICON	China	Asia	China	44068200	25046383	KAROLINSKA INSITUTET	14-Jul	public	run.zq,sra	ncbi,gs,s3	s3.us-east-1,ncbi.public,gs.us-east1	saliva	Illumina MiSeq	PCR	METAGENOMIC	female	control	600	1	ILLUMINA	human oral metagenome	ERP120759	ERX4044596	PAIRED	non-stimulated	no
ERR4043403	PRJEB37445	SAMEA6796329		AMPLICON	China	Asia	China	54330000	31496832	KAROLINSKA INSITUTET	11-Nov	public	sra,run.zq	s3,ncbi,gs	ncbi.public,gs.us-east1,s3.us-east-1	saliva	Illumina MiSeq	PCR	METAGENOMIC	male	control	600	1	ILLUMINA	human oral metagenome	ERP120759	ERX4044597	PAIRED	non-stimulated	no
ERR4043404	PRJEB37445	SAMEA6796330		AMPLICON	China	Asia	China	21838800	12437032	KAROLINSKA INSITUTET	12-Sep	public	run.zq,sra	gs,ncbi,s3	s3.us-east-1,ncbi.public,gs.us-east1	saliva	Illumina MiSeq	PCR	METAGENOMIC	male	control	600	1	ILLUMINA	human oral metagenome	ERP120759	ERX4044598	PAIRED	non-stimulated	no
ERR4043405	PRJEB37445	SAMEA6796178		AMPLICON	China	Asia	China	30532200	17017277	KAROLINSKA INSITUTET	14-Aug	public	run.zq,sra	gs,ncbi,s3	s3.us-east-1,gs.us-east1,ncbi.public	saliva	Illumina MiSeq	PCR	METAGENOMIC	male	control	600	1	ILLUMINA	human oral metagenome	ERP120759	ERX4044599	PAIRED	non-stimulated	no
ERR4043406	PRJEB37445	SAMEA6796331		AMPLICON	China	Asia	China	21525000	12362888	KAROLINSKA INSITUTET	14-Jan	public	sra,run.zq	gs,s3,ncbi	gs.us-east1,s3.us-east-1,ncbi.public	saliva	Illumina MiSeq	PCR	METAGENOMIC	male	control	600	1	ILLUMINA	human oral metagenome	ERP120759	ERX4044600	PAIRED	non-stimulated	no
ERR4043407	PRJEB37445	SAMEA6796332		AMPLICON	China	Asia	China	46663200	26836993	KAROLINSKA INSITUTET	14-May	public	sra,run.zq	gs,ncbi,s3	ncbi.public,gs.us-east1,s3.us-east-1	saliva	Illumina MiSeq	PCR	METAGENOMIC	male	control	600	1	ILLUMINA	human oral metagenome	ERP120759	ERX4044601	PAIRED	non-stimulated	no
ERR4043408	PRJEB37445	SAMEA6796333		AMPLICON	China	Asia	China	27048000	15705505	KAROLINSKA INSITUTET	14-Jul	public	sra,run.zq	s3,gs,ncbi	ncbi.public,s3.us-east-1,gs.us-east1	saliva	Illumina MiSeq	PCR	METAGENOMIC	male	control	600	1	ILLUMINA	human oral metagenome	ERP120759	ERX4044602	PAIRED	non-stimulated	no
ERR4043409	PRJEB37445	SAMEA6796334		AMPLICON	China	Asia	China	20739600	12038997	KAROLINSKA INSITUTET	11-Sep	public	sra,run.zq	gs,ncbi,s3	ncbi.public,gs.us-east1,s3.us-east-1	saliva	Illumina MiSeq	PCR	METAGENOMIC	female	control	600	1	ILLUMINA	human oral metagenome	ERP120759	ERX4044603	PAIRED	non-stimulated	no
ERR4043410	PRJEB37445	SAMEA6796335		AMPLICON	China	Asia	China	26739600	15468460	KAROLINSKA INSITUTET	14-Jan	public	sra,run.zq	s3,gs,ncbi	s3.us-east-1,ncbi.public,gs.us-east1	saliva	Illumina MiSeq	PCR	METAGENOMIC	male	control	600	1	ILLUMINA	human oral metagenome	ERP120759	ERX4044604	PAIRED	non-stimulated	no
ERR4043411	PRJEB37445	SAMEA6796336		AMPLICON	China	Asia	China	59214000	34249575	KAROLINSKA INSITUTET	14-Apr	public	run.zq,sra	gs,ncbi,s3	ncbi.public,gs.us-east1,s3.us-east-1	saliva	Illumina MiSeq	PCR	METAGENOMIC	male	control	600	1	ILLUMINA	human oral metagenome	ERP120759	ERX4044605	PAIRED	non-stimulated	no
ERR4043412	PRJEB37445	SAMEA6796337		AMPLICON	China	Asia	China	37439400	21349395	KAROLINSKA INSITUTET	14-May	public	sra,run.zq	gs,ncbi,s3	gs.us-east1,s3.us-east-1,ncbi.public	saliva	Illumina MiSeq	PCR	METAGENOMIC	male	control	600	1	ILLUMINA	human oral metagenome	ERP120759	ERX4044606	PAIRED	non-stimulated	no
ERR4043413	PRJEB37445	SAMEA6796338		AMPLICON	China	Asia	China	41957400	24740500	KAROLINSKA INSITUTET	14-May	public	run.zq,sra	gs,s3,ncbi	gs.us-east1,ncbi.public,s3.us-east-1	saliva	Illumina MiSeq	PCR	METAGENOMIC	male	control	600	1	ILLUMINA	human oral metagenome	ERP120759	ERX4044607	PAIRED	non-stimulated	no
ERR4043414	PRJEB37445	SAMEA6796339		AMPLICON	China	Asia	China	31738200	18260379	KAROLINSKA INSITUTET	14-May	public	sra,run.zq	ncbi,s3,gs	ncbi.public,gs.us-east1,s3.us-east-1	saliva	Illumina MiSeq	PCR	METAGENOMIC	male	control	600	1	ILLUMINA	human oral metagenome	ERP120759	ERX4044608	PAIRED	non-stimulated	no
ERR4043415	PRJEB37445	SAMEA6796340		AMPLICON	China	Asia	China	14230800	8077682	KAROLINSKA INSITUTET	14-Jun	public	sra,run.zq	gs,s3,ncbi	s3.us-east-1,ncbi.public,gs.us-east1	saliva	Illumina MiSeq	PCR	METAGENOMIC	male	control	600	1	ILLUMINA	human oral metagenome	ERP120759	ERX4044609	PAIRED	non-stimulated	no
ERR4043416	PRJEB37445	SAMEA6796179		AMPLICON	China	Asia	China	117460200	66221440	KAROLINSKA INSITUTET	13-Dec	public	sra,run.zq	ncbi,gs,s3	gs.us-east1,ncbi.public,s3.us-east-1	saliva	Illumina MiSeq	PCR	METAGENOMIC	male	control	600	1	ILLUMINA	human oral metagenome	ERP120759	ERX4044610	PAIRED	non-stimulated	no
ERR4043417	PRJEB37445	SAMEA6796341		AMPLICON	China	Asia	China	30286800	17454474	KAROLINSKA INSITUTET	14-Jul	public	run.zq,sra	ncbi,gs,s3	gs.us-east1,s3.us-east-1,ncbi.public	saliva	Illumina MiSeq	PCR	METAGENOMIC	male	control	600	1	ILLUMINA	human oral metagenome	ERP120759	ERX4044611	PAIRED	non-stimulated	no
ERR4043418	PRJEB37445	SAMEA6796342		AMPLICON	China	Asia	China	24614400	14100722	KAROLINSKA INSITUTET	14-Jul	public	sra,run.zq	gs,ncbi,s3	s3.us-east-1,gs.us-east1,ncbi.public	saliva	Illumina MiSeq	PCR	METAGENOMIC	male	control	600	1	ILLUMINA	human oral metagenome	ERP120759	ERX4044612	PAIRED	non-stimulated	no
ERR4043419	PRJEB37445	SAMEA6796343		AMPLICON	China	Asia	China	46287600	26631922	KAROLINSKA INSITUTET	12-Feb	public	run.zq,sra	s3,gs,ncbi	gs.us-east1,ncbi.public,s3.us-east-1	saliva	Illumina MiSeq	PCR	METAGENOMIC	female	control	600	1	ILLUMINA	human oral metagenome	ERP120759	ERX4044613	PAIRED	non-stimulated	no
ERR4043420	PRJEB37445	SAMEA6796344		AMPLICON	China	Asia	China	30829800	17772826	KAROLINSKA INSITUTET	14-Jun	public	run.zq,sra	s3,gs,ncbi	ncbi.public,s3.us-east-1,gs.us-east1	saliva	Illumina MiSeq	PCR	METAGENOMIC	male	control	600	1	ILLUMINA	human oral metagenome	ERP120759	ERX4044614	PAIRED	non-stimulated	no
ERR4043421	PRJEB37445	SAMEA6796345		AMPLICON	China	Asia	China	35316600	18599298	KAROLINSKA INSITUTET	13-Dec	public	sra,run.zq	s3,gs,ncbi	ncbi.public,gs.us-east1,s3.us-east-1	saliva	Illumina MiSeq	PCR	METAGENOMIC	female	control	600	1	ILLUMINA	human oral metagenome	ERP120759	ERX4044615	PAIRED	non-stimulated	no
ERR4043422	PRJEB37445	SAMEA6796346		AMPLICON	China	Asia	China	42183000	22113234	KAROLINSKA INSITUTET	14-Jan	public	run.zq,sra	ncbi,gs,s3	ncbi.public,s3.us-east-1,gs.us-east1	saliva	Illumina MiSeq	PCR	METAGENOMIC	female	control	600	1	ILLUMINA	human oral metagenome	ERP120759	ERX4044616	PAIRED	non-stimulated	no
ERR4043423	PRJEB37445	SAMEA6796347		AMPLICON	China	Asia	China	26415000	14147665	KAROLINSKA INSITUTET	14-Oct	public	run.zq,sra	s3,ncbi,gs	s3.us-east-1,ncbi.public,gs.us-east1	saliva	Illumina MiSeq	PCR	METAGENOMIC	male	control	600	1	ILLUMINA	human oral metagenome	ERP120759	ERX4044617	PAIRED	non-stimulated	no
ERR4043424	PRJEB37445	SAMEA6796348		AMPLICON	China	Asia	China	28833000	15374751	KAROLINSKA INSITUTET	14-Jun	public	sra,run.zq	s3,gs,ncbi	s3.us-east-1,ncbi.public,gs.us-east1	saliva	Illumina MiSeq	PCR	METAGENOMIC	male	control	600	1	ILLUMINA	human oral metagenome	ERP120759	ERX4044618	PAIRED	non-stimulated	no
ERR4043425	PRJEB37445	SAMEA6796349		AMPLICON	China	Asia	China	26976000	14417568	KAROLINSKA INSITUTET	12-Oct	public	sra,run.zq	s3,ncbi,gs	s3.us-east-1,gs.us-east1,ncbi.public	saliva	Illumina MiSeq	PCR	METAGENOMIC	female	control	600	1	ILLUMINA	human oral metagenome	ERP120759	ERX4044619	PAIRED	non-stimulated	no
ERR4043426	PRJEB37445	SAMEA6796350		AMPLICON	China	Asia	China	41911800	22056033	KAROLINSKA INSITUTET	14-Aug	public	sra,run.zq	ncbi,s3,gs	s3.us-east-1,gs.us-east1,ncbi.public	saliva	Illumina MiSeq	PCR	METAGENOMIC	female	control	600	1	ILLUMINA	human oral metagenome	ERP120759	ERX4044620	PAIRED	non-stimulated	no
ERR4043427	PRJEB37445	SAMEA6796180		AMPLICON	China	Asia	China	32413800	18166633	KAROLINSKA INSITUTET	14-Apr	public	run.zq,sra	s3,gs,ncbi	gs.us-east1,s3.us-east-1,ncbi.public	saliva	Illumina MiSeq	PCR	METAGENOMIC	male	control	600	1	ILLUMINA	human oral metagenome	ERP120759	ERX4044621	PAIRED	non-stimulated	no
ERR4043428	PRJEB37445	SAMEA6796351		AMPLICON	China	Asia	China	36514200	19106948	KAROLINSKA INSITUTET	11-Sep	public	sra,run.zq	gs,ncbi,s3	s3.us-east-1,ncbi.public,gs.us-east1	saliva	Illumina MiSeq	PCR	METAGENOMIC	male	control	600	1	ILLUMINA	human oral metagenome	ERP120759	ERX4044622	PAIRED	non-stimulated	no
ERR4043429	PRJEB37445	SAMEA6796352		AMPLICON	China	Asia	China	46480200	24382919	KAROLINSKA INSITUTET	11-Dec	public	sra,run.zq	gs,s3,ncbi	ncbi.public,s3.us-east-1,gs.us-east1	saliva	Illumina MiSeq	PCR	METAGENOMIC	male	control	600	1	ILLUMINA	human oral metagenome	ERP120759	ERX4044623	PAIRED	non-stimulated	no
ERR4043430	PRJEB37445	SAMEA6796353		AMPLICON	China	Asia	China	39517200	20770368	KAROLINSKA INSITUTET	13-Dec	public	run.zq,sra	gs,s3,ncbi	s3.us-east-1,gs.us-east1,ncbi.public	saliva	Illumina MiSeq	PCR	METAGENOMIC	female	control	600	1	ILLUMINA	human oral metagenome	ERP120759	ERX4044624	PAIRED	non-stimulated	no
ERR4043431	PRJEB37445	SAMEA6796354		AMPLICON	China	Asia	China	40329000	20932276	KAROLINSKA INSITUTET	14-Jan	public	run.zq,sra	gs,s3,ncbi	s3.us-east-1,gs.us-east1,ncbi.public	saliva	Illumina MiSeq	PCR	METAGENOMIC	female	control	600	1	ILLUMINA	human oral metagenome	ERP120759	ERX4044625	PAIRED	non-stimulated	no
ERR4043432	PRJEB37445	SAMEA6796355		AMPLICON	China	Asia	China	27018600	14328558	KAROLINSKA INSITUTET	14-Jul	public	sra,run.zq	gs,ncbi,s3	ncbi.public,gs.us-east1,s3.us-east-1	saliva	Illumina MiSeq	PCR	METAGENOMIC	female	control	600	1	ILLUMINA	human oral metagenome	ERP120759	ERX4044626	PAIRED	non-stimulated	no
ERR4043433	PRJEB37445	SAMEA6796356		AMPLICON	China	Asia	China	31209000	16458999	KAROLINSKA INSITUTET	11-Nov	public	run.zq,sra	ncbi,s3,gs	ncbi.public,s3.us-east-1,gs.us-east1	saliva	Illumina MiSeq	PCR	METAGENOMIC	male	control	600	1	ILLUMINA	human oral metagenome	ERP120759	ERX4044627	PAIRED	non-stimulated	no
ERR4043434	PRJEB37445	SAMEA6796357		AMPLICON	China	Asia	China	36936600	19355440	KAROLINSKA INSITUTET	11-Nov	public	sra,run.zq	gs,ncbi,s3	s3.us-east-1,gs.us-east1,ncbi.public	saliva	Illumina MiSeq	PCR	METAGENOMIC	male	control	600	1	ILLUMINA	human oral metagenome	ERP120759	ERX4044628	PAIRED	non-stimulated	no
ERR4043435	PRJEB37445	SAMEA6796358		AMPLICON	China	Asia	China	37571400	19789275	KAROLINSKA INSITUTET	12-Feb	public	run.zq,sra	ncbi,s3,gs	gs.us-east1,s3.us-east-1,ncbi.public	saliva	Illumina MiSeq	PCR	METAGENOMIC	male	control	600	1	ILLUMINA	human oral metagenome	ERP120759	ERX4044629	PAIRED	non-stimulated	no
ERR4043436	PRJEB37445	SAMEA6796359		AMPLICON	China	Asia	China	40610400	21335936	KAROLINSKA INSITUTET	14-Apr	public	run.zq,sra	ncbi,s3,gs	ncbi.public,gs.us-east1,s3.us-east-1	saliva	Illumina MiSeq	PCR	METAGENOMIC	male	control	600	1	ILLUMINA	human oral metagenome	ERP120759	ERX4044630	PAIRED	non-stimulated	no
ERR4043437	PRJEB37445	SAMEA6796360		AMPLICON	China	Asia	China	33930600	17988574	KAROLINSKA INSITUTET	14-May	public	sra,run.zq	ncbi,gs,s3	s3.us-east-1,ncbi.public,gs.us-east1	saliva	Illumina MiSeq	PCR	METAGENOMIC	male	control	600	1	ILLUMINA	human oral metagenome	ERP120759	ERX4044631	PAIRED	non-stimulated	no
ERR4043438	PRJEB37445	SAMEA6796181		AMPLICON	China	Asia	China	31942200	18168955	KAROLINSKA INSITUTET	14-Jun	public	run.zq,sra	s3,ncbi,gs	ncbi.public,gs.us-east1,s3.us-east-1	saliva	Illumina MiSeq	PCR	METAGENOMIC	male	control	600	1	ILLUMINA	human oral metagenome	ERP120759	ERX4044632	PAIRED	non-stimulated	no
ERR4043439	PRJEB37445	SAMEA6796361		AMPLICON	China	Asia	China	35022600	18532776	KAROLINSKA INSITUTET	14-Jul	public	sra,run.zq	ncbi,s3,gs	s3.us-east-1,ncbi.public,gs.us-east1	saliva	Illumina MiSeq	PCR	METAGENOMIC	male	control	600	1	ILLUMINA	human oral metagenome	ERP120759	ERX4044633	PAIRED	non-stimulated	no
ERR4043440	PRJEB37445	SAMEA6796362		AMPLICON	China	Asia	China	30551400	16172242	KAROLINSKA INSITUTET	14-Jul	public	run.zq,sra	s3,gs,ncbi	gs.us-east1,s3.us-east-1,ncbi.public	saliva	Illumina MiSeq	PCR	METAGENOMIC	male	control	600	1	ILLUMINA	human oral metagenome	ERP120759	ERX4044634	PAIRED	non-stimulated	no
ERR4043441	PRJEB37445	SAMEA6796363		AMPLICON	China	Asia	China	35804400	18948997	KAROLINSKA INSITUTET	14-Aug	public	sra,run.zq	s3,ncbi,gs	ncbi.public,gs.us-east1,s3.us-east-1	saliva	Illumina MiSeq	PCR	METAGENOMIC	male	control	600	1	ILLUMINA	human oral metagenome	ERP120759	ERX4044635	PAIRED	non-stimulated	no
ERR4043442	PRJEB37445	SAMEA6796364		AMPLICON	China	Asia	China	36862800	19398149	KAROLINSKA INSITUTET	14-Jan	public	sra,run.zq	gs,s3,ncbi	s3.us-east-1,ncbi.public,gs.us-east1	saliva	Illumina MiSeq	PCR	METAGENOMIC	female	control	600	1	ILLUMINA	human oral metagenome	ERP120759	ERX4044636	PAIRED	non-stimulated	no
ERR4043443	PRJEB37445	SAMEA6796365		AMPLICON	China	Asia	China	35409600	18657294	KAROLINSKA INSITUTET	14-Oct	public	sra,run.zq	gs,s3,ncbi	gs.us-east1,s3.us-east-1,ncbi.public	saliva	Illumina MiSeq	PCR	METAGENOMIC	female	control	600	1	ILLUMINA	human oral metagenome	ERP120759	ERX4044637	PAIRED	non-stimulated	no
ERR4043444	PRJEB37445	SAMEA6796366		AMPLICON	China	Asia	China	57412200	30085582	KAROLINSKA INSITUTET	14-Jul	public	run.zq,sra	s3,gs,ncbi	gs.us-east1,s3.us-east-1,ncbi.public	saliva	Illumina MiSeq	PCR	METAGENOMIC	female	control	600	1	ILLUMINA	human oral metagenome	ERP120759	ERX4044638	PAIRED	non-stimulated	no
ERR4043445	PRJEB37445	SAMEA6796367		AMPLICON	China	Asia	China	40600800	21224894	KAROLINSKA INSITUTET	14-Jul	public	run.zq,sra	s3,ncbi,gs	s3.us-east-1,gs.us-east1,ncbi.public	saliva	Illumina MiSeq	PCR	METAGENOMIC	female	control	600	1	ILLUMINA	human oral metagenome	ERP120759	ERX4044639	PAIRED	non-stimulated	no
ERR4043446	PRJEB37445	SAMEA6796368		AMPLICON	China	Asia	China	27338400	14337170	KAROLINSKA INSITUTET	14-Nov	public	run.zq,sra	gs,ncbi,s3	ncbi.public,s3.us-east-1,gs.us-east1	saliva	Illumina MiSeq	PCR	METAGENOMIC	female	control	600	1	ILLUMINA	human oral metagenome	ERP120759	ERX4044640	PAIRED	non-stimulated	no
ERR4043447	PRJEB37445	SAMEA6796369		AMPLICON	China	Asia	China	50671800	26575960	KAROLINSKA INSITUTET	11-Nov	public	run.zq,sra	s3,gs,ncbi	gs.us-east1,s3.us-east-1,ncbi.public	saliva	Illumina MiSeq	PCR	METAGENOMIC	male	control	600	1	ILLUMINA	human oral metagenome	ERP120759	ERX4044641	PAIRED	non-stimulated	no
ERR4043448	PRJEB37445	SAMEA6796370		AMPLICON	China	Asia	China	49535400	26760337	KAROLINSKA INSITUTET	12-Aug	public	run.zq,sra	s3,gs,ncbi	ncbi.public,s3.us-east-1,gs.us-east1	saliva	Illumina MiSeq	PCR	METAGENOMIC	male	control	600	1	ILLUMINA	human oral metagenome	ERP120759	ERX4044642	PAIRED	non-stimulated	no
ERR4043449	PRJEB37445	SAMEA6796182		AMPLICON	China	Asia	China	42081600	24239845	KAROLINSKA INSITUTET	14-Jul	public	run.zq,sra	gs,s3,ncbi	s3.us-east-1,ncbi.public,gs.us-east1	saliva	Illumina MiSeq	PCR	METAGENOMIC	male	control	600	1	ILLUMINA	human oral metagenome	ERP120759	ERX4044643	PAIRED	non-stimulated	no
ERR4043450	PRJEB37445	SAMEA6796371		AMPLICON	China	Asia	China	39395400	20823120	KAROLINSKA INSITUTET	14-Jan	public	sra,run.zq	gs,s3,ncbi	ncbi.public,s3.us-east-1,gs.us-east1	saliva	Illumina MiSeq	PCR	METAGENOMIC	male	control	600	1	ILLUMINA	human oral metagenome	ERP120759	ERX4044644	PAIRED	non-stimulated	no
ERR4043451	PRJEB37445	SAMEA6796372		AMPLICON	China	Asia	China	34651800	18253708	KAROLINSKA INSITUTET	14-Apr	public	run.zq,sra	ncbi,s3,gs	ncbi.public,s3.us-east-1,gs.us-east1	saliva	Illumina MiSeq	PCR	METAGENOMIC	male	control	600	1	ILLUMINA	human oral metagenome	ERP120759	ERX4044645	PAIRED	non-stimulated	no
ERR4043452	PRJEB37445	SAMEA6796373		AMPLICON	China	Asia	China	35687400	18890147	KAROLINSKA INSITUTET	14-May	public	sra,run.zq	s3,ncbi,gs	gs.us-east1,ncbi.public,s3.us-east-1	saliva	Illumina MiSeq	PCR	METAGENOMIC	male	control	600	1	ILLUMINA	human oral metagenome	ERP120759	ERX4044646	PAIRED	non-stimulated	no
ERR4043453	PRJEB37445	SAMEA6796374		AMPLICON	China	Asia	China	44929200	23755251	KAROLINSKA INSITUTET	14-May	public	sra,run.zq	ncbi,gs,s3	ncbi.public,s3.us-east-1,gs.us-east1	saliva	Illumina MiSeq	PCR	METAGENOMIC	male	control	600	1	ILLUMINA	human oral metagenome	ERP120759	ERX4044647	PAIRED	non-stimulated	no
ERR4043454	PRJEB37445	SAMEA6796375		AMPLICON	China	Asia	China	33074400	17614687	KAROLINSKA INSITUTET	14-Jul	public	sra,run.zq	gs,s3,ncbi	gs.us-east1,ncbi.public,s3.us-east-1	saliva	Illumina MiSeq	PCR	METAGENOMIC	male	control	600	1	ILLUMINA	human oral metagenome	ERP120759	ERX4044648	PAIRED	non-stimulated	no
ERR4043455	PRJEB37445	SAMEA6796376		AMPLICON	China	Asia	China	38845800	20355842	KAROLINSKA INSITUTET	11-Sep	public	sra,run.zq	s3,gs,ncbi	gs.us-east1,s3.us-east-1,ncbi.public	saliva	Illumina MiSeq	PCR	METAGENOMIC	female	control	600	1	ILLUMINA	human oral metagenome	ERP120759	ERX4044649	PAIRED	non-stimulated	no
ERR4043456	PRJEB37445	SAMEA6796377		AMPLICON	China	Asia	China	49436400	25911946	KAROLINSKA INSITUTET	11-Nov	public	sra,run.zq	s3,ncbi,gs	s3.us-east-1,gs.us-east1,ncbi.public	saliva	Illumina MiSeq	PCR	METAGENOMIC	female	control	600	1	ILLUMINA	human oral metagenome	ERP120759	ERX4044650	PAIRED	non-stimulated	no
ERR4043457	PRJEB37445	SAMEA6796378		AMPLICON	China	Asia	China	30817200	16382779	KAROLINSKA INSITUTET	13-Dec	public	sra,run.zq	gs,s3,ncbi	ncbi.public,gs.us-east1,s3.us-east-1	saliva	Illumina MiSeq	PCR	METAGENOMIC	female	control	600	1	ILLUMINA	human oral metagenome	ERP120759	ERX4044651	PAIRED	non-stimulated	no
ERR4043458	PRJEB37445	SAMEA6796379		AMPLICON	China	Asia	China	39609600	20743732	KAROLINSKA INSITUTET	14-Oct	public	sra,run.zq	ncbi,gs,s3	ncbi.public,gs.us-east1,s3.us-east-1	saliva	Illumina MiSeq	PCR	METAGENOMIC	female	control	600	1	ILLUMINA	human oral metagenome	ERP120759	ERX4044652	PAIRED	non-stimulated	no
ERR4043459	PRJEB37445	SAMEA6796380		AMPLICON	China	Asia	China	55980600	29328698	KAROLINSKA INSITUTET	14-Oct	public	run.zq,sra	ncbi,gs,s3	gs.us-east1,s3.us-east-1,ncbi.public	saliva	Illumina MiSeq	PCR	METAGENOMIC	female	control	600	1	ILLUMINA	human oral metagenome	ERP120759	ERX4044653	PAIRED	non-stimulated	no
ERR4043460	PRJEB37445	SAMEA6796189		AMPLICON	China	Asia	China	36007200	20466081	KAROLINSKA INSITUTET	14-Jul	public	run.zq,sra	gs,ncbi,s3	gs.us-east1,ncbi.public,s3.us-east-1	saliva	Illumina MiSeq	PCR	METAGENOMIC	male	control	600	1	ILLUMINA	human oral metagenome	ERP120759	ERX4044654	PAIRED	non-stimulated	no
ERR4043461	PRJEB37445	SAMEA6796381		AMPLICON	China	Asia	China	40334400	21219864	KAROLINSKA INSITUTET	14-Apr	public	run.zq,sra	ncbi,gs,s3	s3.us-east-1,gs.us-east1,ncbi.public	saliva	Illumina MiSeq	PCR	METAGENOMIC	female	control	600	1	ILLUMINA	human oral metagenome	ERP120759	ERX4044655	PAIRED	non-stimulated	no
ERR4043462	PRJEB37445	SAMEA6796382		AMPLICON	China	Asia	China	35473800	18542193	KAROLINSKA INSITUTET	14-Nov	public	sra,run.zq	s3,ncbi,gs	gs.us-east1,ncbi.public,s3.us-east-1	saliva	Illumina MiSeq	PCR	METAGENOMIC	female	control	600	1	ILLUMINA	human oral metagenome	ERP120759	ERX4044656	PAIRED	non-stimulated	no
ERR4043463	PRJEB37445	SAMEA6796383		AMPLICON	China	Asia	China	34395000	18446717	KAROLINSKA INSITUTET	11-Sep	public	sra,run.zq	s3,ncbi,gs	s3.us-east-1,gs.us-east1,ncbi.public	saliva	Illumina MiSeq	PCR	METAGENOMIC	male	control	600	1	ILLUMINA	human oral metagenome	ERP120759	ERX4044657	PAIRED	non-stimulated	no
ERR4043464	PRJEB37445	SAMEA6796384		AMPLICON	China	Asia	China	30627000	16102870	KAROLINSKA INSITUTET	12-Oct	public	sra,run.zq	gs,s3,ncbi	ncbi.public,gs.us-east1,s3.us-east-1	saliva	Illumina MiSeq	PCR	METAGENOMIC	male	control	600	1	ILLUMINA	human oral metagenome	ERP120759	ERX4044658	PAIRED	non-stimulated	no
ERR4043465	PRJEB37445	SAMEA6796385		AMPLICON	China	Asia	China	34415400	18009963	KAROLINSKA INSITUTET	13-Dec	public	sra,run.zq	s3,ncbi,gs	ncbi.public,gs.us-east1,s3.us-east-1	saliva	Illumina MiSeq	PCR	METAGENOMIC	male	control	600	1	ILLUMINA	human oral metagenome	ERP120759	ERX4044659	PAIRED	non-stimulated	no
ERR4043466	PRJEB37445	SAMEA6796386		AMPLICON	China	Asia	China	36817800	19672515	KAROLINSKA INSITUTET	14-Jan	public	run.zq,sra	s3,gs,ncbi	ncbi.public,s3.us-east-1,gs.us-east1	saliva	Illumina MiSeq	PCR	METAGENOMIC	male	control	600	1	ILLUMINA	human oral metagenome	ERP120759	ERX4044660	PAIRED	non-stimulated	no
ERR4043467	PRJEB37445	SAMEA6796387		AMPLICON	China	Asia	China	49790400	25798730	KAROLINSKA INSITUTET	14-Apr	public	run.zq,sra	s3,gs,ncbi	ncbi.public,gs.us-east1,s3.us-east-1	saliva	Illumina MiSeq	PCR	METAGENOMIC	male	control	600	1	ILLUMINA	human oral metagenome	ERP120759	ERX4044661	PAIRED	non-stimulated	no
ERR4043468	PRJEB37445	SAMEA6796388		AMPLICON	China	Asia	China	36616800	19219137	KAROLINSKA INSITUTET	14-Aug	public	sra,run.zq	s3,gs,ncbi	gs.us-east1,s3.us-east-1,ncbi.public	saliva	Illumina MiSeq	PCR	METAGENOMIC	male	control	600	1	ILLUMINA	human oral metagenome	ERP120759	ERX4044662	PAIRED	non-stimulated	no
ERR4043469	PRJEB37445	SAMEA6796389		AMPLICON	China	Asia	China	32597400	17087871	KAROLINSKA INSITUTET	14-Apr	public	sra,run.zq	s3,gs,ncbi	ncbi.public,s3.us-east-1,gs.us-east1	saliva	Illumina MiSeq	PCR	METAGENOMIC	female	control	600	1	ILLUMINA	human oral metagenome	ERP120759	ERX4044663	PAIRED	non-stimulated	no
ERR4043470	PRJEB37445	SAMEA6796390		AMPLICON	China	Asia	China	28824000	15430234	KAROLINSKA INSITUTET	14-Jan	public	sra,run.zq	gs,s3,ncbi	ncbi.public,gs.us-east1,s3.us-east-1	saliva	Illumina MiSeq	PCR	METAGENOMIC	male	control	600	1	ILLUMINA	human oral metagenome	ERP120759	ERX4044664	PAIRED	non-stimulated	no
ERR4043471	PRJEB37445	SAMEA6796184		AMPLICON	China	Asia	China	86033400	49521320	KAROLINSKA INSITUTET	14-May	public	run.zq,sra	ncbi,gs,s3	ncbi.public,s3.us-east-1,gs.us-east1	saliva	Illumina MiSeq	PCR	METAGENOMIC	female	control	600	1	ILLUMINA	human oral metagenome	ERP120759	ERX4044665	PAIRED	non-stimulated	no
ERR4043472	PRJEB37445	SAMEA6796391		AMPLICON	China	Asia	China	41280000	21644045	KAROLINSKA INSITUTET	14-Mar	public	sra,run.zq	ncbi,s3,gs	s3.us-east-1,ncbi.public,gs.us-east1	saliva	Illumina MiSeq	PCR	METAGENOMIC	male	control	600	1	ILLUMINA	human oral metagenome	ERP120759	ERX4044666	PAIRED	non-stimulated	no
ERR4043473	PRJEB37445	SAMEA6796392		AMPLICON	China	Asia	China	42910800	22703761	KAROLINSKA INSITUTET	14-May	public	sra,run.zq	s3,gs,ncbi	ncbi.public,s3.us-east-1,gs.us-east1	saliva	Illumina MiSeq	PCR	METAGENOMIC	male	control	600	1	ILLUMINA	human oral metagenome	ERP120759	ERX4044667	PAIRED	non-stimulated	no
ERR4043474	PRJEB37445	SAMEA6796393		AMPLICON	China	Asia	China	50239200	26556182	KAROLINSKA INSITUTET	14-May	public	sra,run.zq	ncbi,s3,gs	gs.us-east1,s3.us-east-1,ncbi.public	saliva	Illumina MiSeq	PCR	METAGENOMIC	male	control	600	1	ILLUMINA	human oral metagenome	ERP120759	ERX4044668	PAIRED	non-stimulated	no
ERR4043475	PRJEB37445	SAMEA6796394		AMPLICON	China	Asia	China	41598600	21925738	KAROLINSKA INSITUTET	14-Jun	public	sra,run.zq	s3,gs,ncbi	gs.us-east1,s3.us-east-1,ncbi.public	saliva	Illumina MiSeq	PCR	METAGENOMIC	male	control	600	1	ILLUMINA	human oral metagenome	ERP120759	ERX4044669	PAIRED	non-stimulated	no
ERR4043476	PRJEB37445	SAMEA6796395		AMPLICON	China	Asia	China	41615400	21937657	KAROLINSKA INSITUTET	14-Jul	public	sra,run.zq	s3,ncbi,gs	gs.us-east1,s3.us-east-1,ncbi.public	saliva	Illumina MiSeq	PCR	METAGENOMIC	male	control	600	1	ILLUMINA	human oral metagenome	ERP120759	ERX4044670	PAIRED	non-stimulated	no
ERR4043477	PRJEB37445	SAMEA6796396		AMPLICON	China	Asia	China	40137000	21356231	KAROLINSKA INSITUTET	14-Jul	public	run.zq,sra	s3,ncbi,gs	s3.us-east-1,gs.us-east1,ncbi.public	saliva	Illumina MiSeq	PCR	METAGENOMIC	male	control	600	1	ILLUMINA	human oral metagenome	ERP120759	ERX4044671	PAIRED	non-stimulated	no
ERR4043478	PRJEB37445	SAMEA6796397		AMPLICON	China	Asia	China	46650600	24511100	KAROLINSKA INSITUTET	14-Sep	public	sra,run.zq	gs,s3,ncbi	ncbi.public,gs.us-east1,s3.us-east-1	saliva	Illumina MiSeq	PCR	METAGENOMIC	male	control	600	1	ILLUMINA	human oral metagenome	ERP120759	ERX4044672	PAIRED	non-stimulated	no
ERR4043479	PRJEB37445	SAMEA6796398		AMPLICON	China	Asia	China	44158200	23161230	KAROLINSKA INSITUTET	14-Nov	public	sra,run.zq	gs,ncbi,s3	gs.us-east1,ncbi.public,s3.us-east-1	saliva	Illumina MiSeq	PCR	METAGENOMIC	male	control	600	1	ILLUMINA	human oral metagenome	ERP120759	ERX4044673	PAIRED	non-stimulated	no
ERR4043480	PRJEB37445	SAMEA6796399		AMPLICON	China	Asia	China	38179200	19853105	KAROLINSKA INSITUTET	14-Nov	public	sra,run.zq	gs,ncbi,s3	gs.us-east1,ncbi.public,s3.us-east-1	saliva	Illumina MiSeq	PCR	METAGENOMIC	male	control	600	1	ILLUMINA	human oral metagenome	ERP120759	ERX4044674	PAIRED	non-stimulated	no
ERR4043481	PRJEB37445	SAMEA6796400		AMPLICON	China	Asia	China	32719200	17214603	KAROLINSKA INSITUTET	14-May	public	run.zq,sra	s3,ncbi,gs	s3.us-east-1,ncbi.public,gs.us-east1	saliva	Illumina MiSeq	PCR	METAGENOMIC	female	control	600	1	ILLUMINA	human oral metagenome	ERP120759	ERX4044675	PAIRED	non-stimulated	no
ERR4043482	PRJEB37445	SAMEA6796185		AMPLICON	China	Asia	China	32818200	18347481	KAROLINSKA INSITUTET	14-Aug	public	run.zq,sra	ncbi,gs,s3	ncbi.public,s3.us-east-1,gs.us-east1	saliva	Illumina MiSeq	PCR	METAGENOMIC	female	control	600	1	ILLUMINA	human oral metagenome	ERP120759	ERX4044676	PAIRED	non-stimulated	no
ERR4043483	PRJEB37445	SAMEA6796401		AMPLICON	China	Asia	China	44578200	23406951	KAROLINSKA INSITUTET	12-Sep	public	run.zq,sra	s3,ncbi,gs	s3.us-east-1,ncbi.public,gs.us-east1	saliva	Illumina MiSeq	PCR	METAGENOMIC	male	control	600	1	ILLUMINA	human oral metagenome	ERP120759	ERX4044677	PAIRED	non-stimulated	no
ERR4043484	PRJEB37445	SAMEA6796402		AMPLICON	China	Asia	China	34966800	18422768	KAROLINSKA INSITUTET	13-Dec	public	run.zq,sra	s3,gs,ncbi	s3.us-east-1,gs.us-east1,ncbi.public	saliva	Illumina MiSeq	PCR	METAGENOMIC	male	control	600	1	ILLUMINA	human oral metagenome	ERP120759	ERX4044678	PAIRED	non-stimulated	no
ERR4043485	PRJEB37445	SAMEA6796403		AMPLICON	China	Asia	China	43159200	22757176	KAROLINSKA INSITUTET	14-Jan	public	run.zq,sra	ncbi,s3,gs	ncbi.public,gs.us-east1,s3.us-east-1	saliva	Illumina MiSeq	PCR	METAGENOMIC	male	control	600	1	ILLUMINA	human oral metagenome	ERP120759	ERX4044679	PAIRED	non-stimulated	no
ERR4043486	PRJEB37445	SAMEA6796404		AMPLICON	China	Asia	China	17111400	9162258	KAROLINSKA INSITUTET	14-May	public	run.zq,sra	gs,s3,ncbi	gs.us-east1,s3.us-east-1,ncbi.public	saliva	Illumina MiSeq	PCR	METAGENOMIC	male	control	600	1	ILLUMINA	human oral metagenome	ERP120759	ERX4044680	PAIRED	non-stimulated	no
ERR4043487	PRJEB37445	SAMEA6796405		AMPLICON	China	Asia	China	28178400	14802223	KAROLINSKA INSITUTET	14-May	public	sra,run.zq	gs,ncbi,s3	s3.us-east-1,ncbi.public,gs.us-east1	saliva	Illumina MiSeq	PCR	METAGENOMIC	male	control	600	1	ILLUMINA	human oral metagenome	ERP120759	ERX4044681	PAIRED	non-stimulated	no
ERR4043488	PRJEB37445	SAMEA6796406		AMPLICON	China	Asia	China	38021400	20096808	KAROLINSKA INSITUTET	14-Jun	public	sra,run.zq	gs,ncbi,s3	s3.us-east-1,gs.us-east1,ncbi.public	saliva	Illumina MiSeq	PCR	METAGENOMIC	male	control	600	1	ILLUMINA	human oral metagenome	ERP120759	ERX4044682	PAIRED	non-stimulated	no
ERR4043489	PRJEB37445	SAMEA6796407		AMPLICON	China	Asia	China	24971400	13390525	KAROLINSKA INSITUTET	14-Jul	public	sra,run.zq	s3,gs,ncbi	gs.us-east1,ncbi.public,s3.us-east-1	saliva	Illumina MiSeq	PCR	METAGENOMIC	male	control	600	1	ILLUMINA	human oral metagenome	ERP120759	ERX4044683	PAIRED	non-stimulated	no
ERR4043490	PRJEB37445	SAMEA6796408		AMPLICON	China	Asia	China	39336600	20648764	KAROLINSKA INSITUTET	14-Aug	public	run.zq,sra	gs,ncbi,s3	s3.us-east-1,ncbi.public,gs.us-east1	saliva	Illumina MiSeq	PCR	METAGENOMIC	male	control	600	1	ILLUMINA	human oral metagenome	ERP120759	ERX4044684	PAIRED	non-stimulated	no
ERR4043491	PRJEB37445	SAMEA6796409		AMPLICON	China	Asia	China	35610000	18713470	KAROLINSKA INSITUTET	14-Jul	public	sra,run.zq	s3,gs,ncbi	ncbi.public,s3.us-east-1,gs.us-east1	saliva	Illumina MiSeq	PCR	METAGENOMIC	female	control	600	1	ILLUMINA	human oral metagenome	ERP120759	ERX4044685	PAIRED	non-stimulated	no
ERR4043492	PRJEB37445	SAMEA6796410		AMPLICON	China	Asia	China	31430400	16710607	KAROLINSKA INSITUTET	14-Jul	public	sra,run.zq	s3,ncbi,gs	s3.us-east-1,gs.us-east1,ncbi.public	saliva	Illumina MiSeq	PCR	METAGENOMIC	female	control	600	1	ILLUMINA	human oral metagenome	ERP120759	ERX4044686	PAIRED	non-stimulated	no
ERR4043493	PRJEB37445	SAMEA6796186		AMPLICON	China	Asia	China	61101000	34401462	KAROLINSKA INSITUTET	13-Dec	public	sra,run.zq	ncbi,gs,s3	s3.us-east-1,ncbi.public,gs.us-east1	saliva	Illumina MiSeq	PCR	METAGENOMIC	male	control	600	1	ILLUMINA	human oral metagenome	ERP120759	ERX4044687	PAIRED	non-stimulated	no
ERR4043494	PRJEB37445	SAMEA6796411		AMPLICON	China	Asia	China	38653200	20400575	KAROLINSKA INSITUTET	12-Aug	public	sra,run.zq	ncbi,s3,gs	ncbi.public,gs.us-east1,s3.us-east-1	saliva	Illumina MiSeq	PCR	METAGENOMIC	male	control	600	1	ILLUMINA	human oral metagenome	ERP120759	ERX4044688	PAIRED	non-stimulated	no
ERR4043495	PRJEB37445	SAMEA6796412		AMPLICON	China	Asia	China	29882400	15976333	KAROLINSKA INSITUTET	14-Jan	public	sra,run.zq	s3,gs,ncbi	s3.us-east-1,gs.us-east1,ncbi.public	saliva	Illumina MiSeq	PCR	METAGENOMIC	male	control	600	1	ILLUMINA	human oral metagenome	ERP120759	ERX4044689	PAIRED	non-stimulated	no
ERR4043496	PRJEB37445	SAMEA6796413		AMPLICON	China	Asia	China	38617800	20264945	KAROLINSKA INSITUTET	14-Oct	public	run.zq,sra	ncbi,s3,gs	s3.us-east-1,ncbi.public,gs.us-east1	saliva	Illumina MiSeq	PCR	METAGENOMIC	male	control	600	1	ILLUMINA	human oral metagenome	ERP120759	ERX4044690	PAIRED	non-stimulated	no
ERR4043497	PRJEB37445	SAMEA6796414		AMPLICON	China	Asia	China	46035000	24277763	KAROLINSKA INSITUTET	14-May	public	run.zq,sra	s3,ncbi,gs	s3.us-east-1,ncbi.public,gs.us-east1	saliva	Illumina MiSeq	PCR	METAGENOMIC	male	control	600	1	ILLUMINA	human oral metagenome	ERP120759	ERX4044691	PAIRED	non-stimulated	no
ERR4043498	PRJEB37445	SAMEA6796415		AMPLICON	China	Asia	China	35651400	18634359	KAROLINSKA INSITUTET	14-Nov	public	run.zq,sra	gs,s3,ncbi	ncbi.public,gs.us-east1,s3.us-east-1	saliva	Illumina MiSeq	PCR	METAGENOMIC	male	control	600	1	ILLUMINA	human oral metagenome	ERP120759	ERX4044692	PAIRED	non-stimulated	no
ERR4043499	PRJEB37445	SAMEA6796416		AMPLICON	China	Asia	China	50272800	26196630	KAROLINSKA INSITUTET	14-Apr	public	run.zq,sra	s3,ncbi,gs	ncbi.public,s3.us-east-1,gs.us-east1	saliva	Illumina MiSeq	PCR	METAGENOMIC	female	control	600	1	ILLUMINA	human oral metagenome	ERP120759	ERX4044693	PAIRED	non-stimulated	no
ERR4043500	PRJEB37445	SAMEA6796417		AMPLICON	China	Asia	China	29898000	15822012	KAROLINSKA INSITUTET	14-Apr	public	run.zq,sra	gs,s3,ncbi	s3.us-east-1,ncbi.public,gs.us-east1	saliva	Illumina MiSeq	PCR	METAGENOMIC	female	control	600	1	ILLUMINA	human oral metagenome	ERP120759	ERX4044694	PAIRED	non-stimulated	no
ERR4043501	PRJEB37445	SAMEA6796418		AMPLICON	China	Asia	China	28883400	15090600	KAROLINSKA INSITUTET	13-Dec	public	sra,run.zq	ncbi,s3,gs	gs.us-east1,s3.us-east-1,ncbi.public	saliva	Illumina MiSeq	PCR	METAGENOMIC	male	control	600	1	ILLUMINA	human oral metagenome	ERP120759	ERX4044695	PAIRED	non-stimulated	no
ERR4043502	PRJEB37445	SAMEA6796419		AMPLICON	China	Asia	China	38912400	20474583	KAROLINSKA INSITUTET	14-Jul	public	run.zq,sra	s3,gs,ncbi	ncbi.public,gs.us-east1,s3.us-east-1	saliva	Illumina MiSeq	PCR	METAGENOMIC	male	control	600	1	ILLUMINA	human oral metagenome	ERP120759	ERX4044696	PAIRED	non-stimulated	no
ERR4043503	PRJEB37445	SAMEA6796420		AMPLICON	China	Asia	China	20782500	11170297	KAROLINSKA INSITUTET	13-Nov	public	sra,run.zq	ncbi,s3,gs	gs.us-east1,ncbi.public,s3.us-east-1	saliva	Illumina MiSeq	PCR	METAGENOMIC	female	control	523	1	ILLUMINA	human oral metagenome	ERP120759	ERX4044697	PAIRED	non-stimulated	no
ERR4043504	PRJEB37445	SAMEA6796187		AMPLICON	China	Asia	China	82041000	47071013	KAROLINSKA INSITUTET	14-Aug	public	sra,run.zq	ncbi,gs,s3	gs.us-east1,s3.us-east-1,ncbi.public	saliva	Illumina MiSeq	PCR	METAGENOMIC	male	control	600	1	ILLUMINA	human oral metagenome	ERP120759	ERX4044698	PAIRED	non-stimulated	no
ERR4043505	PRJEB37445	SAMEA6796421		AMPLICON	China	Asia	China	20955300	11128375	KAROLINSKA INSITUTET	14-May	public	sra,run.zq	ncbi,s3,gs	gs.us-east1,ncbi.public,s3.us-east-1	saliva	Illumina MiSeq	PCR	METAGENOMIC	male	control	522	1	ILLUMINA	human oral metagenome	ERP120759	ERX4044699	PAIRED	non-stimulated	no
ERR4043506	PRJEB37445	SAMEA6796422		AMPLICON	China	Asia	China	19379400	10287027	KAROLINSKA INSITUTET	14-Jun	public	sra,run.zq	ncbi,gs,s3	gs.us-east1,ncbi.public,s3.us-east-1	saliva	Illumina MiSeq	PCR	METAGENOMIC	male	control	522	1	ILLUMINA	human oral metagenome	ERP120759	ERX4044700	PAIRED	non-stimulated	no
ERR4043507	PRJEB37445	SAMEA6796423		AMPLICON	China	Asia	China	19109400	10203265	KAROLINSKA INSITUTET	14-Jun	public	run.zq,sra	gs,s3,ncbi	gs.us-east1,ncbi.public,s3.us-east-1	saliva	Illumina MiSeq	PCR	METAGENOMIC	male	control	522	1	ILLUMINA	human oral metagenome	ERP120759	ERX4044701	PAIRED	non-stimulated	no
ERR4043508	PRJEB37445	SAMEA6796424		AMPLICON	China	Asia	China	10200000	5409468	KAROLINSKA INSITUTET	14-Jun	public	run.zq,sra	ncbi,gs,s3	s3.us-east-1,ncbi.public,gs.us-east1	saliva	Illumina MiSeq	PCR	METAGENOMIC	male	control	525	1	ILLUMINA	human oral metagenome	ERP120759	ERX4044702	PAIRED	non-stimulated	no
ERR4043509	PRJEB37445	SAMEA6796425		AMPLICON	China	Asia	China	19206300	10168536	KAROLINSKA INSITUTET	14-Aug	public	sra,run.zq	ncbi,gs,s3	s3.us-east-1,ncbi.public,gs.us-east1	saliva	Illumina MiSeq	PCR	METAGENOMIC	female	control	521	1	ILLUMINA	human oral metagenome	ERP120759	ERX4044703	PAIRED	non-stimulated	no
ERR4043510	PRJEB37445	SAMEA6796426		AMPLICON	China	Asia	China	19376100	10347466	KAROLINSKA INSITUTET	11-Sep	public	sra,run.zq	s3,gs,ncbi	gs.us-east1,ncbi.public,s3.us-east-1	saliva	Illumina MiSeq	PCR	METAGENOMIC	male	control	523	1	ILLUMINA	human oral metagenome	ERP120759	ERX4044704	PAIRED	non-stimulated	no
ERR4043511	PRJEB37445	SAMEA6796427		AMPLICON	China	Asia	China	17121300	9033382	KAROLINSKA INSITUTET	12-Feb	public	run.zq,sra	gs,s3,ncbi	s3.us-east-1,ncbi.public,gs.us-east1	saliva	Illumina MiSeq	PCR	METAGENOMIC	male	control	521	1	ILLUMINA	human oral metagenome	ERP120759	ERX4044705	PAIRED	non-stimulated	no
ERR4043512	PRJEB37445	SAMEA6796428		AMPLICON	China	Asia	China	20717100	11019265	KAROLINSKA INSITUTET	13-Dec	public	run.zq,sra	gs,s3,ncbi	s3.us-east-1,ncbi.public,gs.us-east1	saliva	Illumina MiSeq	PCR	METAGENOMIC	male	control	521	1	ILLUMINA	human oral metagenome	ERP120759	ERX4044706	PAIRED	non-stimulated	no
ERR4043513	PRJEB37445	SAMEA6796429		AMPLICON	China	Asia	China	22217700	11787718	KAROLINSKA INSITUTET	14-Jun	public	run.zq,sra	ncbi,gs,s3	ncbi.public,gs.us-east1,s3.us-east-1	saliva	Illumina MiSeq	PCR	METAGENOMIC	male	control	522	1	ILLUMINA	human oral metagenome	ERP120759	ERX4044707	PAIRED	non-stimulated	no
ERR4043514	PRJEB37445	SAMEA6796430		AMPLICON	China	Asia	China	18306300	9715991	KAROLINSKA INSITUTET	14-Aug	public	sra,run.zq	s3,ncbi,gs	s3.us-east-1,ncbi.public,gs.us-east1	saliva	Illumina MiSeq	PCR	METAGENOMIC	male	control	522	1	ILLUMINA	human oral metagenome	ERP120759	ERX4044708	PAIRED	non-stimulated	no
ERR4043515	PRJEB37445	SAMEA6796188		AMPLICON	China	Asia	China	34637400	19778653	KAROLINSKA INSITUTET	14-Sep	public	sra,run.zq	ncbi,s3,gs	ncbi.public,s3.us-east-1,gs.us-east1	saliva	Illumina MiSeq	PCR	METAGENOMIC	male	control	600	1	ILLUMINA	human oral metagenome	ERP120759	ERX4044709	PAIRED	non-stimulated	no
ERR4043516	PRJEB37445	SAMEA6796431		AMPLICON	China	Asia	China	20596500	10890228	KAROLINSKA INSITUTET	11-Sep	public	run.zq,sra	s3,gs,ncbi	ncbi.public,s3.us-east-1,gs.us-east1	saliva	Illumina MiSeq	PCR	METAGENOMIC	female	control	523	1	ILLUMINA	human oral metagenome	ERP120759	ERX4044710	PAIRED	non-stimulated	no
ERR4043517	PRJEB37445	SAMEA6796432		AMPLICON	China	Asia	China	19011600	10115453	KAROLINSKA INSITUTET	14-Apr	public	sra,run.zq	s3,gs,ncbi	ncbi.public,s3.us-east-1,gs.us-east1	saliva	Illumina MiSeq	PCR	METAGENOMIC	female	control	521	1	ILLUMINA	human oral metagenome	ERP120759	ERX4044711	PAIRED	non-stimulated	no
ERR4043518	PRJEB37445	SAMEA6796433		AMPLICON	China	Asia	China	25084800	13353935	KAROLINSKA INSITUTET	14-Jun	public	run.zq,sra	s3,ncbi,gs	s3.us-east-1,ncbi.public,gs.us-east1	saliva	Illumina MiSeq	PCR	METAGENOMIC	female	control	522	1	ILLUMINA	human oral metagenome	ERP120759	ERX4044712	PAIRED	non-stimulated	no
ERR4043519	PRJEB37445	SAMEA6796434		AMPLICON	China	Asia	China	17306400	9155772	KAROLINSKA INSITUTET	11-Nov	public	sra,run.zq	gs,ncbi,s3	s3.us-east-1,gs.us-east1,ncbi.public	saliva	Illumina MiSeq	PCR	METAGENOMIC	male	control	522	1	ILLUMINA	human oral metagenome	ERP120759	ERX4044713	PAIRED	non-stimulated	no
ERR4043520	PRJEB37445	SAMEA6796435		AMPLICON	China	Asia	China	32769300	17364057	KAROLINSKA INSITUTET	12-Sep	public	run.zq,sra	s3,gs,ncbi	s3.us-east-1,ncbi.public,gs.us-east1	saliva	Illumina MiSeq	PCR	METAGENOMIC	male	control	522	1	ILLUMINA	human oral metagenome	ERP120759	ERX4044714	PAIRED	non-stimulated	no
ERR4043521	PRJEB37445	SAMEA6796436		AMPLICON	China	Asia	China	28025100	14924240	KAROLINSKA INSITUTET	13-Dec	public	sra,run.zq	s3,gs,ncbi	s3.us-east-1,gs.us-east1,ncbi.public	saliva	Illumina MiSeq	PCR	METAGENOMIC	male	control	525	1	ILLUMINA	human oral metagenome	ERP120759	ERX4044715	PAIRED	non-stimulated	no
ERR4043522	PRJEB37445	SAMEA6796437		AMPLICON	China	Asia	China	22920300	12273401	KAROLINSKA INSITUTET	13-Dec	public	run.zq,sra	ncbi,gs,s3	gs.us-east1,s3.us-east-1,ncbi.public	saliva	Illumina MiSeq	PCR	METAGENOMIC	male	control	523	1	ILLUMINA	human oral metagenome	ERP120759	ERX4044716	PAIRED	non-stimulated	no
ERR4043523	PRJEB37445	SAMEA6796438		AMPLICON	China	Asia	China	17086800	9214535	KAROLINSKA INSITUTET	14-Mar	public	run.zq,sra	gs,ncbi,s3	ncbi.public,s3.us-east-1,gs.us-east1	saliva	Illumina MiSeq	PCR	METAGENOMIC	male	control	523	1	ILLUMINA	human oral metagenome	ERP120759	ERX4044717	PAIRED	non-stimulated	no
ERR4043524	PRJEB37445	SAMEA6796439		AMPLICON	China	Asia	China	25197600	13419407	KAROLINSKA INSITUTET	14-Apr	public	run.zq,sra	s3,ncbi,gs	gs.us-east1,s3.us-east-1,ncbi.public	saliva	Illumina MiSeq	PCR	METAGENOMIC	male	control	522	1	ILLUMINA	human oral metagenome	ERP120759	ERX4044718	PAIRED	non-stimulated	no
ERR4043525	PRJEB37445	SAMEA6796440		AMPLICON	China	Asia	China	17707800	9497911	KAROLINSKA INSITUTET	14-Apr	public	run.zq,sra	s3,ncbi,gs	ncbi.public,s3.us-east-1,gs.us-east1	saliva	Illumina MiSeq	PCR	METAGENOMIC	male	control	523	1	ILLUMINA	human oral metagenome	ERP120759	ERX4044719	PAIRED	non-stimulated	no
ERR4043526	PRJEB37445	SAMEA6796183		AMPLICON	China	Asia	China	21892800	12415973	KAROLINSKA INSITUTET	14-Aug	public	sra,run.zq	s3,gs,ncbi	s3.us-east-1,ncbi.public,gs.us-east1	saliva	Illumina MiSeq	PCR	METAGENOMIC	male	control	600	1	ILLUMINA	human oral metagenome	ERP120759	ERX4044720	PAIRED	non-stimulated	no
ERR4043527	PRJEB37445	SAMEA6796441		AMPLICON	China	Asia	China	18654900	9928986	KAROLINSKA INSITUTET	14-May	public	sra,run.zq	ncbi,s3,gs	gs.us-east1,ncbi.public,s3.us-east-1	saliva	Illumina MiSeq	PCR	METAGENOMIC	male	control	522	1	ILLUMINA	human oral metagenome	ERP120759	ERX4044721	PAIRED	non-stimulated	no
ERR4043528	PRJEB37445	SAMEA6796442		AMPLICON	China	Asia	China	14950500	7960438	KAROLINSKA INSITUTET	14-Oct	public	sra,run.zq	s3,ncbi,gs	ncbi.public,gs.us-east1,s3.us-east-1	saliva	Illumina MiSeq	PCR	METAGENOMIC	female	control	524	1	ILLUMINA	human oral metagenome	ERP120759	ERX4044722	PAIRED	non-stimulated	no
ERR4043529	PRJEB37445	SAMEA6796443		AMPLICON	China	Asia	China	20728500	10929447	KAROLINSKA INSITUTET	14-May	public	run.zq,sra	gs,ncbi,s3	s3.us-east-1,gs.us-east1,ncbi.public	saliva	Illumina MiSeq	PCR	METAGENOMIC	female	control	523	1	ILLUMINA	human oral metagenome	ERP120759	ERX4044723	PAIRED	non-stimulated	no
ERR4043530	PRJEB37445	SAMEA6796444		AMPLICON	China	Asia	China	17346900	9202499	KAROLINSKA INSITUTET	12-Sep	public	run.zq,sra	gs,ncbi,s3	gs.us-east1,ncbi.public,s3.us-east-1	saliva	Illumina MiSeq	PCR	METAGENOMIC	male	control	522	1	ILLUMINA	human oral metagenome	ERP120759	ERX4044724	PAIRED	non-stimulated	no
ERR4043531	PRJEB37445	SAMEA6796445		AMPLICON	China	Asia	China	19203300	10142857	KAROLINSKA INSITUTET	14-May	public	sra,run.zq	s3,gs,ncbi	gs.us-east1,s3.us-east-1,ncbi.public	saliva	Illumina MiSeq	PCR	METAGENOMIC	male	control	522	1	ILLUMINA	human oral metagenome	ERP120759	ERX4044725	PAIRED	non-stimulated	no
ERR4043532	PRJEB37445	SAMEA6796446		AMPLICON	China	Asia	China	18045000	9657598	KAROLINSKA INSITUTET	14-May	public	sra,run.zq	s3,gs,ncbi	ncbi.public,s3.us-east-1,gs.us-east1	saliva	Illumina MiSeq	PCR	METAGENOMIC	male	control	522	1	ILLUMINA	human oral metagenome	ERP120759	ERX4044726	PAIRED	non-stimulated	no
ERR4043533	PRJEB37445	SAMEA6796447		AMPLICON	China	Asia	China	21512400	11365804	KAROLINSKA INSITUTET	14-May	public	sra,run.zq	s3,ncbi,gs	gs.us-east1,ncbi.public,s3.us-east-1	saliva	Illumina MiSeq	PCR	METAGENOMIC	male	control	521	1	ILLUMINA	human oral metagenome	ERP120759	ERX4044727	PAIRED	non-stimulated	no
ERR4043534	PRJEB37445	SAMEA6796448		AMPLICON	China	Asia	China	17898300	9652541	KAROLINSKA INSITUTET	14-Jun	public	sra,run.zq	gs,ncbi,s3	gs.us-east1,ncbi.public,s3.us-east-1	saliva	Illumina MiSeq	PCR	METAGENOMIC	male	control	523	1	ILLUMINA	human oral metagenome	ERP120759	ERX4044728	PAIRED	non-stimulated	no
ERR4043535	PRJEB37445	SAMEA6796449		AMPLICON	China	Asia	China	21048600	11123814	KAROLINSKA INSITUTET	14-Jul	public	run.zq,sra	gs,ncbi,s3	s3.us-east-1,gs.us-east1,ncbi.public	saliva	Illumina MiSeq	PCR	METAGENOMIC	male	control	522	1	ILLUMINA	human oral metagenome	ERP120759	ERX4044729	PAIRED	non-stimulated	no
ERR4043536	PRJEB37445	SAMEA6796450		AMPLICON	China	Asia	China	15009000	7996653	KAROLINSKA INSITUTET	14-Jul	public	run.zq,sra	ncbi,s3,gs	ncbi.public,gs.us-east1,s3.us-east-1	saliva	Illumina MiSeq	PCR	METAGENOMIC	male	control	523	1	ILLUMINA	human oral metagenome	ERP120759	ERX4044730	PAIRED	non-stimulated	no
ERR4043537	PRJEB37445	SAMEA6796190		AMPLICON	China	Asia	China	33633000	18817441	KAROLINSKA INSITUTET	13-Dec	public	sra,run.zq	gs,ncbi,s3	ncbi.public,gs.us-east1,s3.us-east-1	saliva	Illumina MiSeq	PCR	METAGENOMIC	female	control	600	1	ILLUMINA	human oral metagenome	ERP120759	ERX4044731	PAIRED	non-stimulated	no
ERR4043538	PRJEB37445	SAMEA6796451		AMPLICON	China	Asia	China	20360400	10759446	KAROLINSKA INSITUTET	14-Sep	public	run.zq,sra	s3,ncbi,gs	gs.us-east1,ncbi.public,s3.us-east-1	saliva	Illumina MiSeq	PCR	METAGENOMIC	male	control	522	1	ILLUMINA	human oral metagenome	ERP120759	ERX4044732	PAIRED	non-stimulated	no
ERR4043539	PRJEB37445	SAMEA6796452		AMPLICON	China	Asia	China	20508000	10859850	KAROLINSKA INSITUTET	14-May	public	sra,run.zq	s3,ncbi,gs	gs.us-east1,s3.us-east-1,ncbi.public	saliva	Illumina MiSeq	PCR	METAGENOMIC	female	control	524	1	ILLUMINA	human oral metagenome	ERP120759	ERX4044733	PAIRED	non-stimulated	no
ERR4043540	PRJEB37445	SAMEA6796453		AMPLICON	China	Asia	China	19750800	10596054	KAROLINSKA INSITUTET	11-Sep	public	sra,run.zq	ncbi,s3,gs	s3.us-east-1,ncbi.public,gs.us-east1	saliva	Illumina MiSeq	PCR	METAGENOMIC	male	control	521	1	ILLUMINA	human oral metagenome	ERP120759	ERX4044734	PAIRED	non-stimulated	no
ERR4043541	PRJEB37445	SAMEA6796454		AMPLICON	China	Asia	China	21362700	11341974	KAROLINSKA INSITUTET	12-Sep	public	sra,run.zq	gs,ncbi,s3	s3.us-east-1,ncbi.public,gs.us-east1	saliva	Illumina MiSeq	PCR	METAGENOMIC	male	control	522	1	ILLUMINA	human oral metagenome	ERP120759	ERX4044735	PAIRED	non-stimulated	no
ERR4043542	PRJEB37445	SAMEA6796455		AMPLICON	China	Asia	China	16153500	8620510	KAROLINSKA INSITUTET	13-Dec	public	run.zq,sra	s3,ncbi,gs	gs.us-east1,s3.us-east-1,ncbi.public	saliva	Illumina MiSeq	PCR	METAGENOMIC	male	control	523	1	ILLUMINA	human oral metagenome	ERP120759	ERX4044736	PAIRED	non-stimulated	no
ERR4043543	PRJEB37445	SAMEA6796456		AMPLICON	China	Asia	China	12980400	6955494	KAROLINSKA INSITUTET	13-Dec	public	run.zq,sra	ncbi,gs,s3	gs.us-east1,s3.us-east-1,ncbi.public	saliva	Illumina MiSeq	PCR	METAGENOMIC	male	control	521	1	ILLUMINA	human oral metagenome	ERP120759	ERX4044737	PAIRED	non-stimulated	no
ERR4043544	PRJEB37445	SAMEA6796457		AMPLICON	China	Asia	China	20792700	11125543	KAROLINSKA INSITUTET	14-May	public	run.zq,sra	ncbi,gs,s3	ncbi.public,gs.us-east1,s3.us-east-1	saliva	Illumina MiSeq	PCR	METAGENOMIC	male	control	522	1	ILLUMINA	human oral metagenome	ERP120759	ERX4044738	PAIRED	non-stimulated	no
ERR4043545	PRJEB37445	SAMEA6796458		AMPLICON	China	Asia	China	23060400	12250570	KAROLINSKA INSITUTET	14-Jun	public	sra,run.zq	gs,s3,ncbi	ncbi.public,s3.us-east-1,gs.us-east1	saliva	Illumina MiSeq	PCR	METAGENOMIC	male	control	521	1	ILLUMINA	human oral metagenome	ERP120759	ERX4044739	PAIRED	non-stimulated	no
ERR4043546	PRJEB37445	SAMEA6796459		AMPLICON	China	Asia	China	25984200	13716612	KAROLINSKA INSITUTET	14-Jul	public	sra,run.zq	s3,ncbi,gs	gs.us-east1,ncbi.public,s3.us-east-1	saliva	Illumina MiSeq	PCR	METAGENOMIC	male	control	522	1	ILLUMINA	human oral metagenome	ERP120759	ERX4044740	PAIRED	non-stimulated	no
ERR4043547	PRJEB37445	SAMEA6796460		AMPLICON	China	Asia	China	15321900	8146483	KAROLINSKA INSITUTET	14-Jan	public	run.zq,sra	ncbi,s3,gs	s3.us-east-1,gs.us-east1,ncbi.public	saliva	Illumina MiSeq	PCR	METAGENOMIC	female	control	523	1	ILLUMINA	human oral metagenome	ERP120759	ERX4044741	PAIRED	non-stimulated	no
ERR4043548	PRJEB37445	SAMEA6796191		AMPLICON	China	Asia	China	64048800	35938352	KAROLINSKA INSITUTET	14-Jan	public	sra,run.zq	gs,s3,ncbi	s3.us-east-1,gs.us-east1,ncbi.public	saliva	Illumina MiSeq	PCR	METAGENOMIC	female	control	600	1	ILLUMINA	human oral metagenome	ERP120759	ERX4044742	PAIRED	non-stimulated	no
ERR4043549	PRJEB37445	SAMEA6796461		AMPLICON	China	Asia	China	21111600	11115497	KAROLINSKA INSITUTET	14-Apr	public	run.zq,sra	s3,ncbi,gs	ncbi.public,gs.us-east1,s3.us-east-1	saliva	Illumina MiSeq	PCR	METAGENOMIC	female	control	520	1	ILLUMINA	human oral metagenome	ERP120759	ERX4044743	PAIRED	non-stimulated	no
ERR4043550	PRJEB37445	SAMEA6796462		AMPLICON	China	Asia	China	22966200	12192637	KAROLINSKA INSITUTET	14-Jun	public	sra,run.zq	s3,ncbi,gs	gs.us-east1,s3.us-east-1,ncbi.public	saliva	Illumina MiSeq	PCR	METAGENOMIC	female	control	523	1	ILLUMINA	human oral metagenome	ERP120759	ERX4044744	PAIRED	non-stimulated	no
ERR4043551	PRJEB37445	SAMEA6796463		AMPLICON	China	Asia	China	19010400	10036691	KAROLINSKA INSITUTET	11-Sep	public	run.zq,sra	ncbi,gs,s3	gs.us-east1,s3.us-east-1,ncbi.public	saliva	Illumina MiSeq	PCR	METAGENOMIC	male	control	522	1	ILLUMINA	human oral metagenome	ERP120759	ERX4044745	PAIRED	non-stimulated	no
ERR4043552	PRJEB37445	SAMEA6796464		AMPLICON	China	Asia	China	18940200	10030428	KAROLINSKA INSITUTET	11-Nov	public	sra,run.zq	gs,s3,ncbi	ncbi.public,s3.us-east-1,gs.us-east1	saliva	Illumina MiSeq	PCR	METAGENOMIC	male	control	523	1	ILLUMINA	human oral metagenome	ERP120759	ERX4044746	PAIRED	non-stimulated	no
ERR4043553	PRJEB37445	SAMEA6796465		AMPLICON	China	Asia	China	17923800	9488416	KAROLINSKA INSITUTET	12-May	public	run.zq,sra	ncbi,s3,gs	s3.us-east-1,ncbi.public,gs.us-east1	saliva	Illumina MiSeq	PCR	METAGENOMIC	male	control	522	1	ILLUMINA	human oral metagenome	ERP120759	ERX4044747	PAIRED	non-stimulated	no
ERR4043554	PRJEB37445	SAMEA6796466		AMPLICON	China	Asia	China	19438500	10376866	KAROLINSKA INSITUTET	14-Jan	public	run.zq,sra	ncbi,s3,gs	s3.us-east-1,ncbi.public,gs.us-east1	saliva	Illumina MiSeq	PCR	METAGENOMIC	male	control	522	1	ILLUMINA	human oral metagenome	ERP120759	ERX4044748	PAIRED	non-stimulated	no
ERR4043555	PRJEB37445	SAMEA6796467		AMPLICON	China	Asia	China	21724500	11766589	KAROLINSKA INSITUTET	14-Apr	public	run.zq,sra	gs,s3,ncbi	ncbi.public,gs.us-east1,s3.us-east-1	saliva	Illumina MiSeq	PCR	METAGENOMIC	male	control	524	1	ILLUMINA	human oral metagenome	ERP120759	ERX4044749	PAIRED	non-stimulated	no
ERR4043556	PRJEB37445	SAMEA6796468		AMPLICON	China	Asia	China	10238400	5527515	KAROLINSKA INSITUTET	14-Sep	public	sra,run.zq	gs,s3,ncbi	ncbi.public,s3.us-east-1,gs.us-east1	saliva	Illumina MiSeq	PCR	METAGENOMIC	male	control	523	1	ILLUMINA	human oral metagenome	ERP120759	ERX4044750	PAIRED	non-stimulated	no
ERR4043557	PRJEB37445	SAMEA6796469		AMPLICON	China	Asia	China	25679700	13593469	KAROLINSKA INSITUTET	12-Jul	public	run.zq,sra	ncbi,gs,s3	ncbi.public,gs.us-east1,s3.us-east-1	saliva	Illumina MiSeq	PCR	METAGENOMIC	female	control	523	1	ILLUMINA	human oral metagenome	ERP120759	ERX4044751	PAIRED	non-stimulated	no
ERR4043558	PRJEB37445	SAMEA6796470		AMPLICON	China	Asia	China	15442200	8107575	KAROLINSKA INSITUTET	13-Dec	public	run.zq,sra	ncbi,gs,s3	s3.us-east-1,ncbi.public,gs.us-east1	saliva	Illumina MiSeq	PCR	METAGENOMIC	female	control	522	1	ILLUMINA	human oral metagenome	ERP120759	ERX4044752	PAIRED	non-stimulated	no
ERR4043559	PRJEB37445	SAMEA6796192		AMPLICON	China	Asia	China	28831200	16224087	KAROLINSKA INSITUTET	13-Nov	public	sra,run.zq	gs,s3,ncbi	gs.us-east1,s3.us-east-1,ncbi.public	saliva	Illumina MiSeq	PCR	METAGENOMIC	male	control	600	1	ILLUMINA	human oral metagenome	ERP120759	ERX4044753	PAIRED	non-stimulated	no
ERR4043560	PRJEB37445	SAMEA6796471		AMPLICON	China	Asia	China	16501500	8845463	KAROLINSKA INSITUTET	14-Jan	public	sra,run.zq	gs,ncbi,s3	gs.us-east1,s3.us-east-1,ncbi.public	saliva	Illumina MiSeq	PCR	METAGENOMIC	male	control	523	1	ILLUMINA	human oral metagenome	ERP120759	ERX4044754	PAIRED	non-stimulated	no
ERR4043561	PRJEB37445	SAMEA6796472		AMPLICON	China	Asia	China	22089600	11722221	KAROLINSKA INSITUTET	14-Jun	public	sra,run.zq	ncbi,gs,s3	gs.us-east1,s3.us-east-1,ncbi.public	saliva	Illumina MiSeq	PCR	METAGENOMIC	male	control	522	1	ILLUMINA	human oral metagenome	ERP120759	ERX4044755	PAIRED	non-stimulated	no
ERR4043562	PRJEB37445	SAMEA6796473		AMPLICON	China	Asia	China	30666000	16082694	KAROLINSKA INSITUTET	11-Sep	public	sra,run.zq	ncbi,s3,gs	ncbi.public,s3.us-east-1,gs.us-east1	saliva	Illumina MiSeq	PCR	METAGENOMIC	female	control	522	1	ILLUMINA	human oral metagenome	ERP120759	ERX4044756	PAIRED	non-stimulated	no
ERR4043563	PRJEB37445	SAMEA6796474		AMPLICON	China	Asia	China	21006600	11106162	KAROLINSKA INSITUTET	14-Apr	public	run.zq,sra	gs,ncbi,s3	gs.us-east1,s3.us-east-1,ncbi.public	saliva	Illumina MiSeq	PCR	METAGENOMIC	male	control	523	1	ILLUMINA	human oral metagenome	ERP120759	ERX4044757	PAIRED	non-stimulated	no
ERR4043564	PRJEB37445	SAMEA6796475		AMPLICON	China	Asia	China	25619400	13519537	KAROLINSKA INSITUTET	14-Apr	public	sra,run.zq	gs,s3,ncbi	s3.us-east-1,gs.us-east1,ncbi.public	saliva	Illumina MiSeq	PCR	METAGENOMIC	male	control	522	1	ILLUMINA	human oral metagenome	ERP120759	ERX4044758	PAIRED	non-stimulated	no
ERR4043565	PRJEB37445	SAMEA6796476		AMPLICON	China	Asia	China	18301200	9195977	KAROLINSKA INSITUTET	14-Jan	public	run.zq,sra,fastq	gs,s3,ncbi	s3.us-east-1,ncbi.public,gs.us-east1	saliva	Illumina MiSeq	PCR	METAGENOMIC	female	control	522	1	ILLUMINA	human oral metagenome	ERP120759	ERX4044759	PAIRED	non-stimulated	no
ERR4043566	PRJEB37445	SAMEA6796477		AMPLICON	China	Asia	China	23435400	12436805	KAROLINSKA INSITUTET	14-Apr	public	run.zq,sra	s3,ncbi,gs	gs.us-east1,ncbi.public,s3.us-east-1	saliva	Illumina MiSeq	PCR	METAGENOMIC	male	control	523	1	ILLUMINA	human oral metagenome	ERP120759	ERX4044760	PAIRED	non-stimulated	no
ERR4043567	PRJEB37445	SAMEA6796478		AMPLICON	China	Asia	China	21468300	11316719	KAROLINSKA INSITUTET	14-May	public	sra,run.zq	ncbi,s3,gs	ncbi.public,gs.us-east1,s3.us-east-1	saliva	Illumina MiSeq	PCR	METAGENOMIC	male	control	522	1	ILLUMINA	human oral metagenome	ERP120759	ERX4044761	PAIRED	non-stimulated	no
ERR4043568	PRJEB37445	SAMEA6796479		AMPLICON	China	Asia	China	31845000	17221804	KAROLINSKA INSITUTET	14-Jul	public	run.zq,sra	s3,gs,ncbi	gs.us-east1,ncbi.public,s3.us-east-1	saliva	Illumina MiSeq	PCR	METAGENOMIC	female	control	600	1	ILLUMINA	human oral metagenome	ERP120759	ERX4044762	PAIRED	non-stimulated	no
ERR4043569	PRJEB37445	SAMEA6796480		AMPLICON	China	Asia	China	53729400	28913180	KAROLINSKA INSITUTET	13-Nov	public	sra,run.zq	s3,gs,ncbi	gs.us-east1,ncbi.public,s3.us-east-1	saliva	Illumina MiSeq	PCR	METAGENOMIC	male	control	600	1	ILLUMINA	human oral metagenome	ERP120759	ERX4044763	PAIRED	non-stimulated	no
ERR4043570	PRJEB37445	SAMEA6796193		AMPLICON	China	Asia	China	28152000	15765196	KAROLINSKA INSITUTET	14-Mar	public	sra,run.zq	ncbi,gs,s3	gs.us-east1,s3.us-east-1,ncbi.public	saliva	Illumina MiSeq	PCR	METAGENOMIC	male	control	600	1	ILLUMINA	human oral metagenome	ERP120759	ERX4044764	PAIRED	non-stimulated	no
ERR4043571	PRJEB37445	SAMEA6796481		AMPLICON	China	Asia	China	42361800	22969858	KAROLINSKA INSITUTET	13-Dec	public	sra,run.zq	ncbi,s3,gs	s3.us-east-1,gs.us-east1,ncbi.public	saliva	Illumina MiSeq	PCR	METAGENOMIC	male	control	600	1	ILLUMINA	human oral metagenome	ERP120759	ERX4044765	PAIRED	non-stimulated	no
ERR4043572	PRJEB37445	SAMEA6796482		AMPLICON	China	Asia	China	44818800	24387434	KAROLINSKA INSITUTET	13-Dec	public	run.zq,sra	ncbi,gs,s3	ncbi.public,s3.us-east-1,gs.us-east1	saliva	Illumina MiSeq	PCR	METAGENOMIC	male	control	600	1	ILLUMINA	human oral metagenome	ERP120759	ERX4044766	PAIRED	non-stimulated	no
ERR4043573	PRJEB37445	SAMEA6796483		AMPLICON	China	Asia	China	38732400	20978649	KAROLINSKA INSITUTET	14-Aug	public	sra,run.zq	gs,ncbi,s3	ncbi.public,s3.us-east-1,gs.us-east1	saliva	Illumina MiSeq	PCR	METAGENOMIC	male	control	600	1	ILLUMINA	human oral metagenome	ERP120759	ERX4044767	PAIRED	non-stimulated	no
ERR4043574	PRJEB37445	SAMEA6796484		AMPLICON	China	Asia	China	20578800	11344956	KAROLINSKA INSITUTET	14-Aug	public	sra,run.zq	s3,ncbi,gs	ncbi.public,gs.us-east1,s3.us-east-1	saliva	Illumina MiSeq	PCR	METAGENOMIC	male	control	600	1	ILLUMINA	human oral metagenome	ERP120759	ERX4044768	PAIRED	non-stimulated	no
ERR4043575	PRJEB37445	SAMEA6796485		AMPLICON	China	Asia	China	33053400	17882740	KAROLINSKA INSITUTET	11-Sep	public	run.zq,sra	s3,gs,ncbi	ncbi.public,gs.us-east1,s3.us-east-1	saliva	Illumina MiSeq	PCR	METAGENOMIC	female	control	600	1	ILLUMINA	human oral metagenome	ERP120759	ERX4044769	PAIRED	non-stimulated	no
ERR4043576	PRJEB37445	SAMEA6796486		AMPLICON	China	Asia	China	27072600	14591299	KAROLINSKA INSITUTET	13-Dec	public	run.zq,sra	ncbi,gs,s3	s3.us-east-1,gs.us-east1,ncbi.public	saliva	Illumina MiSeq	PCR	METAGENOMIC	female	control	600	1	ILLUMINA	human oral metagenome	ERP120759	ERX4044770	PAIRED	non-stimulated	no
ERR4043577	PRJEB37445	SAMEA6796487		AMPLICON	China	Asia	China	23922600	13171954	KAROLINSKA INSITUTET	14-Jan	public	run.zq,sra	ncbi,s3,gs	gs.us-east1,s3.us-east-1,ncbi.public	saliva	Illumina MiSeq	PCR	METAGENOMIC	female	control	600	1	ILLUMINA	human oral metagenome	ERP120759	ERX4044771	PAIRED	non-stimulated	no
ERR4043578	PRJEB37445	SAMEA6796488		AMPLICON	China	Asia	China	38330400	20764057	KAROLINSKA INSITUTET	14-Jun	public	run.zq,sra	ncbi,s3,gs	s3.us-east-1,ncbi.public,gs.us-east1	saliva	Illumina MiSeq	PCR	METAGENOMIC	female	control	600	1	ILLUMINA	human oral metagenome	ERP120759	ERX4044772	PAIRED	non-stimulated	no
ERR4043579	PRJEB37445	SAMEA6796489		AMPLICON	China	Asia	China	34570800	18746391	KAROLINSKA INSITUTET	11-Nov	public	run.zq,sra	ncbi,gs,s3	ncbi.public,s3.us-east-1,gs.us-east1	saliva	Illumina MiSeq	PCR	METAGENOMIC	male	control	600	1	ILLUMINA	human oral metagenome	ERP120759	ERX4044773	PAIRED	non-stimulated	no
ERR4043580	PRJEB37445	SAMEA6796490		AMPLICON	China	Asia	China	35009400	18953766	KAROLINSKA INSITUTET	14-Jul	public	run.zq,sra	gs,s3,ncbi	ncbi.public,s3.us-east-1,gs.us-east1	saliva	Illumina MiSeq	PCR	METAGENOMIC	male	control	600	1	ILLUMINA	human oral metagenome	ERP120759	ERX4044774	PAIRED	non-stimulated	no
ERR4043581	PRJEB37445	SAMEA6796194		AMPLICON	China	Asia	China	34963800	19742043	KAROLINSKA INSITUTET	14-Mar	public	run.zq,sra	s3,ncbi,gs	s3.us-east-1,gs.us-east1,ncbi.public	saliva	Illumina MiSeq	PCR	METAGENOMIC	male	control	600	1	ILLUMINA	human oral metagenome	ERP120759	ERX4044775	PAIRED	non-stimulated	no
ERR4043582	PRJEB37445	SAMEA6796491		AMPLICON	China	Asia	China	28840200	15618760	KAROLINSKA INSITUTET	14-Jul	public	run.zq,sra	ncbi,s3,gs	gs.us-east1,ncbi.public,s3.us-east-1	saliva	Illumina MiSeq	PCR	METAGENOMIC	male	control	600	1	ILLUMINA	human oral metagenome	ERP120759	ERX4044776	PAIRED	non-stimulated	no
ERR4043583	PRJEB37445	SAMEA6796492		AMPLICON	China	Asia	China	32548800	17785726	KAROLINSKA INSITUTET	14-Aug	public	sra,run.zq	ncbi,s3,gs	s3.us-east-1,ncbi.public,gs.us-east1	saliva	Illumina MiSeq	PCR	METAGENOMIC	male	control	600	1	ILLUMINA	human oral metagenome	ERP120759	ERX4044777	PAIRED	non-stimulated	no
ERR4043584	PRJEB37445	SAMEA6796493		AMPLICON	China	Asia	China	27214800	14681661	KAROLINSKA INSITUTET	14-Aug	public	sra,run.zq	s3,ncbi,gs	ncbi.public,gs.us-east1,s3.us-east-1	saliva	Illumina MiSeq	PCR	METAGENOMIC	male	control	600	1	ILLUMINA	human oral metagenome	ERP120759	ERX4044778	PAIRED	non-stimulated	no
ERR4043585	PRJEB37445	SAMEA6796494		AMPLICON	China	Asia	China	29970600	16163729	KAROLINSKA INSITUTET	11-Nov	public	sra,run.zq	gs,ncbi,s3	gs.us-east1,s3.us-east-1,ncbi.public	saliva	Illumina MiSeq	PCR	METAGENOMIC	female	control	600	1	ILLUMINA	human oral metagenome	ERP120759	ERX4044779	PAIRED	non-stimulated	no
ERR4043586	PRJEB37445	SAMEA6796495		AMPLICON	China	Asia	China	30415800	16496947	KAROLINSKA INSITUTET	11-Nov	public	run.zq,sra	s3,ncbi,gs	s3.us-east-1,gs.us-east1,ncbi.public	saliva	Illumina MiSeq	PCR	METAGENOMIC	female	control	600	1	ILLUMINA	human oral metagenome	ERP120759	ERX4044780	PAIRED	non-stimulated	no
ERR4043587	PRJEB37445	SAMEA6796496		AMPLICON	China	Asia	China	42390600	22925878	KAROLINSKA INSITUTET	14-Mar	public	sra,run.zq	gs,s3,ncbi	ncbi.public,gs.us-east1,s3.us-east-1	saliva	Illumina MiSeq	PCR	METAGENOMIC	female	control	600	1	ILLUMINA	human oral metagenome	ERP120759	ERX4044781	PAIRED	non-stimulated	no
ERR4043588	PRJEB37445	SAMEA6796497		AMPLICON	China	Asia	China	33885600	18344895	KAROLINSKA INSITUTET	14-Jun	public	sra,run.zq	ncbi,s3,gs	ncbi.public,gs.us-east1,s3.us-east-1	saliva	Illumina MiSeq	PCR	METAGENOMIC	female	control	600	1	ILLUMINA	human oral metagenome	ERP120759	ERX4044782	PAIRED	non-stimulated	no
ERR4043589	PRJEB37445	SAMEA6796498		AMPLICON	China	Asia	China	23099400	12512816	KAROLINSKA INSITUTET	14-May	public	sra,run.zq	ncbi,gs,s3	gs.us-east1,s3.us-east-1,ncbi.public	saliva	Illumina MiSeq	PCR	METAGENOMIC	male	control	600	1	ILLUMINA	human oral metagenome	ERP120759	ERX4044783	PAIRED	non-stimulated	no
ERR4043590	PRJEB37445	SAMEA6796499		AMPLICON	China	Asia	China	31572000	17083830	KAROLINSKA INSITUTET	14-Jul	public	sra,run.zq	s3,ncbi,gs	gs.us-east1,ncbi.public,s3.us-east-1	saliva	Illumina MiSeq	PCR	METAGENOMIC	male	control	600	1	ILLUMINA	human oral metagenome	ERP120759	ERX4044784	PAIRED	non-stimulated	no
ERR4043591	PRJEB37445	SAMEA6796500		AMPLICON	China	Asia	China	30137400	16431411	KAROLINSKA INSITUTET	14-Aug	public	run.zq,sra	s3,gs,ncbi	s3.us-east-1,gs.us-east1,ncbi.public	saliva	Illumina MiSeq	PCR	METAGENOMIC	male	control	600	1	ILLUMINA	human oral metagenome	ERP120759	ERX4044785	PAIRED	non-stimulated	no
ERR4043592	PRJEB37445	SAMEA6796195		AMPLICON	China	Asia	China	28838400	16365716	KAROLINSKA INSITUTET	11-Sep	public	run.zq,sra	ncbi,s3,gs	s3.us-east-1,ncbi.public,gs.us-east1	saliva	Illumina MiSeq	PCR	METAGENOMIC	male	control	600	1	ILLUMINA	human oral metagenome	ERP120759	ERX4044786	PAIRED	non-stimulated	no
ERR4043593	PRJEB37445	SAMEA6796501		AMPLICON	China	Asia	China	18382800	10000743	KAROLINSKA INSITUTET	14-Oct	public	sra,run.zq	s3,ncbi,gs	ncbi.public,gs.us-east1,s3.us-east-1	saliva	Illumina MiSeq	PCR	METAGENOMIC	female	control	600	1	ILLUMINA	human oral metagenome	ERP120759	ERX4044787	PAIRED	non-stimulated	no
ERR4043594	PRJEB37445	SAMEA6796502		AMPLICON	China	Asia	China	29854200	16143368	KAROLINSKA INSITUTET	14-Sep	public	run.zq,sra	gs,ncbi,s3	s3.us-east-1,ncbi.public,gs.us-east1	saliva	Illumina MiSeq	PCR	METAGENOMIC	female	control	600	1	ILLUMINA	human oral metagenome	ERP120759	ERX4044788	PAIRED	non-stimulated	no
ERR4043595	PRJEB37445	SAMEA6796503		AMPLICON	China	Asia	China	35030400	19024446	KAROLINSKA INSITUTET	14-Nov	public	sra,run.zq	ncbi,gs,s3	s3.us-east-1,ncbi.public,gs.us-east1	saliva	Illumina MiSeq	PCR	METAGENOMIC	female	control	600	1	ILLUMINA	human oral metagenome	ERP120759	ERX4044789	PAIRED	non-stimulated	no
ERR4043596	PRJEB37445	SAMEA6796504		AMPLICON	China	Asia	China	32355000	17522440	KAROLINSKA INSITUTET	11-Dec	public	sra,run.zq	ncbi,s3,gs	s3.us-east-1,ncbi.public,gs.us-east1	saliva	Illumina MiSeq	PCR	METAGENOMIC	male	control	600	1	ILLUMINA	human oral metagenome	ERP120759	ERX4044790	PAIRED	non-stimulated	no
ERR4043597	PRJEB37445	SAMEA6796505		AMPLICON	China	Asia	China	38263200	20686980	KAROLINSKA INSITUTET	12-Sep	public	run.zq,sra	gs,s3,ncbi	gs.us-east1,s3.us-east-1,ncbi.public	saliva	Illumina MiSeq	PCR	METAGENOMIC	male	control	600	1	ILLUMINA	human oral metagenome	ERP120759	ERX4044791	PAIRED	non-stimulated	no
ERR4043598	PRJEB37445	SAMEA6796506		AMPLICON	China	Asia	China	28735800	15497199	KAROLINSKA INSITUTET	13-Dec	public	sra,run.zq	s3,gs,ncbi	ncbi.public,s3.us-east-1,gs.us-east1	saliva	Illumina MiSeq	PCR	METAGENOMIC	male	control	600	1	ILLUMINA	human oral metagenome	ERP120759	ERX4044792	PAIRED	non-stimulated	no
ERR4043599	PRJEB37445	SAMEA6796507		AMPLICON	China	Asia	China	30862200	16634792	KAROLINSKA INSITUTET	14-Mar	public	run.zq,sra	s3,ncbi,gs	ncbi.public,gs.us-east1,s3.us-east-1	saliva	Illumina MiSeq	PCR	METAGENOMIC	male	control	600	1	ILLUMINA	human oral metagenome	ERP120759	ERX4044793	PAIRED	non-stimulated	no
ERR4043600	PRJEB37445	SAMEA6796508		AMPLICON	China	Asia	China	28983600	15712362	KAROLINSKA INSITUTET	14-Apr	public	sra,run.zq	ncbi,gs,s3	gs.us-east1,s3.us-east-1,ncbi.public	saliva	Illumina MiSeq	PCR	METAGENOMIC	male	control	600	1	ILLUMINA	human oral metagenome	ERP120759	ERX4044794	PAIRED	non-stimulated	no
ERR4043601	PRJEB37445	SAMEA6796509		AMPLICON	China	Asia	China	32774400	17762414	KAROLINSKA INSITUTET	14-Jul	public	sra,run.zq	s3,gs,ncbi	ncbi.public,gs.us-east1,s3.us-east-1	saliva	Illumina MiSeq	PCR	METAGENOMIC	male	control	600	1	ILLUMINA	human oral metagenome	ERP120759	ERX4044795	PAIRED	non-stimulated	no
ERR4043602	PRJEB37445	SAMEA6796510		AMPLICON	China	Asia	China	54609000	29742502	KAROLINSKA INSITUTET	14-Jul	public	sra,run.zq	ncbi,s3,gs	gs.us-east1,ncbi.public,s3.us-east-1	saliva	Illumina MiSeq	PCR	METAGENOMIC	male	control	600	1	ILLUMINA	human oral metagenome	ERP120759	ERX4044796	PAIRED	non-stimulated	no
ERR4043603	PRJEB37445	SAMEA6796196		AMPLICON	China	Asia	China	60204600	33336495	KAROLINSKA INSITUTET	14-Jan	public	sra,run.zq	gs,ncbi,s3	ncbi.public,s3.us-east-1,gs.us-east1	saliva	Illumina MiSeq	PCR	METAGENOMIC	male	control	600	1	ILLUMINA	human oral metagenome	ERP120759	ERX4044797	PAIRED	non-stimulated	no
ERR4043604	PRJEB37445	SAMEA6796511		AMPLICON	China	Asia	China	19050000	10316604	KAROLINSKA INSITUTET	14-Nov	public	sra,run.zq	gs,s3,ncbi	ncbi.public,gs.us-east1,s3.us-east-1	saliva	Illumina MiSeq	PCR	METAGENOMIC	male	control	600	1	ILLUMINA	human oral metagenome	ERP120759	ERX4044798	PAIRED	non-stimulated	no
ERR4043605	PRJEB37445	SAMEA6796512		AMPLICON	China	Asia	China	26635200	14296935	KAROLINSKA INSITUTET	11-Nov	public	run.zq,sra	s3,gs,ncbi	ncbi.public,s3.us-east-1,gs.us-east1	saliva	Illumina MiSeq	PCR	METAGENOMIC	female	control	600	1	ILLUMINA	human oral metagenome	ERP120759	ERX4044799	PAIRED	non-stimulated	no
ERR4043606	PRJEB37445	SAMEA6796513		AMPLICON	China	Asia	China	25980000	14093083	KAROLINSKA INSITUTET	14-May	public	run.zq,sra	gs,s3,ncbi	ncbi.public,gs.us-east1,s3.us-east-1	saliva	Illumina MiSeq	PCR	METAGENOMIC	female	control	600	1	ILLUMINA	human oral metagenome	ERP120759	ERX4044800	PAIRED	non-stimulated	no
ERR4043607	PRJEB37445	SAMEA6796514		AMPLICON	China	Asia	China	20352000	11133499	KAROLINSKA INSITUTET	13-Dec	public	sra,run.zq	gs,ncbi,s3	gs.us-east1,ncbi.public,s3.us-east-1	saliva	Illumina MiSeq	PCR	METAGENOMIC	male	control	600	1	ILLUMINA	human oral metagenome	ERP120759	ERX4044801	PAIRED	non-stimulated	no
ERR4043608	PRJEB37445	SAMEA6796515		AMPLICON	China	Asia	China	30016800	16535346	KAROLINSKA INSITUTET	14-Apr	public	sra,run.zq	s3,ncbi,gs	gs.us-east1,s3.us-east-1,ncbi.public	saliva	Illumina MiSeq	PCR	METAGENOMIC	male	control	600	1	ILLUMINA	human oral metagenome	ERP120759	ERX4044802	PAIRED	non-stimulated	no
ERR4043609	PRJEB37445	SAMEA6796516		AMPLICON	China	Asia	China	28491000	15674921	KAROLINSKA INSITUTET	14-May	public	run.zq,sra	ncbi,s3,gs	ncbi.public,gs.us-east1,s3.us-east-1	saliva	Illumina MiSeq	PCR	METAGENOMIC	male	control	600	1	ILLUMINA	human oral metagenome	ERP120759	ERX4044803	PAIRED	non-stimulated	no
ERR4043610	PRJEB37445	SAMEA6796517		AMPLICON	China	Asia	China	23367600	12837519	KAROLINSKA INSITUTET	14-Jun	public	run.zq,sra	ncbi,s3,gs	ncbi.public,gs.us-east1,s3.us-east-1	saliva	Illumina MiSeq	PCR	METAGENOMIC	male	control	600	1	ILLUMINA	human oral metagenome	ERP120759	ERX4044804	PAIRED	non-stimulated	no
ERR4043611	PRJEB37445	SAMEA6796518		AMPLICON	China	Asia	China	43390800	23578633	KAROLINSKA INSITUTET	14-Jun	public	sra,run.zq	s3,gs,ncbi	gs.us-east1,s3.us-east-1,ncbi.public	saliva	Illumina MiSeq	PCR	METAGENOMIC	male	control	600	1	ILLUMINA	human oral metagenome	ERP120759	ERX4044805	PAIRED	non-stimulated	no
ERR4043612	PRJEB37445	SAMEA6796519		AMPLICON	China	Asia	China	42618000	23171363	KAROLINSKA INSITUTET	14-Jul	public	sra,run.zq	ncbi,gs,s3	gs.us-east1,ncbi.public,s3.us-east-1	saliva	Illumina MiSeq	PCR	METAGENOMIC	male	control	600	1	ILLUMINA	human oral metagenome	ERP120759	ERX4044806	PAIRED	non-stimulated	no
ERR4043613	PRJEB37445	SAMEA6796520		AMPLICON	China	Asia	China	24823800	13412000	KAROLINSKA INSITUTET	11-Nov	public	run.zq,sra	gs,s3,ncbi	s3.us-east-1,ncbi.public,gs.us-east1	saliva	Illumina MiSeq	PCR	METAGENOMIC	female	control	600	1	ILLUMINA	human oral metagenome	ERP120759	ERX4044807	PAIRED	non-stimulated	no
ERR4043614	PRJEB37445	SAMEA6796197		AMPLICON	China	Asia	China	19188000	10789385	KAROLINSKA INSITUTET	14-Apr	public	sra,run.zq	ncbi,s3,gs	gs.us-east1,s3.us-east-1,ncbi.public	saliva	Illumina MiSeq	PCR	METAGENOMIC	male	control	600	1	ILLUMINA	human oral metagenome	ERP120759	ERX4044808	PAIRED	non-stimulated	no
ERR4043615	PRJEB37445	SAMEA6796521		AMPLICON	China	Asia	China	36598200	19770064	KAROLINSKA INSITUTET	11-Dec	public	run.zq,sra	gs,s3,ncbi	gs.us-east1,ncbi.public,s3.us-east-1	saliva	Illumina MiSeq	PCR	METAGENOMIC	female	control	600	1	ILLUMINA	human oral metagenome	ERP120759	ERX4044809	PAIRED	non-stimulated	no
ERR4043616	PRJEB37445	SAMEA6796522		AMPLICON	China	Asia	China	23950800	13220098	KAROLINSKA INSITUTET	14-Apr	public	sra,run.zq	ncbi,gs,s3	ncbi.public,gs.us-east1,s3.us-east-1	saliva	Illumina MiSeq	PCR	METAGENOMIC	female	control	600	1	ILLUMINA	human oral metagenome	ERP120759	ERX4044810	PAIRED	non-stimulated	no
ERR4043617	PRJEB37445	SAMEA6796523		AMPLICON	China	Asia	China	35676600	19240123	KAROLINSKA INSITUTET	14-Jul	public	run.zq,sra	gs,s3,ncbi	s3.us-east-1,gs.us-east1,ncbi.public	saliva	Illumina MiSeq	PCR	METAGENOMIC	female	control	600	1	ILLUMINA	human oral metagenome	ERP120759	ERX4044811	PAIRED	non-stimulated	no
ERR4043618	PRJEB37445	SAMEA6796524		AMPLICON	China	Asia	China	33591000	18188494	KAROLINSKA INSITUTET	14-Nov	public	run.zq,sra	s3,ncbi,gs	ncbi.public,s3.us-east-1,gs.us-east1	saliva	Illumina MiSeq	PCR	METAGENOMIC	female	control	600	1	ILLUMINA	human oral metagenome	ERP120759	ERX4044812	PAIRED	non-stimulated	no
ERR4043619	PRJEB37445	SAMEA6796525		AMPLICON	China	Asia	China	37242000	20230079	KAROLINSKA INSITUTET	12-May	public	sra,run.zq	ncbi,s3,gs	ncbi.public,gs.us-east1,s3.us-east-1	saliva	Illumina MiSeq	PCR	METAGENOMIC	male	control	600	1	ILLUMINA	human oral metagenome	ERP120759	ERX4044813	PAIRED	non-stimulated	no
ERR4043620	PRJEB37445	SAMEA6796526		AMPLICON	China	Asia	China	18523800	9981017	KAROLINSKA INSITUTET	14-Apr	public	run.zq,sra	s3,ncbi,gs	gs.us-east1,s3.us-east-1,ncbi.public	saliva	Illumina MiSeq	PCR	METAGENOMIC	male	control	600	1	ILLUMINA	human oral metagenome	ERP120759	ERX4044814	PAIRED	non-stimulated	no
ERR4043621	PRJEB37445	SAMEA6796527		AMPLICON	China	Asia	China	18770400	10189757	KAROLINSKA INSITUTET	14-May	public	run.zq,sra	gs,s3,ncbi	gs.us-east1,s3.us-east-1,ncbi.public	saliva	Illumina MiSeq	PCR	METAGENOMIC	male	control	600	1	ILLUMINA	human oral metagenome	ERP120759	ERX4044815	PAIRED	non-stimulated	no
ERR4043622	PRJEB37445	SAMEA6796528		AMPLICON	China	Asia	China	27115800	14805878	KAROLINSKA INSITUTET	14-May	public	run.zq,sra	gs,ncbi,s3	gs.us-east1,ncbi.public,s3.us-east-1	saliva	Illumina MiSeq	PCR	METAGENOMIC	male	control	600	1	ILLUMINA	human oral metagenome	ERP120759	ERX4044816	PAIRED	non-stimulated	no
ERR4043623	PRJEB37445	SAMEA6796529		AMPLICON	China	Asia	China	26469000	14283023	KAROLINSKA INSITUTET	14-Jul	public	run.zq,sra	gs,ncbi,s3	s3.us-east-1,gs.us-east1,ncbi.public	saliva	Illumina MiSeq	PCR	METAGENOMIC	male	control	600	1	ILLUMINA	human oral metagenome	ERP120759	ERX4044817	PAIRED	non-stimulated	no
ERR4043624	PRJEB37445	SAMEA6796530		AMPLICON	China	Asia	China	22271400	12109794	KAROLINSKA INSITUTET	14-Jul	public	sra,run.zq	ncbi,s3,gs	s3.us-east-1,gs.us-east1,ncbi.public	saliva	Illumina MiSeq	PCR	METAGENOMIC	male	control	600	1	ILLUMINA	human oral metagenome	ERP120759	ERX4044818	PAIRED	non-stimulated	no
ERR4043625	PRJEB37445	SAMEA6796198		AMPLICON	China	Asia	China	213477600	118651782	KAROLINSKA INSITUTET	13-Nov	public	sra,run.zq	ncbi,gs,s3	s3.us-east-1,ncbi.public,gs.us-east1	saliva	Illumina MiSeq	PCR	METAGENOMIC	female	control	600	1	ILLUMINA	human oral metagenome	ERP120759	ERX4044819	PAIRED	non-stimulated	no
ERR4043626	PRJEB37445	SAMEA6796531		AMPLICON	China	Asia	China	27366600	14827743	KAROLINSKA INSITUTET	14-Sep	public	run.zq,sra	gs,s3,ncbi	ncbi.public,s3.us-east-1,gs.us-east1	saliva	Illumina MiSeq	PCR	METAGENOMIC	male	control	600	1	ILLUMINA	human oral metagenome	ERP120759	ERX4044820	PAIRED	non-stimulated	no
ERR4043627	PRJEB37445	SAMEA6796532		AMPLICON	China	Asia	China	36643800	19962827	KAROLINSKA INSITUTET	14-Jan	public	run.zq,sra	gs,s3,ncbi	ncbi.public,s3.us-east-1,gs.us-east1	saliva	Illumina MiSeq	PCR	METAGENOMIC	female	control	600	1	ILLUMINA	human oral metagenome	ERP120759	ERX4044821	PAIRED	non-stimulated	no
ERR4043628	PRJEB37445	SAMEA6796533		AMPLICON	China	Asia	China	25864800	14038807	KAROLINSKA INSITUTET	14-Mar	public	run.zq,sra	s3,gs,ncbi	ncbi.public,s3.us-east-1,gs.us-east1	saliva	Illumina MiSeq	PCR	METAGENOMIC	female	control	600	1	ILLUMINA	human oral metagenome	ERP120759	ERX4044822	PAIRED	non-stimulated	no
ERR4043629	PRJEB37445	SAMEA6796534		AMPLICON	China	Asia	China	31834200	17282953	KAROLINSKA INSITUTET	14-Aug	public	sra,run.zq	ncbi,s3,gs	s3.us-east-1,gs.us-east1,ncbi.public	saliva	Illumina MiSeq	PCR	METAGENOMIC	female	control	600	1	ILLUMINA	human oral metagenome	ERP120759	ERX4044823	PAIRED	non-stimulated	no
ERR4043630	PRJEB37445	SAMEA6796535		AMPLICON	China	Asia	China	36827400	19937256	KAROLINSKA INSITUTET	11-Dec	public	sra,run.zq	s3,ncbi,gs	gs.us-east1,ncbi.public,s3.us-east-1	saliva	Illumina MiSeq	PCR	METAGENOMIC	male	control	600	1	ILLUMINA	human oral metagenome	ERP120759	ERX4044824	PAIRED	non-stimulated	no
ERR4043631	PRJEB37445	SAMEA6796536		AMPLICON	China	Asia	China	41820000	22616825	KAROLINSKA INSITUTET	12-Oct	public	run.zq,sra	s3,ncbi,gs	gs.us-east1,s3.us-east-1,ncbi.public	saliva	Illumina MiSeq	PCR	METAGENOMIC	male	control	600	1	ILLUMINA	human oral metagenome	ERP120759	ERX4044825	PAIRED	non-stimulated	no
ERR4043632	PRJEB37445	SAMEA6796537		AMPLICON	China	Asia	China	29969400	16271432	KAROLINSKA INSITUTET	14-Apr	public	run.zq,sra	ncbi,gs,s3	ncbi.public,s3.us-east-1,gs.us-east1	saliva	Illumina MiSeq	PCR	METAGENOMIC	male	control	600	1	ILLUMINA	human oral metagenome	ERP120759	ERX4044826	PAIRED	non-stimulated	no
ERR4043633	PRJEB37445	SAMEA6796538		AMPLICON	China	Asia	China	63349800	34149515	KAROLINSKA INSITUTET	14-May	public	run.zq,sra	gs,s3,ncbi	gs.us-east1,s3.us-east-1,ncbi.public	saliva	Illumina MiSeq	PCR	METAGENOMIC	male	control	600	1	ILLUMINA	human oral metagenome	ERP120759	ERX4044827	PAIRED	non-stimulated	no
ERR4043634	PRJEB37445	SAMEA6796539		AMPLICON	China	Asia	China	43986000	23937241	KAROLINSKA INSITUTET	14-May	public	run.zq,sra	ncbi,s3,gs	ncbi.public,gs.us-east1,s3.us-east-1	saliva	Illumina MiSeq	PCR	METAGENOMIC	male	control	600	1	ILLUMINA	human oral metagenome	ERP120759	ERX4044828	PAIRED	non-stimulated	no
ERR4043635	PRJEB37445	SAMEA6796540		AMPLICON	China	Asia	China	48625800	26281823	KAROLINSKA INSITUTET	14-Aug	public	sra,run.zq	gs,s3,ncbi	gs.us-east1,ncbi.public,s3.us-east-1	saliva	Illumina MiSeq	PCR	METAGENOMIC	male	control	600	1	ILLUMINA	human oral metagenome	ERP120759	ERX4044829	PAIRED	non-stimulated	no
ERR4043636	PRJEB37445	SAMEA6796199		AMPLICON	China	Asia	China	26314800	14898801	KAROLINSKA INSITUTET	13-Dec	public	sra,run.zq	ncbi,s3,gs	ncbi.public,gs.us-east1,s3.us-east-1	saliva	Illumina MiSeq	PCR	METAGENOMIC	female	control	600	1	ILLUMINA	human oral metagenome	ERP120759	ERX4044830	PAIRED	non-stimulated	no
ERR4043637	PRJEB37445	SAMEA6796541		AMPLICON	China	Asia	China	18522000	10076639	KAROLINSKA INSITUTET	14-Nov	public	run.zq,sra	gs,ncbi,s3	ncbi.public,gs.us-east1,s3.us-east-1	saliva	Illumina MiSeq	PCR	METAGENOMIC	male	control	600	1	ILLUMINA	human oral metagenome	ERP120759	ERX4044831	PAIRED	non-stimulated	no
ERR4043638	PRJEB37445	SAMEA6796542		AMPLICON	China	Asia	China	28506600	15414844	KAROLINSKA INSITUTET	13-Dec	public	run.zq,sra	s3,gs,ncbi	s3.us-east-1,gs.us-east1,ncbi.public	saliva	Illumina MiSeq	PCR	METAGENOMIC	female	control	600	1	ILLUMINA	human oral metagenome	ERP120759	ERX4044832	PAIRED	non-stimulated	no
ERR4043639	PRJEB37445	SAMEA6796543		AMPLICON	China	Asia	China	41106600	22200924	KAROLINSKA INSITUTET	14-Jul	public	sra,run.zq	gs,s3,ncbi	ncbi.public,s3.us-east-1,gs.us-east1	saliva	Illumina MiSeq	PCR	METAGENOMIC	male	control	600	1	ILLUMINA	human oral metagenome	ERP120759	ERX4044833	PAIRED	non-stimulated	no
ERR4043640	PRJEB37445	SAMEA6796544		AMPLICON	China	Asia	China	31678800	17204189	KAROLINSKA INSITUTET	14-Jul	public	sra,run.zq	gs,s3,ncbi	gs.us-east1,s3.us-east-1,ncbi.public	saliva	Illumina MiSeq	PCR	METAGENOMIC	male	control	600	1	ILLUMINA	human oral metagenome	ERP120759	ERX4044834	PAIRED	non-stimulated	no
ERR4043641	PRJEB37445	SAMEA6796545		AMPLICON	China	Asia	China	40726800	22021741	KAROLINSKA INSITUTET	11-Sep	public	sra,run.zq	gs,ncbi,s3	ncbi.public,gs.us-east1,s3.us-east-1	saliva	Illumina MiSeq	PCR	METAGENOMIC	male	control	600	1	ILLUMINA	human oral metagenome	ERP120759	ERX4044835	PAIRED	non-stimulated	no
ERR4043642	PRJEB37445	SAMEA6796546		AMPLICON	China	Asia	China	33742800	18248416	KAROLINSKA INSITUTET	14-Jul	public	run.zq,sra	ncbi,gs,s3	gs.us-east1,ncbi.public,s3.us-east-1	saliva	Illumina MiSeq	PCR	METAGENOMIC	male	control	600	1	ILLUMINA	human oral metagenome	ERP120759	ERX4044836	PAIRED	non-stimulated	no
ERR4043643	PRJEB37445	SAMEA6796547		AMPLICON	China	Asia	China	31149600	17272556	KAROLINSKA INSITUTET	11-Sep	public	sra,run.zq	ncbi,s3,gs	ncbi.public,gs.us-east1,s3.us-east-1	saliva	Illumina MiSeq	PCR	METAGENOMIC	male	control	600	1	ILLUMINA	human oral metagenome	ERP120759	ERX4044837	PAIRED	non-stimulated	no
ERR4043644	PRJEB37445	SAMEA6796548		AMPLICON	China	Asia	China	36707400	20373143	KAROLINSKA INSITUTET	12-Aug	public	run.zq,sra	ncbi,s3,gs	ncbi.public,s3.us-east-1,gs.us-east1	saliva	Illumina MiSeq	PCR	METAGENOMIC	male	control	600	1	ILLUMINA	human oral metagenome	ERP120759	ERX4044838	PAIRED	non-stimulated	no
ERR4043645	PRJEB37445	SAMEA6796549		AMPLICON	China	Asia	China	32322000	17964887	KAROLINSKA INSITUTET	14-May	public	sra,run.zq	s3,ncbi,gs	ncbi.public,gs.us-east1,s3.us-east-1	saliva	Illumina MiSeq	PCR	METAGENOMIC	male	control	600	1	ILLUMINA	human oral metagenome	ERP120759	ERX4044839	PAIRED	non-stimulated	no
ERR4043646	PRJEB37445	SAMEA6796550		AMPLICON	China	Asia	China	45985200	25418047	KAROLINSKA INSITUTET	13-Dec	public	sra,run.zq	s3,gs,ncbi	gs.us-east1,ncbi.public,s3.us-east-1	saliva	Illumina MiSeq	PCR	METAGENOMIC	female	control	600	1	ILLUMINA	human oral metagenome	ERP120759	ERX4044840	PAIRED	non-stimulated	no
ERR4043647	PRJEB37445	SAMEA6796200		AMPLICON	China	Asia	China	25461000	14615477	KAROLINSKA INSITUTET	11-Nov	public	run.zq,sra	ncbi,gs,s3	s3.us-east-1,ncbi.public,gs.us-east1	saliva	Illumina MiSeq	PCR	METAGENOMIC	male	control	600	1	ILLUMINA	human oral metagenome	ERP120759	ERX4044841	PAIRED	non-stimulated	no
ERR4043648	PRJEB37445	SAMEA6796551		AMPLICON	China	Asia	China	49228200	27258640	KAROLINSKA INSITUTET	14-Apr	public	run.zq,sra	gs,ncbi,s3	s3.us-east-1,ncbi.public,gs.us-east1	saliva	Illumina MiSeq	PCR	METAGENOMIC	female	control	600	1	ILLUMINA	human oral metagenome	ERP120759	ERX4044842	PAIRED	non-stimulated	no
ERR4043649	PRJEB37445	SAMEA6796552		AMPLICON	China	Asia	China	30640800	16913355	KAROLINSKA INSITUTET	12-Jun	public	run.zq,sra	ncbi,s3,gs	gs.us-east1,s3.us-east-1,ncbi.public	saliva	Illumina MiSeq	PCR	METAGENOMIC	male	control	600	1	ILLUMINA	human oral metagenome	ERP120759	ERX4044843	PAIRED	non-stimulated	no
ERR4043650	PRJEB37445	SAMEA6796553		AMPLICON	China	Asia	China	38698200	21535327	KAROLINSKA INSITUTET	14-Jan	public	run.zq,sra	ncbi,s3,gs	ncbi.public,s3.us-east-1,gs.us-east1	saliva	Illumina MiSeq	PCR	METAGENOMIC	male	control	600	1	ILLUMINA	human oral metagenome	ERP120759	ERX4044844	PAIRED	non-stimulated	no
ERR4043651	PRJEB37445	SAMEA6796554		AMPLICON	China	Asia	China	29284800	16165896	KAROLINSKA INSITUTET	11-Nov	public	sra,run.zq	gs,s3,ncbi	gs.us-east1,s3.us-east-1,ncbi.public	saliva	Illumina MiSeq	PCR	METAGENOMIC	male	control	600	1	ILLUMINA	human oral metagenome	ERP120759	ERX4044845	PAIRED	non-stimulated	no
ERR4043652	PRJEB37445	SAMEA6796555		AMPLICON	China	Asia	China	21728400	12074742	KAROLINSKA INSITUTET	11-Nov	public	sra,run.zq	s3,gs,ncbi	ncbi.public,gs.us-east1,s3.us-east-1	saliva	Illumina MiSeq	PCR	METAGENOMIC	male	control	600	1	ILLUMINA	human oral metagenome	ERP120759	ERX4044846	PAIRED	non-stimulated	no
ERR4043653	PRJEB37445	SAMEA6796556		AMPLICON	China	Asia	China	27711600	15344212	KAROLINSKA INSITUTET	12-Oct	public	sra,run.zq	ncbi,s3,gs	ncbi.public,s3.us-east-1,gs.us-east1	saliva	Illumina MiSeq	PCR	METAGENOMIC	male	control	600	1	ILLUMINA	human oral metagenome	ERP120759	ERX4044847	PAIRED	non-stimulated	no
ERR4043654	PRJEB37445	SAMEA6796557		AMPLICON	China	Asia	China	38686200	21534075	KAROLINSKA INSITUTET	12-Sep	public	sra,run.zq	gs,s3,ncbi	ncbi.public,s3.us-east-1,gs.us-east1	saliva	Illumina MiSeq	PCR	METAGENOMIC	male	control	600	1	ILLUMINA	human oral metagenome	ERP120759	ERX4044848	PAIRED	non-stimulated	no
ERR4043655	PRJEB37445	SAMEA6796558		AMPLICON	China	Asia	China	25394400	14308953	KAROLINSKA INSITUTET	13-Dec	public	sra,run.zq	ncbi,gs,s3	ncbi.public,gs.us-east1,s3.us-east-1	saliva	Illumina MiSeq	PCR	METAGENOMIC	male	control	600	1	ILLUMINA	human oral metagenome	ERP120759	ERX4044849	PAIRED	non-stimulated	no
ERR4043656	PRJEB37445	SAMEA6796559		AMPLICON	China	Asia	China	27650400	15333136	KAROLINSKA INSITUTET	14-Apr	public	sra,run.zq	gs,s3,ncbi	gs.us-east1,ncbi.public,s3.us-east-1	saliva	Illumina MiSeq	PCR	METAGENOMIC	male	control	600	1	ILLUMINA	human oral metagenome	ERP120759	ERX4044850	PAIRED	non-stimulated	no
ERR4043657	PRJEB37445	SAMEA6796560		AMPLICON	China	Asia	China	30368400	16907915	KAROLINSKA INSITUTET	14-Jun	public	sra,run.zq	ncbi,gs,s3	ncbi.public,gs.us-east1,s3.us-east-1	saliva	Illumina MiSeq	PCR	METAGENOMIC	male	control	600	1	ILLUMINA	human oral metagenome	ERP120759	ERX4044851	PAIRED	non-stimulated	no
ERR4043658	PRJEB37445	SAMEA6796201		AMPLICON	China	Asia	China	19408800	11172613	KAROLINSKA INSITUTET	14-Apr	public	sra,run.zq	s3,ncbi,gs	gs.us-east1,s3.us-east-1,ncbi.public	saliva	Illumina MiSeq	PCR	METAGENOMIC	male	control	600	1	ILLUMINA	human oral metagenome	ERP120759	ERX4044852	PAIRED	non-stimulated	no
ERR4043659	PRJEB37445	SAMEA6796561		AMPLICON	China	Asia	China	39042000	21596179	KAROLINSKA INSITUTET	14-Aug	public	run.zq,sra	s3,gs,ncbi	gs.us-east1,s3.us-east-1,ncbi.public	saliva	Illumina MiSeq	PCR	METAGENOMIC	male	control	600	1	ILLUMINA	human oral metagenome	ERP120759	ERX4044853	PAIRED	non-stimulated	no
ERR4043660	PRJEB37445	SAMEA6796562		AMPLICON	China	Asia	China	20364600	11181551	KAROLINSKA INSITUTET	14-Aug	public	sra,run.zq	s3,ncbi,gs	s3.us-east-1,ncbi.public,gs.us-east1	saliva	Illumina MiSeq	PCR	METAGENOMIC	male	control	600	1	ILLUMINA	human oral metagenome	ERP120759	ERX4044854	PAIRED	non-stimulated	no
ERR4043661	PRJEB37445	SAMEA6796563		AMPLICON	China	Asia	China	37296600	20399384	KAROLINSKA INSITUTET	11-Nov	public	sra,run.zq	ncbi,s3,gs	s3.us-east-1,gs.us-east1,ncbi.public	saliva	Illumina MiSeq	PCR	METAGENOMIC	female	control	600	1	ILLUMINA	human oral metagenome	ERP120759	ERX4044855	PAIRED	non-stimulated	no
ERR4043662	PRJEB37445	SAMEA6796564		AMPLICON	China	Asia	China	45909000	25289237	KAROLINSKA INSITUTET	14-Sep	public	run.zq,sra	gs,ncbi,s3	gs.us-east1,ncbi.public,s3.us-east-1	saliva	Illumina MiSeq	PCR	METAGENOMIC	female	control	600	1	ILLUMINA	human oral metagenome	ERP120759	ERX4044856	PAIRED	non-stimulated	no
ERR4043663	PRJEB37445	SAMEA6796565		AMPLICON	China	Asia	China	28260600	15896880	KAROLINSKA INSITUTET	13-Dec	public	run.zq,sra	s3,ncbi,gs	ncbi.public,s3.us-east-1,gs.us-east1	saliva	Illumina MiSeq	PCR	METAGENOMIC	male	control	600	1	ILLUMINA	human oral metagenome	ERP120759	ERX4044857	PAIRED	non-stimulated	no
ERR4043664	PRJEB37445	SAMEA6796566		AMPLICON	China	Asia	China	34731000	19312155	KAROLINSKA INSITUTET	14-Mar	public	run.zq,sra	s3,gs,ncbi	ncbi.public,gs.us-east1,s3.us-east-1	saliva	Illumina MiSeq	PCR	METAGENOMIC	male	control	600	1	ILLUMINA	human oral metagenome	ERP120759	ERX4044858	PAIRED	non-stimulated	no
ERR4043665	PRJEB37445	SAMEA6796567		AMPLICON	China	Asia	China	27943200	15392677	KAROLINSKA INSITUTET	14-May	public	run.zq,sra	s3,ncbi,gs	s3.us-east-1,ncbi.public,gs.us-east1	saliva	Illumina MiSeq	PCR	METAGENOMIC	male	control	600	1	ILLUMINA	human oral metagenome	ERP120759	ERX4044859	PAIRED	non-stimulated	no
ERR4043666	PRJEB37445	SAMEA6796568		AMPLICON	China	Asia	China	22629600	12800652	KAROLINSKA INSITUTET	14-Jul	public	sra,run.zq	s3,ncbi,gs	ncbi.public,gs.us-east1,s3.us-east-1	saliva	Illumina MiSeq	PCR	METAGENOMIC	male	control	600	1	ILLUMINA	human oral metagenome	ERP120759	ERX4044860	PAIRED	non-stimulated	no
ERR4043667	PRJEB37445	SAMEA6796569		AMPLICON	China	Asia	China	22641000	12677626	KAROLINSKA INSITUTET	14-Aug	public	sra,run.zq	s3,ncbi,gs	ncbi.public,gs.us-east1,s3.us-east-1	saliva	Illumina MiSeq	PCR	METAGENOMIC	male	control	600	1	ILLUMINA	human oral metagenome	ERP120759	ERX4044861	PAIRED	non-stimulated	no
ERR4043668	PRJEB37445	SAMEA6796570		AMPLICON	China	Asia	China	34344600	19036928	KAROLINSKA INSITUTET	14-Nov	public	sra,run.zq	s3,ncbi,gs	gs.us-east1,ncbi.public,s3.us-east-1	saliva	Illumina MiSeq	PCR	METAGENOMIC	male	control	600	1	ILLUMINA	human oral metagenome	ERP120759	ERX4044862	PAIRED	non-stimulated	no
ERR4043669	PRJEB37445	SAMEA6796202		AMPLICON	China	Asia	China	21484800	11927948	KAROLINSKA INSITUTET	13-Dec	public	sra,run.zq	ncbi,gs,s3	s3.us-east-1,gs.us-east1,ncbi.public	saliva	Illumina MiSeq	PCR	METAGENOMIC	female	control	600	1	ILLUMINA	human oral metagenome	ERP120759	ERX4044863	PAIRED	non-stimulated	no
ERR4043670	PRJEB37445	SAMEA6796571		AMPLICON	China	Asia	China	32448600	17956214	KAROLINSKA INSITUTET	14-Apr	public	run.zq,sra	s3,ncbi,gs	s3.us-east-1,ncbi.public,gs.us-east1	saliva	Illumina MiSeq	PCR	METAGENOMIC	female	control	600	1	ILLUMINA	human oral metagenome	ERP120759	ERX4044864	PAIRED	non-stimulated	no
ERR4043671	PRJEB37445	SAMEA6796572		AMPLICON	China	Asia	China	36193800	20021775	KAROLINSKA INSITUTET	11-Nov	public	run.zq,sra	ncbi,s3,gs	gs.us-east1,s3.us-east-1,ncbi.public	saliva	Illumina MiSeq	PCR	METAGENOMIC	male	control	600	1	ILLUMINA	human oral metagenome	ERP120759	ERX4044865	PAIRED	non-stimulated	no
ERR4043672	PRJEB37445	SAMEA6796573		AMPLICON	China	Asia	China	19645800	10867816	KAROLINSKA INSITUTET	12-Oct	public	sra,run.zq	gs,ncbi,s3	ncbi.public,s3.us-east-1,gs.us-east1	saliva	Illumina MiSeq	PCR	METAGENOMIC	male	control	600	1	ILLUMINA	human oral metagenome	ERP120759	ERX4044866	PAIRED	non-stimulated	no
ERR4043673	PRJEB37445	SAMEA6796574		AMPLICON	China	Asia	China	35740200	19703643	KAROLINSKA INSITUTET	12-Feb	public	run.zq,sra	gs,ncbi,s3	s3.us-east-1,ncbi.public,gs.us-east1	saliva	Illumina MiSeq	PCR	METAGENOMIC	male	control	600	1	ILLUMINA	human oral metagenome	ERP120759	ERX4044867	PAIRED	non-stimulated	no
ERR4043674	PRJEB37445	SAMEA6796575		AMPLICON	China	Asia	China	35829600	20036205	KAROLINSKA INSITUTET	13-Dec	public	run.zq,sra	ncbi,s3,gs	s3.us-east-1,ncbi.public,gs.us-east1	saliva	Illumina MiSeq	PCR	METAGENOMIC	male	control	600	1	ILLUMINA	human oral metagenome	ERP120759	ERX4044868	PAIRED	non-stimulated	no
ERR4043675	PRJEB37445	SAMEA6796576		AMPLICON	China	Asia	China	19819800	11225240	KAROLINSKA INSITUTET	14-Mar	public	sra,run.zq	ncbi,s3,gs	gs.us-east1,s3.us-east-1,ncbi.public	saliva	Illumina MiSeq	PCR	METAGENOMIC	male	control	600	1	ILLUMINA	human oral metagenome	ERP120759	ERX4044869	PAIRED	non-stimulated	no
ERR4043676	PRJEB37445	SAMEA6796577		AMPLICON	China	Asia	China	26251800	14494017	KAROLINSKA INSITUTET	14-Aug	public	run.zq,sra	s3,gs,ncbi	ncbi.public,gs.us-east1,s3.us-east-1	saliva	Illumina MiSeq	PCR	METAGENOMIC	male	control	600	1	ILLUMINA	human oral metagenome	ERP120759	ERX4044870	PAIRED	non-stimulated	no
ERR4043677	PRJEB37445	SAMEA6796578		AMPLICON	China	Asia	China	26025000	14404098	KAROLINSKA INSITUTET	12-Jul	public	sra,run.zq	s3,gs,ncbi	gs.us-east1,s3.us-east-1,ncbi.public	saliva	Illumina MiSeq	PCR	METAGENOMIC	female	control	600	1	ILLUMINA	human oral metagenome	ERP120759	ERX4044871	PAIRED	non-stimulated	no
ERR4043678	PRJEB37445	SAMEA6796579		AMPLICON	China	Asia	China	36569400	20211901	KAROLINSKA INSITUTET	14-Mar	public	run.zq,sra	ncbi,s3,gs	gs.us-east1,ncbi.public,s3.us-east-1	saliva	Illumina MiSeq	PCR	METAGENOMIC	female	control	600	1	ILLUMINA	human oral metagenome	ERP120759	ERX4044872	PAIRED	non-stimulated	no
ERR4043679	PRJEB37445	SAMEA6796580		AMPLICON	China	Asia	China	30976800	15920011	KAROLINSKA INSITUTET	14-Mar	public	run.zq,sra,fastq	ncbi,gs,s3	ncbi.public,s3.us-east-1,gs.us-east1	saliva	Illumina MiSeq	PCR	METAGENOMIC	female	control	600	1	ILLUMINA	human oral metagenome	ERP120759	ERX4044873	PAIRED	non-stimulated	no
ERR4043680	PRJEB37445	SAMEA6796203		AMPLICON	China	Asia	China	24220200	13600135	KAROLINSKA INSITUTET	12-Sep	public	sra,run.zq	s3,gs,ncbi	s3.us-east-1,ncbi.public,gs.us-east1	saliva	Illumina MiSeq	PCR	METAGENOMIC	male	control	600	1	ILLUMINA	human oral metagenome	ERP120759	ERX4044874	PAIRED	non-stimulated	no
ERR4043681	PRJEB37445	SAMEA6796581		AMPLICON	China	Asia	China	26646000	14751784	KAROLINSKA INSITUTET	11-Nov	public	run.zq,sra	gs,ncbi,s3	s3.us-east-1,gs.us-east1,ncbi.public	saliva	Illumina MiSeq	PCR	METAGENOMIC	male	control	600	1	ILLUMINA	human oral metagenome	ERP120759	ERX4044875	PAIRED	non-stimulated	no
ERR4043682	PRJEB37445	SAMEA6796582		AMPLICON	China	Asia	China	26377800	14590830	KAROLINSKA INSITUTET	14-Jan	public	run.zq,sra	s3,gs,ncbi	ncbi.public,gs.us-east1,s3.us-east-1	saliva	Illumina MiSeq	PCR	METAGENOMIC	male	control	600	1	ILLUMINA	human oral metagenome	ERP120759	ERX4044876	PAIRED	non-stimulated	no
ERR4043683	PRJEB37445	SAMEA6796583		AMPLICON	China	Asia	China	39086400	21575408	KAROLINSKA INSITUTET	14-Mar	public	run.zq,sra	s3,ncbi,gs	gs.us-east1,ncbi.public,s3.us-east-1	saliva	Illumina MiSeq	PCR	METAGENOMIC	male	control	600	1	ILLUMINA	human oral metagenome	ERP120759	ERX4044877	PAIRED	non-stimulated	no
ERR4043684	PRJEB37445	SAMEA6796584		AMPLICON	China	Asia	China	31936800	17787054	KAROLINSKA INSITUTET	14-May	public	sra,run.zq	ncbi,s3,gs	s3.us-east-1,gs.us-east1,ncbi.public	saliva	Illumina MiSeq	PCR	METAGENOMIC	male	control	600	1	ILLUMINA	human oral metagenome	ERP120759	ERX4044878	PAIRED	non-stimulated	no
ERR4043685	PRJEB37445	SAMEA6796585		AMPLICON	China	Asia	China	25107000	13989772	KAROLINSKA INSITUTET	14-May	public	run.zq,sra	gs,s3,ncbi	s3.us-east-1,ncbi.public,gs.us-east1	saliva	Illumina MiSeq	PCR	METAGENOMIC	male	control	600	1	ILLUMINA	human oral metagenome	ERP120759	ERX4044879	PAIRED	non-stimulated	no
ERR4043686	PRJEB37445	SAMEA6796586		AMPLICON	China	Asia	China	23438400	13223684	KAROLINSKA INSITUTET	14-May	public	sra,run.zq	s3,ncbi,gs	gs.us-east1,ncbi.public,s3.us-east-1	saliva	Illumina MiSeq	PCR	METAGENOMIC	male	control	600	1	ILLUMINA	human oral metagenome	ERP120759	ERX4044880	PAIRED	non-stimulated	no
ERR4043687	PRJEB37445	SAMEA6796587		AMPLICON	China	Asia	China	35287200	19609366	KAROLINSKA INSITUTET	14-Jun	public	sra,run.zq	s3,gs,ncbi	s3.us-east-1,ncbi.public,gs.us-east1	saliva	Illumina MiSeq	PCR	METAGENOMIC	male	control	600	1	ILLUMINA	human oral metagenome	ERP120759	ERX4044881	PAIRED	non-stimulated	no
ERR4043688	PRJEB37445	SAMEA6796588		AMPLICON	China	Asia	China	36279000	20202908	KAROLINSKA INSITUTET	14-Jul	public	run.zq,sra	s3,ncbi,gs	ncbi.public,s3.us-east-1,gs.us-east1	saliva	Illumina MiSeq	PCR	METAGENOMIC	male	control	600	1	ILLUMINA	human oral metagenome	ERP120759	ERX4044882	PAIRED	non-stimulated	no
ERR4043689	PRJEB37445	SAMEA6796589		AMPLICON	China	Asia	China	40524600	22326831	KAROLINSKA INSITUTET	12-Aug	public	sra,run.zq	s3,ncbi,gs	s3.us-east-1,ncbi.public,gs.us-east1	saliva	Illumina MiSeq	PCR	METAGENOMIC	male	control	600	1	ILLUMINA	human oral metagenome	ERP120759	ERX4044883	PAIRED	non-stimulated	no
ERR4043690	PRJEB37445	SAMEA6796590		AMPLICON	China	Asia	China	47499000	25962210	KAROLINSKA INSITUTET	14-Jan	public	sra,run.zq	ncbi,gs,s3	s3.us-east-1,ncbi.public,gs.us-east1	saliva	Illumina MiSeq	PCR	METAGENOMIC	male	control	600	1	ILLUMINA	human oral metagenome	ERP120759	ERX4044884	PAIRED	non-stimulated	no
ERR4043691	PRJEB37445	SAMEA6796204		AMPLICON	China	Asia	China	23289000	13483013	KAROLINSKA INSITUTET	14-Jun	public	run.zq,sra	s3,ncbi,gs	gs.us-east1,ncbi.public,s3.us-east-1	saliva	Illumina MiSeq	PCR	METAGENOMIC	male	control	600	1	ILLUMINA	human oral metagenome	ERP120759	ERX4044885	PAIRED	non-stimulated	no
ERR4043692	PRJEB37445	SAMEA6796591		AMPLICON	China	Asia	China	26898600	15061930	KAROLINSKA INSITUTET	14-May	public	sra,run.zq	s3,ncbi,gs	s3.us-east-1,gs.us-east1,ncbi.public	saliva	Illumina MiSeq	PCR	METAGENOMIC	male	control	600	1	ILLUMINA	human oral metagenome	ERP120759	ERX4044886	PAIRED	non-stimulated	no
ERR4043693	PRJEB37445	SAMEA6796592		AMPLICON	China	Asia	China	35404800	19521424	KAROLINSKA INSITUTET	14-Sep	public	run.zq,sra	s3,gs,ncbi	ncbi.public,s3.us-east-1,gs.us-east1	saliva	Illumina MiSeq	PCR	METAGENOMIC	male	control	600	1	ILLUMINA	human oral metagenome	ERP120759	ERX4044887	PAIRED	non-stimulated	no
ERR4043694	PRJEB37445	SAMEA6796593		AMPLICON	China	Asia	China	26696400	14902517	KAROLINSKA INSITUTET	14-Jan	public	run.zq,sra	gs,s3,ncbi	s3.us-east-1,ncbi.public,gs.us-east1	saliva	Illumina MiSeq	PCR	METAGENOMIC	female	control	600	1	ILLUMINA	human oral metagenome	ERP120759	ERX4044888	PAIRED	non-stimulated	no
ERR4043695	PRJEB37445	SAMEA6796594		AMPLICON	China	Asia	China	37516200	20805889	KAROLINSKA INSITUTET	14-Jul	public	run.zq,sra	s3,ncbi,gs	ncbi.public,s3.us-east-1,gs.us-east1	saliva	Illumina MiSeq	PCR	METAGENOMIC	male	control	600	1	ILLUMINA	human oral metagenome	ERP120759	ERX4044889	PAIRED	non-stimulated	no
ERR4043696	PRJEB37445	SAMEA6796595		AMPLICON	China	Asia	China	29906400	16622155	KAROLINSKA INSITUTET	14-Jan	public	sra,run.zq	ncbi,s3,gs	s3.us-east-1,gs.us-east1,ncbi.public	saliva	Illumina MiSeq	PCR	METAGENOMIC	male	control	600	1	ILLUMINA	human oral metagenome	ERP120759	ERX4044890	PAIRED	non-stimulated	no
ERR4043697	PRJEB37445	SAMEA6796596		AMPLICON	China	Asia	China	40005000	21948198	KAROLINSKA INSITUTET	14-Mar	public	sra,run.zq	gs,ncbi,s3	s3.us-east-1,ncbi.public,gs.us-east1	saliva	Illumina MiSeq	PCR	METAGENOMIC	male	control	600	1	ILLUMINA	human oral metagenome	ERP120759	ERX4044891	PAIRED	non-stimulated	no
ERR4043698	PRJEB37445	SAMEA6796597		AMPLICON	China	Asia	China	29737200	16073005	KAROLINSKA INSITUTET	11-Sep	public	run.zq,sra	s3,gs,ncbi	gs.us-east1,s3.us-east-1,ncbi.public	saliva	Illumina MiSeq	PCR	METAGENOMIC	female	control	600	1	ILLUMINA	human oral metagenome	ERP120759	ERX4044892	PAIRED	non-stimulated	no
ERR4043699	PRJEB37445	SAMEA6796598		AMPLICON	China	Asia	China	25150800	13382768	KAROLINSKA INSITUTET	13-Nov	public	run.zq,sra	ncbi,s3,gs	ncbi.public,s3.us-east-1,gs.us-east1	saliva	Illumina MiSeq	PCR	METAGENOMIC	male	control	600	1	ILLUMINA	human oral metagenome	ERP120759	ERX4044893	PAIRED	non-stimulated	no
ERR4043700	PRJEB37445	SAMEA6796599		AMPLICON	China	Asia	China	22222200	11851687	KAROLINSKA INSITUTET	14-Nov	public	run.zq,sra	gs,ncbi,s3	gs.us-east1,ncbi.public,s3.us-east-1	saliva	Illumina MiSeq	PCR	METAGENOMIC	female	control	600	1	ILLUMINA	human oral metagenome	ERP120759	ERX4044894	PAIRED	non-stimulated	no
ERR4043701	PRJEB37445	SAMEA6796600		AMPLICON	China	Asia	China	47082600	25135524	KAROLINSKA INSITUTET	12-Jul	public	sra,run.zq	s3,gs,ncbi	ncbi.public,s3.us-east-1,gs.us-east1	saliva	Illumina MiSeq	PCR	METAGENOMIC	male	control	600	1	ILLUMINA	human oral metagenome	ERP120759	ERX4044895	PAIRED	non-stimulated	no
ERR4043702	PRJEB37445	SAMEA6796205		AMPLICON	China	Asia	China	24465000	13788224	KAROLINSKA INSITUTET	14-Nov	public	run.zq,sra	gs,s3,ncbi	s3.us-east-1,gs.us-east1,ncbi.public	saliva	Illumina MiSeq	PCR	METAGENOMIC	male	control	600	1	ILLUMINA	human oral metagenome	ERP120759	ERX4044896	PAIRED	non-stimulated	no
ERR4043703	PRJEB37445	SAMEA6796601		AMPLICON	China	Asia	China	43714200	22951053	KAROLINSKA INSITUTET	14-Jan	public	sra,run.zq	gs,s3,ncbi	gs.us-east1,ncbi.public,s3.us-east-1	saliva	Illumina MiSeq	PCR	METAGENOMIC	male	control	600	1	ILLUMINA	human oral metagenome	ERP120759	ERX4044897	PAIRED	non-stimulated	no
ERR4043704	PRJEB37445	SAMEA6796602		AMPLICON	China	Asia	China	36253200	19253692	KAROLINSKA INSITUTET	13-Dec	public	run.zq,sra	ncbi,gs,s3	gs.us-east1,s3.us-east-1,ncbi.public	saliva	Illumina MiSeq	PCR	METAGENOMIC	female	control	600	1	ILLUMINA	human oral metagenome	ERP120759	ERX4044898	PAIRED	non-stimulated	no
ERR4043705	PRJEB37445	SAMEA6796603		AMPLICON	China	Asia	China	37589400	19908630	KAROLINSKA INSITUTET	14-Jan	public	sra,run.zq	s3,ncbi,gs	ncbi.public,s3.us-east-1,gs.us-east1	saliva	Illumina MiSeq	PCR	METAGENOMIC	female	control	600	1	ILLUMINA	human oral metagenome	ERP120759	ERX4044899	PAIRED	non-stimulated	no
ERR4043706	PRJEB37445	SAMEA6796604		AMPLICON	China	Asia	China	35049600	18588220	KAROLINSKA INSITUTET	14-May	public	sra,run.zq	ncbi,gs,s3	gs.us-east1,s3.us-east-1,ncbi.public	saliva	Illumina MiSeq	PCR	METAGENOMIC	female	control	600	1	ILLUMINA	human oral metagenome	ERP120759	ERX4044900	PAIRED	non-stimulated	no
ERR4043707	PRJEB37445	SAMEA6796605		AMPLICON	China	Asia	China	36535800	19472782	KAROLINSKA INSITUTET	14-Jul	public	sra,run.zq	ncbi,s3,gs	gs.us-east1,s3.us-east-1,ncbi.public	saliva	Illumina MiSeq	PCR	METAGENOMIC	female	control	600	1	ILLUMINA	human oral metagenome	ERP120759	ERX4044901	PAIRED	non-stimulated	no
ERR4043708	PRJEB37445	SAMEA6796606		AMPLICON	China	Asia	China	34381200	18316822	KAROLINSKA INSITUTET	11-Sep	public	run.zq,sra	s3,gs,ncbi	gs.us-east1,ncbi.public,s3.us-east-1	saliva	Illumina MiSeq	PCR	METAGENOMIC	male	control	600	1	ILLUMINA	human oral metagenome	ERP120759	ERX4044902	PAIRED	non-stimulated	no
ERR4043709	PRJEB37445	SAMEA6796607		AMPLICON	China	Asia	China	38685600	20844440	KAROLINSKA INSITUTET	13-Dec	public	sra,run.zq	ncbi,s3,gs	s3.us-east-1,ncbi.public,gs.us-east1	saliva	Illumina MiSeq	PCR	METAGENOMIC	male	control	600	1	ILLUMINA	human oral metagenome	ERP120759	ERX4044903	PAIRED	non-stimulated	no
ERR4043710	PRJEB37445	SAMEA6796608		AMPLICON	China	Asia	China	42159600	22608358	KAROLINSKA INSITUTET	14-Jan	public	sra,run.zq	s3,ncbi,gs	gs.us-east1,s3.us-east-1,ncbi.public	saliva	Illumina MiSeq	PCR	METAGENOMIC	male	control	600	1	ILLUMINA	human oral metagenome	ERP120759	ERX4044904	PAIRED	non-stimulated	no
ERR4043711	PRJEB37445	SAMEA6796609		AMPLICON	China	Asia	China	35473200	18908511	KAROLINSKA INSITUTET	14-Mar	public	run.zq,sra	gs,ncbi,s3	s3.us-east-1,gs.us-east1,ncbi.public	saliva	Illumina MiSeq	PCR	METAGENOMIC	male	control	600	1	ILLUMINA	human oral metagenome	ERP120759	ERX4044905	PAIRED	non-stimulated	no
ERR4043712	PRJEB37445	SAMEA6796610		AMPLICON	China	Asia	China	29215200	15470334	KAROLINSKA INSITUTET	14-Mar	public	run.zq,sra	gs,s3,ncbi	ncbi.public,s3.us-east-1,gs.us-east1	saliva	Illumina MiSeq	PCR	METAGENOMIC	female	control	600	1	ILLUMINA	human oral metagenome	ERP120759	ERX4044906	PAIRED	non-stimulated	no
ERR4043713	PRJEB37445	SAMEA6796206		AMPLICON	China	Asia	China	40775400	23463172	KAROLINSKA INSITUTET	14-Jul	public	run.zq,sra	s3,ncbi,gs	ncbi.public,gs.us-east1,s3.us-east-1	saliva	Illumina MiSeq	PCR	METAGENOMIC	male	control	600	1	ILLUMINA	human oral metagenome	ERP120759	ERX4044907	PAIRED	non-stimulated	no
ERR4043714	PRJEB37445	SAMEA6796611		AMPLICON	China	Asia	China	43946400	23374651	KAROLINSKA INSITUTET	14-May	public	sra,run.zq	gs,ncbi,s3	s3.us-east-1,ncbi.public,gs.us-east1	saliva	Illumina MiSeq	PCR	METAGENOMIC	female	control	600	1	ILLUMINA	human oral metagenome	ERP120759	ERX4044908	PAIRED	non-stimulated	no
ERR4043715	PRJEB37445	SAMEA6796612		AMPLICON	China	Asia	China	22181400	12071777	KAROLINSKA INSITUTET	14-Jan	public	sra,run.zq	s3,gs,ncbi	ncbi.public,gs.us-east1,s3.us-east-1	saliva	Illumina MiSeq	PCR	METAGENOMIC	male	control	600	1	ILLUMINA	human oral metagenome	ERP120759	ERX4044909	PAIRED	non-stimulated	no
ERR4043716	PRJEB37445	SAMEA6796613		AMPLICON	China	Asia	China	25210800	13603387	KAROLINSKA INSITUTET	14-May	public	sra,run.zq	s3,ncbi,gs	s3.us-east-1,gs.us-east1,ncbi.public	saliva	Illumina MiSeq	PCR	METAGENOMIC	male	control	600	1	ILLUMINA	human oral metagenome	ERP120759	ERX4044910	PAIRED	non-stimulated	no
ERR4043717	PRJEB37445	SAMEA6796614		AMPLICON	China	Asia	China	40898400	22101754	KAROLINSKA INSITUTET	14-Jul	public	sra,run.zq	s3,ncbi,gs	ncbi.public,gs.us-east1,s3.us-east-1	saliva	Illumina MiSeq	PCR	METAGENOMIC	male	control	600	1	ILLUMINA	human oral metagenome	ERP120759	ERX4044911	PAIRED	non-stimulated	no
ERR4043718	PRJEB37445	SAMEA6796615		AMPLICON	China	Asia	China	38551800	20512665	KAROLINSKA INSITUTET	11-Sep	public	run.zq,sra	gs,s3,ncbi	gs.us-east1,ncbi.public,s3.us-east-1	saliva	Illumina MiSeq	PCR	METAGENOMIC	female	control	600	1	ILLUMINA	human oral metagenome	ERP120759	ERX4044912	PAIRED	non-stimulated	no
ERR4043719	PRJEB37445	SAMEA6796616		AMPLICON	China	Asia	China	39811200	21352150	KAROLINSKA INSITUTET	11-Dec	public	sra,run.zq	s3,ncbi,gs	ncbi.public,s3.us-east-1,gs.us-east1	saliva	Illumina MiSeq	PCR	METAGENOMIC	female	control	600	1	ILLUMINA	human oral metagenome	ERP120759	ERX4044913	PAIRED	non-stimulated	no
ERR4043720	PRJEB37445	SAMEA6796617		AMPLICON	China	Asia	China	41006400	21805927	KAROLINSKA INSITUTET	14-May	public	sra,run.zq	ncbi,gs,s3	gs.us-east1,s3.us-east-1,ncbi.public	saliva	Illumina MiSeq	PCR	METAGENOMIC	female	control	600	1	ILLUMINA	human oral metagenome	ERP120759	ERX4044914	PAIRED	non-stimulated	no
ERR4043721	PRJEB37445	SAMEA6796618		AMPLICON	China	Asia	China	46641600	24895512	KAROLINSKA INSITUTET	14-May	public	run.zq,sra	gs,ncbi,s3	ncbi.public,s3.us-east-1,gs.us-east1	saliva	Illumina MiSeq	PCR	METAGENOMIC	female	control	600	1	ILLUMINA	human oral metagenome	ERP120759	ERX4044915	PAIRED	non-stimulated	no
ERR4043722	PRJEB37445	SAMEA6796619		AMPLICON	China	Asia	China	41202000	21807411	KAROLINSKA INSITUTET	14-May	public	run.zq,sra	gs,s3,ncbi	ncbi.public,gs.us-east1,s3.us-east-1	saliva	Illumina MiSeq	PCR	METAGENOMIC	female	control	600	1	ILLUMINA	human oral metagenome	ERP120759	ERX4044916	PAIRED	non-stimulated	no
ERR4043723	PRJEB37445	SAMEA6796620		AMPLICON	China	Asia	China	37698600	20284807	KAROLINSKA INSITUTET	14-Jun	public	run.zq,sra	s3,gs,ncbi	gs.us-east1,s3.us-east-1,ncbi.public	saliva	Illumina MiSeq	PCR	METAGENOMIC	female	control	600	1	ILLUMINA	human oral metagenome	ERP120759	ERX4044917	PAIRED	non-stimulated	no
ERR4043724	PRJEB37445	SAMEA6796207		AMPLICON	China	Asia	China	29138400	16466535	KAROLINSKA INSITUTET	14-Aug	public	run.zq,sra	s3,ncbi,gs	s3.us-east-1,ncbi.public,gs.us-east1	saliva	Illumina MiSeq	PCR	METAGENOMIC	male	control	600	1	ILLUMINA	human oral metagenome	ERP120759	ERX4044918	PAIRED	non-stimulated	no
ERR4043725	PRJEB37445	SAMEA6796621		AMPLICON	China	Asia	China	25199400	13494650	KAROLINSKA INSITUTET	14-Jun	public	sra,run.zq	ncbi,gs,s3	s3.us-east-1,gs.us-east1,ncbi.public	saliva	Illumina MiSeq	PCR	METAGENOMIC	female	control	600	1	ILLUMINA	human oral metagenome	ERP120759	ERX4044919	PAIRED	non-stimulated	no
ERR4043726	PRJEB37445	SAMEA6796622		AMPLICON	China	Asia	China	40264200	21580769	KAROLINSKA INSITUTET	14-Jun	public	sra,run.zq	gs,s3,ncbi	s3.us-east-1,ncbi.public,gs.us-east1	saliva	Illumina MiSeq	PCR	METAGENOMIC	female	control	600	1	ILLUMINA	human oral metagenome	ERP120759	ERX4044920	PAIRED	non-stimulated	no
ERR4043727	PRJEB37445	SAMEA6796623		AMPLICON	China	Asia	China	25707000	13762148	KAROLINSKA INSITUTET	11-Sep	public	run.zq,sra	gs,s3,ncbi	ncbi.public,gs.us-east1,s3.us-east-1	saliva	Illumina MiSeq	PCR	METAGENOMIC	male	control	600	1	ILLUMINA	human oral metagenome	ERP120759	ERX4044921	PAIRED	non-stimulated	no
ERR4043728	PRJEB37445	SAMEA6796624		AMPLICON	China	Asia	China	32189400	17150426	KAROLINSKA INSITUTET	12-Aug	public	run.zq,sra	ncbi,s3,gs	ncbi.public,gs.us-east1,s3.us-east-1	saliva	Illumina MiSeq	PCR	METAGENOMIC	male	control	600	1	ILLUMINA	human oral metagenome	ERP120759	ERX4044922	PAIRED	non-stimulated	no
ERR4043729	PRJEB37445	SAMEA6796625		AMPLICON	China	Asia	China	28672800	15324618	KAROLINSKA INSITUTET	13-Dec	public	sra,run.zq	gs,s3,ncbi	ncbi.public,s3.us-east-1,gs.us-east1	saliva	Illumina MiSeq	PCR	METAGENOMIC	male	control	600	1	ILLUMINA	human oral metagenome	ERP120759	ERX4044923	PAIRED	non-stimulated	no
ERR4043730	PRJEB37445	SAMEA6796626		AMPLICON	China	Asia	China	28468800	15095173	KAROLINSKA INSITUTET	14-May	public	run.zq,sra	gs,s3,ncbi	ncbi.public,s3.us-east-1,gs.us-east1	saliva	Illumina MiSeq	PCR	METAGENOMIC	male	control	600	1	ILLUMINA	human oral metagenome	ERP120759	ERX4044924	PAIRED	non-stimulated	no
ERR4043731	PRJEB37445	SAMEA6796627		AMPLICON	China	Asia	China	26952600	14442494	KAROLINSKA INSITUTET	14-May	public	run.zq,sra	gs,ncbi,s3	s3.us-east-1,ncbi.public,gs.us-east1	saliva	Illumina MiSeq	PCR	METAGENOMIC	male	control	600	1	ILLUMINA	human oral metagenome	ERP120759	ERX4044925	PAIRED	non-stimulated	no
ERR4043732	PRJEB37445	SAMEA6796628		AMPLICON	China	Asia	China	30507600	16319625	KAROLINSKA INSITUTET	14-May	public	run.zq,sra	gs,ncbi,s3	s3.us-east-1,gs.us-east1,ncbi.public	saliva	Illumina MiSeq	PCR	METAGENOMIC	male	control	600	1	ILLUMINA	human oral metagenome	ERP120759	ERX4044926	PAIRED	non-stimulated	no
ERR4043733	PRJEB37445	SAMEA6796629		AMPLICON	China	Asia	China	38219400	20459469	KAROLINSKA INSITUTET	14-Jun	public	sra,run.zq	s3,gs,ncbi	ncbi.public,s3.us-east-1,gs.us-east1	saliva	Illumina MiSeq	PCR	METAGENOMIC	male	control	600	1	ILLUMINA	human oral metagenome	ERP120759	ERX4044927	PAIRED	non-stimulated	no
ERR4043734	PRJEB37445	SAMEA6796630		AMPLICON	China	Asia	China	24640800	13225860	KAROLINSKA INSITUTET	14-Jul	public	sra,run.zq	s3,gs,ncbi	s3.us-east-1,ncbi.public,gs.us-east1	saliva	Illumina MiSeq	PCR	METAGENOMIC	male	control	600	1	ILLUMINA	human oral metagenome	ERP120759	ERX4044928	PAIRED	non-stimulated	no
ERR4043735	PRJEB37445	SAMEA6796208		AMPLICON	China	Asia	China	97333800	54632375	KAROLINSKA INSITUTET	11-Sep	public	sra,run.zq	ncbi,s3,gs	s3.us-east-1,ncbi.public,gs.us-east1	saliva	Illumina MiSeq	PCR	METAGENOMIC	male	control	600	1	ILLUMINA	human oral metagenome	ERP120759	ERX4044929	PAIRED	non-stimulated	no
ERR4043736	PRJEB37445	SAMEA6796631		AMPLICON	China	Asia	China	32749800	17429363	KAROLINSKA INSITUTET	14-Aug	public	sra,run.zq	gs,s3,ncbi	ncbi.public,s3.us-east-1,gs.us-east1	saliva	Illumina MiSeq	PCR	METAGENOMIC	male	control	600	1	ILLUMINA	human oral metagenome	ERP120759	ERX4044930	PAIRED	non-stimulated	no
ERR4043737	PRJEB37445	SAMEA6796632		AMPLICON	China	Asia	China	28398000	15149817	KAROLINSKA INSITUTET	14-Nov	public	sra,run.zq	s3,ncbi,gs	gs.us-east1,s3.us-east-1,ncbi.public	saliva	Illumina MiSeq	PCR	METAGENOMIC	male	control	600	1	ILLUMINA	human oral metagenome	ERP120759	ERX4044931	PAIRED	non-stimulated	no
ERR4043738	PRJEB37445	SAMEA6796633		AMPLICON	China	Asia	China	34072800	18206845	KAROLINSKA INSITUTET	14-Nov	public	sra,run.zq	s3,ncbi,gs	gs.us-east1,s3.us-east-1,ncbi.public	saliva	Illumina MiSeq	PCR	METAGENOMIC	female	control	600	1	ILLUMINA	human oral metagenome	ERP120759	ERX4044932	PAIRED	non-stimulated	no
ERR4043739	PRJEB37445	SAMEA6796634		AMPLICON	China	Asia	China	43034400	22853614	KAROLINSKA INSITUTET	14-May	public	sra,run.zq	ncbi,s3,gs	ncbi.public,gs.us-east1,s3.us-east-1	saliva	Illumina MiSeq	PCR	METAGENOMIC	male	control	600	1	ILLUMINA	human oral metagenome	ERP120759	ERX4044933	PAIRED	non-stimulated	no
ERR4043740	PRJEB37445	SAMEA6796635		AMPLICON	China	Asia	China	39051000	20961108	KAROLINSKA INSITUTET	14-May	public	run.zq,sra	ncbi,s3,gs	gs.us-east1,ncbi.public,s3.us-east-1	saliva	Illumina MiSeq	PCR	METAGENOMIC	male	control	600	1	ILLUMINA	human oral metagenome	ERP120759	ERX4044934	PAIRED	non-stimulated	no
ERR4043741	PRJEB37445	SAMEA6796636		AMPLICON	China	Asia	China	26142000	13968383	KAROLINSKA INSITUTET	14-May	public	sra,run.zq	s3,gs,ncbi	gs.us-east1,s3.us-east-1,ncbi.public	saliva	Illumina MiSeq	PCR	METAGENOMIC	male	control	600	1	ILLUMINA	human oral metagenome	ERP120759	ERX4044935	PAIRED	non-stimulated	no
ERR4043742	PRJEB37445	SAMEA6796637		AMPLICON	China	Asia	China	21556800	11631113	KAROLINSKA INSITUTET	14-Aug	public	sra,run.zq	s3,gs,ncbi	s3.us-east-1,gs.us-east1,ncbi.public	saliva	Illumina MiSeq	PCR	METAGENOMIC	male	control	600	1	ILLUMINA	human oral metagenome	ERP120759	ERX4044936	PAIRED	non-stimulated	no
ERR4043743	PRJEB37445	SAMEA6796638		AMPLICON	China	Asia	China	25455600	13615657	KAROLINSKA INSITUTET	14-Nov	public	run.zq,sra	s3,gs,ncbi	ncbi.public,s3.us-east-1,gs.us-east1	saliva	Illumina MiSeq	PCR	METAGENOMIC	female	control	600	1	ILLUMINA	human oral metagenome	ERP120759	ERX4044937	PAIRED	non-stimulated	no
ERR4043744	PRJEB37445	SAMEA6796639		AMPLICON	China	Asia	China	31606800	17144768	KAROLINSKA INSITUTET	14-Apr	public	run.zq,sra	ncbi,s3,gs	s3.us-east-1,gs.us-east1,ncbi.public	saliva	Illumina MiSeq	PCR	METAGENOMIC	male	control	600	1	ILLUMINA	human oral metagenome	ERP120759	ERX4044938	PAIRED	non-stimulated	no
ERR4043745	PRJEB37445	SAMEA6796640		AMPLICON	China	Asia	China	34202400	18243194	KAROLINSKA INSITUTET	14-May	public	sra,run.zq	s3,ncbi,gs	gs.us-east1,ncbi.public,s3.us-east-1	saliva	Illumina MiSeq	PCR	METAGENOMIC	male	control	600	1	ILLUMINA	human oral metagenome	ERP120759	ERX4044939	PAIRED	non-stimulated	no
ERR4043746	PRJEB37445	SAMEA6796209		AMPLICON	China	Asia	China	28614000	16683673	KAROLINSKA INSITUTET	11-Dec	public	sra,run.zq	gs,ncbi,s3	gs.us-east1,s3.us-east-1,ncbi.public	saliva	Illumina MiSeq	PCR	METAGENOMIC	male	control	600	1	ILLUMINA	human oral metagenome	ERP120759	ERX4044940	PAIRED	non-stimulated	no
ERR4043747	PRJEB37445	SAMEA6796641		AMPLICON	China	Asia	China	29040600	15523407	KAROLINSKA INSITUTET	14-May	public	sra,run.zq	gs,ncbi,s3	gs.us-east1,s3.us-east-1,ncbi.public	saliva	Illumina MiSeq	PCR	METAGENOMIC	male	control	600	1	ILLUMINA	human oral metagenome	ERP120759	ERX4044941	PAIRED	non-stimulated	no
ERR4043748	PRJEB37445	SAMEA6796642		AMPLICON	China	Asia	China	32100600	17074678	KAROLINSKA INSITUTET	14-Jul	public	run.zq,sra	s3,ncbi,gs	ncbi.public,gs.us-east1,s3.us-east-1	saliva	Illumina MiSeq	PCR	METAGENOMIC	male	control	600	1	ILLUMINA	human oral metagenome	ERP120759	ERX4044942	PAIRED	non-stimulated	no
ERR4043749	PRJEB37445	SAMEA6796643		AMPLICON	China	Asia	China	24277200	13007146	KAROLINSKA INSITUTET	14-Sep	public	run.zq,sra	s3,gs,ncbi	s3.us-east-1,ncbi.public,gs.us-east1	saliva	Illumina MiSeq	PCR	METAGENOMIC	male	control	600	1	ILLUMINA	human oral metagenome	ERP120759	ERX4044943	PAIRED	non-stimulated	no
ERR4043750	PRJEB37445	SAMEA6796644		AMPLICON	China	Asia	China	40778400	21669236	KAROLINSKA INSITUTET	14-Nov	public	run.zq,sra	gs,s3,ncbi	s3.us-east-1,ncbi.public,gs.us-east1	saliva	Illumina MiSeq	PCR	METAGENOMIC	male	control	600	1	ILLUMINA	human oral metagenome	ERP120759	ERX4044944	PAIRED	non-stimulated	no
ERR4043751	PRJEB37445	SAMEA6796645		AMPLICON	China	Asia	China	34074600	18086733	KAROLINSKA INSITUTET	14-Nov	public	sra,run.zq	ncbi,s3,gs	s3.us-east-1,ncbi.public,gs.us-east1	saliva	Illumina MiSeq	PCR	METAGENOMIC	male	control	600	1	ILLUMINA	human oral metagenome	ERP120759	ERX4044945	PAIRED	non-stimulated	no
ERR4043752	PRJEB37445	SAMEA6796646		AMPLICON	China	Asia	China	42125400	22477444	KAROLINSKA INSITUTET	11-Nov	public	run.zq,sra	gs,ncbi,s3	s3.us-east-1,gs.us-east1,ncbi.public	saliva	Illumina MiSeq	PCR	METAGENOMIC	male	control	600	1	ILLUMINA	human oral metagenome	ERP120759	ERX4044946	PAIRED	non-stimulated	no
ERR4043753	PRJEB37445	SAMEA6796647		AMPLICON	China	Asia	China	32398200	17364948	KAROLINSKA INSITUTET	14-Mar	public	run.zq,sra	ncbi,gs,s3	s3.us-east-1,gs.us-east1,ncbi.public	saliva	Illumina MiSeq	PCR	METAGENOMIC	male	control	600	1	ILLUMINA	human oral metagenome	ERP120759	ERX4044947	PAIRED	non-stimulated	no
ERR4043754	PRJEB37445	SAMEA6796648		AMPLICON	China	Asia	China	42214800	22645920	KAROLINSKA INSITUTET	14-Mar	public	sra,run.zq	s3,gs,ncbi	s3.us-east-1,gs.us-east1,ncbi.public	saliva	Illumina MiSeq	PCR	METAGENOMIC	male	control	600	1	ILLUMINA	human oral metagenome	ERP120759	ERX4044948	PAIRED	non-stimulated	no
ERR4043755	PRJEB37445	SAMEA6796649		AMPLICON	China	Asia	China	41982000	22339083	KAROLINSKA INSITUTET	14-May	public	run.zq,sra	gs,s3,ncbi	ncbi.public,gs.us-east1,s3.us-east-1	saliva	Illumina MiSeq	PCR	METAGENOMIC	male	control	600	1	ILLUMINA	human oral metagenome	ERP120759	ERX4044949	PAIRED	non-stimulated	no
ERR4043756	PRJEB37445	SAMEA6796650		AMPLICON	China	Asia	China	28426800	15320973	KAROLINSKA INSITUTET	14-Jul	public	sra,run.zq	gs,ncbi,s3	gs.us-east1,ncbi.public,s3.us-east-1	saliva	Illumina MiSeq	PCR	METAGENOMIC	male	control	600	1	ILLUMINA	human oral metagenome	ERP120759	ERX4044950	PAIRED	non-stimulated	no
ERR4043757	PRJEB37445	SAMEA6796210		AMPLICON	China	Asia	China	27409800	15605067	KAROLINSKA INSITUTET	14-Jul	public	run.zq,sra	s3,ncbi,gs	s3.us-east-1,ncbi.public,gs.us-east1	saliva	Illumina MiSeq	PCR	METAGENOMIC	male	control	600	1	ILLUMINA	human oral metagenome	ERP120759	ERX4044951	PAIRED	non-stimulated	no
ERR4043758	PRJEB37445	SAMEA6796651		AMPLICON	China	Asia	China	34707600	18961825	KAROLINSKA INSITUTET	14-Nov	public	run.zq,sra	ncbi,s3,gs	gs.us-east1,s3.us-east-1,ncbi.public	saliva	Illumina MiSeq	PCR	METAGENOMIC	male	control	600	1	ILLUMINA	human oral metagenome	ERP120759	ERX4044952	PAIRED	non-stimulated	no
ERR4043759	PRJEB37445	SAMEA6796652		AMPLICON	China	Asia	China	31600800	16964999	KAROLINSKA INSITUTET	14-Nov	public	run.zq,sra	s3,gs,ncbi	s3.us-east-1,ncbi.public,gs.us-east1	saliva	Illumina MiSeq	PCR	METAGENOMIC	male	control	600	1	ILLUMINA	human oral metagenome	ERP120759	ERX4044953	PAIRED	non-stimulated	no
ERR4043760	PRJEB37445	SAMEA6796653		AMPLICON	China	Asia	China	40320000	21128035	KAROLINSKA INSITUTET	13-Dec	public	sra,run.zq	gs,ncbi,s3	gs.us-east1,s3.us-east-1,ncbi.public	saliva	Illumina MiSeq	PCR	METAGENOMIC	female	control	600	1	ILLUMINA	human oral metagenome	ERP120759	ERX4044954	PAIRED	non-stimulated	no
ERR4043761	PRJEB37445	SAMEA6796654		AMPLICON	China	Asia	China	27246600	14615189	KAROLINSKA INSITUTET	14-Mar	public	sra,run.zq	s3,ncbi,gs	gs.us-east1,s3.us-east-1,ncbi.public	saliva	Illumina MiSeq	PCR	METAGENOMIC	male	control	600	1	ILLUMINA	human oral metagenome	ERP120759	ERX4044955	PAIRED	non-stimulated	no
ERR4043762	PRJEB37445	SAMEA6796655		AMPLICON	China	Asia	China	36186600	19486916	KAROLINSKA INSITUTET	14-Apr	public	run.zq,sra	ncbi,gs,s3	ncbi.public,gs.us-east1,s3.us-east-1	saliva	Illumina MiSeq	PCR	METAGENOMIC	male	control	600	1	ILLUMINA	human oral metagenome	ERP120759	ERX4044956	PAIRED	non-stimulated	no
ERR4043763	PRJEB37445	SAMEA6796656		AMPLICON	China	Asia	China	32617200	16386270	KAROLINSKA INSITUTET	14-Aug	public	fastq,sra,run.zq	s3,gs,ncbi	gs.us-east1,s3.us-east-1,ncbi.public	saliva	Illumina MiSeq	PCR	METAGENOMIC	male	control	600	1	ILLUMINA	human oral metagenome	ERP120759	ERX4044957	PAIRED	non-stimulated	no
ERR4043764	PRJEB37445	SAMEA6796211		AMPLICON	China	Asia	China	17928600	9544920	KAROLINSKA INSITUTET	11-Sep	public	fastq,sra,run.zq	s3,gs,ncbi	s3.us-east-1,gs.us-east1,ncbi.public	saliva	Illumina MiSeq	PCR	METAGENOMIC	male	control	600	1	ILLUMINA	human oral metagenome	ERP120759	ERX4044958	PAIRED	non-stimulated	no
ERR4043765	PRJEB37445	SAMEA6796212		AMPLICON	China	Asia	China	33451800	18365124	KAROLINSKA INSITUTET	12-Oct	public	run.zq,fastq,sra	ncbi,gs,s3	ncbi.public,gs.us-east1,s3.us-east-1	saliva	Illumina MiSeq	PCR	METAGENOMIC	male	control	600	1	ILLUMINA	human oral metagenome	ERP120759	ERX4044959	PAIRED	non-stimulated	no
ERR4043766	PRJEB37445	SAMEA6796213		AMPLICON	China	Asia	China	21043800	11763209	KAROLINSKA INSITUTET	14-Apr	public	sra,fastq,run.zq	gs,ncbi,s3	ncbi.public,s3.us-east-1,gs.us-east1	saliva	Illumina MiSeq	PCR	METAGENOMIC	female	control	600	1	ILLUMINA	human oral metagenome	ERP120759	ERX4044960	PAIRED	non-stimulated	no
ERR4043767	PRJEB37445	SAMEA6796214		AMPLICON	China	Asia	China	38683200	21127075	KAROLINSKA INSITUTET	13-Dec	public	sra,run.zq,fastq	ncbi,s3,gs	s3.us-east-1,ncbi.public,gs.us-east1	saliva	Illumina MiSeq	PCR	METAGENOMIC	female	control	600	1	ILLUMINA	human oral metagenome	ERP120759	ERX4044961	PAIRED	non-stimulated	no
ERR4043768	PRJEB37445	SAMEA6796215		AMPLICON	China	Asia	China	27967200	15689897	KAROLINSKA INSITUTET	14-Jan	public	run.zq,sra,fastq	s3,ncbi,gs	gs.us-east1,ncbi.public,s3.us-east-1	saliva	Illumina MiSeq	PCR	METAGENOMIC	female	control	600	1	ILLUMINA	human oral metagenome	ERP120759	ERX4044962	PAIRED	non-stimulated	no
ERR4043769	PRJEB37445	SAMEA6796216		AMPLICON	China	Asia	China	19857000	11003653	KAROLINSKA INSITUTET	12-Jun	public	sra,fastq,run.zq	gs,s3,ncbi	s3.us-east-1,ncbi.public,gs.us-east1	saliva	Illumina MiSeq	PCR	METAGENOMIC	male	control	600	1	ILLUMINA	human oral metagenome	ERP120759	ERX4044963	PAIRED	non-stimulated	no
ERR4043770	PRJEB37445	SAMEA6796217		AMPLICON	China	Asia	China	36747000	20267500	KAROLINSKA INSITUTET	14-May	public	fastq,sra,run.zq	s3,ncbi,gs	ncbi.public,gs.us-east1,s3.us-east-1	saliva	Illumina MiSeq	PCR	METAGENOMIC	female	control	600	1	ILLUMINA	human oral metagenome	ERP120759	ERX4044964	PAIRED	non-stimulated	no
ERR4043771	PRJEB37445	SAMEA6796218		AMPLICON	China	Asia	China	34028400	18629242	KAROLINSKA INSITUTET	14-Jul	public	sra,run.zq,fastq	gs,s3,ncbi	gs.us-east1,s3.us-east-1,ncbi.public	saliva	Illumina MiSeq	PCR	METAGENOMIC	female	control	600	1	ILLUMINA	human oral metagenome	ERP120759	ERX4044965	PAIRED	non-stimulated	no
ERR4043772	PRJEB37445	SAMEA6796219		AMPLICON	China	Asia	China	26825400	14690546	KAROLINSKA INSITUTET	14-Jul	public	run.zq,fastq,sra	ncbi,gs,s3	s3.us-east-1,ncbi.public,gs.us-east1	saliva	Illumina MiSeq	PCR	METAGENOMIC	female	control	600	1	ILLUMINA	human oral metagenome	ERP120759	ERX4044966	PAIRED	non-stimulated	no
ERR4043773	PRJEB37445	SAMEA6796220		AMPLICON	China	Asia	China	21509400	11859795	KAROLINSKA INSITUTET	12-Feb	public	run.zq,fastq,sra	ncbi,s3,gs	s3.us-east-1,gs.us-east1,ncbi.public	saliva	Illumina MiSeq	PCR	METAGENOMIC	male	control	600	1	ILLUMINA	human oral metagenome	ERP120759	ERX4044967	PAIRED	non-stimulated	no
ERR4043774	PRJEB37445	SAMEA6796221		AMPLICON	China	Asia	China	34650600	19064242	KAROLINSKA INSITUTET	13-Dec	public	run.zq,fastq,sra	s3,ncbi,gs	ncbi.public,s3.us-east-1,gs.us-east1	saliva	Illumina MiSeq	PCR	METAGENOMIC	male	control	600	1	ILLUMINA	human oral metagenome	ERP120759	ERX4044968	PAIRED	non-stimulated	no
ERR4043775	PRJEB37445	SAMEA6796222		AMPLICON	China	Asia	China	37501200	20692657	KAROLINSKA INSITUTET	13-Dec	public	sra,fastq,run.zq	gs,ncbi,s3	gs.us-east1,ncbi.public,s3.us-east-1	saliva	Illumina MiSeq	PCR	METAGENOMIC	male	control	600	1	ILLUMINA	human oral metagenome	ERP120759	ERX4044969	PAIRED	non-stimulated	no
ERR4043776	PRJEB37445	SAMEA6796223		AMPLICON	China	Asia	China	26452200	15461058	KAROLINSKA INSITUTET	13-Dec	public	sra,run.zq	s3,ncbi,gs	gs.us-east1,s3.us-east-1,ncbi.public	saliva	Illumina MiSeq	PCR	METAGENOMIC	male	control	600	1	ILLUMINA	human oral metagenome	ERP120759	ERX4044970	PAIRED	non-stimulated	no
ERR4043777	PRJEB37445	SAMEA6796224		AMPLICON	China	Asia	China	27720600	16369669	KAROLINSKA INSITUTET	14-Jan	public	sra,run.zq	gs,ncbi,s3	gs.us-east1,s3.us-east-1,ncbi.public	saliva	Illumina MiSeq	PCR	METAGENOMIC	male	control	600	1	ILLUMINA	human oral metagenome	ERP120759	ERX4044971	PAIRED	non-stimulated	no
ERR4043778	PRJEB37445	SAMEA6796225		AMPLICON	China	Asia	China	34817400	20414358	KAROLINSKA INSITUTET	14-Jan	public	sra,run.zq	s3,gs,ncbi	gs.us-east1,s3.us-east-1,ncbi.public	saliva	Illumina MiSeq	PCR	METAGENOMIC	male	control	600	1	ILLUMINA	human oral metagenome	ERP120759	ERX4044972	PAIRED	non-stimulated	no
ERR4043779	PRJEB37445	SAMEA6796226		AMPLICON	China	Asia	China	38995800	22890229	KAROLINSKA INSITUTET	14-Oct	public	run.zq,sra	s3,gs,ncbi	s3.us-east-1,gs.us-east1,ncbi.public	saliva	Illumina MiSeq	PCR	METAGENOMIC	male	control	600	1	ILLUMINA	human oral metagenome	ERP120759	ERX4044973	PAIRED	non-stimulated	no
ERR4043780	PRJEB37445	SAMEA6796227		AMPLICON	China	Asia	China	26040600	15070086	KAROLINSKA INSITUTET	14-Mar	public	sra,run.zq	s3,ncbi,gs	gs.us-east1,ncbi.public,s3.us-east-1	saliva	Illumina MiSeq	PCR	METAGENOMIC	male	control	600	1	ILLUMINA	human oral metagenome	ERP120759	ERX4044974	PAIRED	non-stimulated	no
ERR4043781	PRJEB37445	SAMEA6796228		AMPLICON	China	Asia	China	31083000	18138680	KAROLINSKA INSITUTET	14-Apr	public	run.zq,sra	s3,gs,ncbi	s3.us-east-1,gs.us-east1,ncbi.public	saliva	Illumina MiSeq	PCR	METAGENOMIC	male	control	600	1	ILLUMINA	human oral metagenome	ERP120759	ERX4044975	PAIRED	non-stimulated	no
ERR4043782	PRJEB37445	SAMEA6796229		AMPLICON	China	Asia	China	26584800	15457394	KAROLINSKA INSITUTET	14-May	public	sra,run.zq	gs,ncbi,s3	s3.us-east-1,gs.us-east1,ncbi.public	saliva	Illumina MiSeq	PCR	METAGENOMIC	male	control	600	1	ILLUMINA	human oral metagenome	ERP120759	ERX4044976	PAIRED	non-stimulated	no
ERR4043783	PRJEB37445	SAMEA6796230		AMPLICON	China	Asia	China	35117400	20682057	KAROLINSKA INSITUTET	14-Jul	public	sra,run.zq	ncbi,s3,gs	gs.us-east1,ncbi.public,s3.us-east-1	saliva	Illumina MiSeq	PCR	METAGENOMIC	male	control	600	1	ILLUMINA	human oral metagenome	ERP120759	ERX4044977	PAIRED	non-stimulated	no
ERR4043784	PRJEB37445	SAMEA6796231		AMPLICON	China	Asia	China	33178200	19553935	KAROLINSKA INSITUTET	14-Jul	public	run.zq,sra	ncbi,gs,s3	s3.us-east-1,ncbi.public,gs.us-east1	saliva	Illumina MiSeq	PCR	METAGENOMIC	male	control	600	1	ILLUMINA	human oral metagenome	ERP120759	ERX4044978	PAIRED	non-stimulated	no
ERR4043785	PRJEB37445	SAMEA6796232		AMPLICON	China	Asia	China	21026400	11419362	KAROLINSKA INSITUTET	14-Jul	public	fastq,run.zq,sra	gs,s3,ncbi	ncbi.public,gs.us-east1,s3.us-east-1	saliva	Illumina MiSeq	PCR	METAGENOMIC	male	control	600	1	ILLUMINA	human oral metagenome	ERP120759	ERX4044979	PAIRED	non-stimulated	no
ERR4043786	PRJEB37445	SAMEA6796233		AMPLICON	China	Asia	China	24461400	14061721	KAROLINSKA INSITUTET	14-Sep	public	sra,run.zq	gs,s3,ncbi	ncbi.public,gs.us-east1,s3.us-east-1	saliva	Illumina MiSeq	PCR	METAGENOMIC	male	control	600	1	ILLUMINA	human oral metagenome	ERP120759	ERX4044980	PAIRED	non-stimulated	no
ERR4043787	PRJEB37445	SAMEA6796234		AMPLICON	China	Asia	China	31066800	18265517	KAROLINSKA INSITUTET	11-Nov	public	sra,run.zq	ncbi,gs,s3	gs.us-east1,s3.us-east-1,ncbi.public	saliva	Illumina MiSeq	PCR	METAGENOMIC	female	control	600	1	ILLUMINA	human oral metagenome	ERP120759	ERX4044981	PAIRED	non-stimulated	no
ERR4043788	PRJEB37445	SAMEA6796235		AMPLICON	China	Asia	China	41152200	24091978	KAROLINSKA INSITUTET	12-May	public	run.zq,sra	s3,gs,ncbi	ncbi.public,s3.us-east-1,gs.us-east1	saliva	Illumina MiSeq	PCR	METAGENOMIC	female	control	600	1	ILLUMINA	human oral metagenome	ERP120759	ERX4044982	PAIRED	non-stimulated	no
ERR4043789	PRJEB37445	SAMEA6796236		AMPLICON	China	Asia	China	33093000	19467395	KAROLINSKA INSITUTET	12-May	public	sra,run.zq	s3,gs,ncbi	ncbi.public,gs.us-east1,s3.us-east-1	saliva	Illumina MiSeq	PCR	METAGENOMIC	female	control	600	1	ILLUMINA	human oral metagenome	ERP120759	ERX4044983	PAIRED	non-stimulated	no
ERR4043790	PRJEB37445	SAMEA6796237		AMPLICON	China	Asia	China	22771800	12525078	KAROLINSKA INSITUTET	12-May	public	sra,run.zq,fastq	s3,ncbi,gs	ncbi.public,s3.us-east-1,gs.us-east1	saliva	Illumina MiSeq	PCR	METAGENOMIC	female	control	600	1	ILLUMINA	human oral metagenome	ERP120759	ERX4044984	PAIRED	non-stimulated	no
ERR4043791	PRJEB37445	SAMEA6796238		AMPLICON	China	Asia	China	30159600	16722208	KAROLINSKA INSITUTET	14-Jun	public	run.zq,sra,fastq	ncbi,gs,s3	s3.us-east-1,gs.us-east1,ncbi.public	saliva	Illumina MiSeq	PCR	METAGENOMIC	female	control	600	1	ILLUMINA	human oral metagenome	ERP120759	ERX4044985	PAIRED	non-stimulated	no
ERR4043792	PRJEB37445	SAMEA6796239		AMPLICON	China	Asia	China	26998200	15005296	KAROLINSKA INSITUTET	14-Jul	public	fastq,sra,run.zq	ncbi,s3,gs	gs.us-east1,s3.us-east-1,ncbi.public	saliva	Illumina MiSeq	PCR	METAGENOMIC	female	control	600	1	ILLUMINA	human oral metagenome	ERP120759	ERX4044986	PAIRED	non-stimulated	no
ERR4043793	PRJEB37445	SAMEA6796240		AMPLICON	China	Asia	China	35395800	19535436	KAROLINSKA INSITUTET	14-Aug	public	run.zq,sra,fastq	ncbi,gs,s3	s3.us-east-1,ncbi.public,gs.us-east1	saliva	Illumina MiSeq	PCR	METAGENOMIC	female	control	600	1	ILLUMINA	human oral metagenome	ERP120759	ERX4044987	PAIRED	non-stimulated	no
ERR4043794	PRJEB37445	SAMEA6796241		AMPLICON	China	Asia	China	34838400	20532513	KAROLINSKA INSITUTET	11-Nov	public	run.zq,sra	gs,s3,ncbi	ncbi.public,gs.us-east1,s3.us-east-1	saliva	Illumina MiSeq	PCR	METAGENOMIC	male	control	600	1	ILLUMINA	human oral metagenome	ERP120759	ERX4044988	PAIRED	non-stimulated	no
ERR4043795	PRJEB37445	SAMEA6796242		AMPLICON	China	Asia	China	24663600	13614324	KAROLINSKA INSITUTET	11-Nov	public	sra,fastq,run.zq	gs,ncbi,s3	s3.us-east-1,gs.us-east1,ncbi.public	saliva	Illumina MiSeq	PCR	METAGENOMIC	male	control	600	1	ILLUMINA	human oral metagenome	ERP120759	ERX4044989	PAIRED	non-stimulated	no
ERR4043796	PRJEB37445	SAMEA6796243		AMPLICON	China	Asia	China	36989400	21769777	KAROLINSKA INSITUTET	12-May	public	sra,run.zq	gs,ncbi,s3	gs.us-east1,ncbi.public,s3.us-east-1	saliva	Illumina MiSeq	PCR	METAGENOMIC	male	control	600	1	ILLUMINA	human oral metagenome	ERP120759	ERX4044990	PAIRED	non-stimulated	no
ERR4043797	PRJEB37445	SAMEA6796244		AMPLICON	China	Asia	China	28362600	15799836	KAROLINSKA INSITUTET	13-Dec	public	fastq,sra,run.zq	gs,ncbi,s3	gs.us-east1,s3.us-east-1,ncbi.public	saliva	Illumina MiSeq	PCR	METAGENOMIC	male	control	600	1	ILLUMINA	human oral metagenome	ERP120759	ERX4044991	PAIRED	non-stimulated	no
ERR4043798	PRJEB37445	SAMEA6796245		AMPLICON	China	Asia	China	25296600	14067387	KAROLINSKA INSITUTET	14-Jan	public	fastq,run.zq,sra	ncbi,gs,s3	ncbi.public,gs.us-east1,s3.us-east-1	saliva	Illumina MiSeq	PCR	METAGENOMIC	male	control	600	1	ILLUMINA	human oral metagenome	ERP120759	ERX4044992	PAIRED	non-stimulated	no
ERR4043799	PRJEB37445	SAMEA6796246		AMPLICON	China	Asia	China	33156600	18248414	KAROLINSKA INSITUTET	14-May	public	fastq,run.zq,sra	gs,ncbi,s3	gs.us-east1,ncbi.public,s3.us-east-1	saliva	Illumina MiSeq	PCR	METAGENOMIC	male	control	600	1	ILLUMINA	human oral metagenome	ERP120759	ERX4044993	PAIRED	non-stimulated	no
ERR4043800	PRJEB37445	SAMEA6796247		AMPLICON	China	Asia	China	24113400	14335481	KAROLINSKA INSITUTET	14-May	public	run.zq,sra	s3,gs,ncbi	s3.us-east-1,ncbi.public,gs.us-east1	saliva	Illumina MiSeq	PCR	METAGENOMIC	male	control	600	1	ILLUMINA	human oral metagenome	ERP120759	ERX4044994	PAIRED	non-stimulated	no
ERR4043801	PRJEB37445	SAMEA6796248		AMPLICON	China	Asia	China	32860200	19222722	KAROLINSKA INSITUTET	14-May	public	sra,run.zq	s3,ncbi,gs	ncbi.public,gs.us-east1,s3.us-east-1	saliva	Illumina MiSeq	PCR	METAGENOMIC	male	control	600	1	ILLUMINA	human oral metagenome	ERP120759	ERX4044995	PAIRED	non-stimulated	no
ERR4043802	PRJEB37445	SAMEA6796249		AMPLICON	China	Asia	China	29550000	16411804	KAROLINSKA INSITUTET	14-Jun	public	run.zq,fastq,sra	ncbi,s3,gs	ncbi.public,s3.us-east-1,gs.us-east1	saliva	Illumina MiSeq	PCR	METAGENOMIC	male	control	600	1	ILLUMINA	human oral metagenome	ERP120759	ERX4044996	PAIRED	non-stimulated	no
ERR4043803	PRJEB37445	SAMEA6796250		AMPLICON	China	Asia	China	34457400	19078187	KAROLINSKA INSITUTET	14-Jun	public	fastq,sra,run.zq	ncbi,s3,gs	s3.us-east-1,gs.us-east1,ncbi.public	saliva	Illumina MiSeq	PCR	METAGENOMIC	male	control	600	1	ILLUMINA	human oral metagenome	ERP120759	ERX4044997	PAIRED	non-stimulated	no
ERR4043804	PRJEB37445	SAMEA6796251		AMPLICON	China	Asia	China	23524800	13000403	KAROLINSKA INSITUTET	14-Jun	public	fastq,sra,run.zq	gs,ncbi,s3	gs.us-east1,s3.us-east-1,ncbi.public	saliva	Illumina MiSeq	PCR	METAGENOMIC	male	control	600	1	ILLUMINA	human oral metagenome	ERP120759	ERX4044998	PAIRED	non-stimulated	no
ERR4043805	PRJEB37445	SAMEA6796252		AMPLICON	China	Asia	China	34003800	18770523	KAROLINSKA INSITUTET	14-Jul	public	sra,run.zq,fastq	ncbi,s3,gs	gs.us-east1,s3.us-east-1,ncbi.public	saliva	Illumina MiSeq	PCR	METAGENOMIC	male	control	600	1	ILLUMINA	human oral metagenome	ERP120759	ERX4044999	PAIRED	non-stimulated	no
ERR4043806	PRJEB37445	SAMEA6796253		AMPLICON	China	Asia	China	36624000	20141505	KAROLINSKA INSITUTET	14-Aug	public	fastq,run.zq,sra	gs,ncbi,s3	gs.us-east1,ncbi.public,s3.us-east-1	saliva	Illumina MiSeq	PCR	METAGENOMIC	male	control	600	1	ILLUMINA	human oral metagenome	ERP120759	ERX4045000	PAIRED	non-stimulated	no
ERR4043807	PRJEB37445	SAMEA6796254		AMPLICON	China	Asia	China	32242800	17853470	KAROLINSKA INSITUTET	14-Nov	public	fastq,sra,run.zq	gs,s3,ncbi	s3.us-east-1,ncbi.public,gs.us-east1	saliva	Illumina MiSeq	PCR	METAGENOMIC	male	control	600	1	ILLUMINA	human oral metagenome	ERP120759	ERX4045001	PAIRED	non-stimulated	no
ERR4043808	PRJEB37445	SAMEA6796255		AMPLICON	China	Asia	China	28949400	16052277	KAROLINSKA INSITUTET	12-Feb	public	sra,fastq,run.zq	s3,gs,ncbi	ncbi.public,s3.us-east-1,gs.us-east1	saliva	Illumina MiSeq	PCR	METAGENOMIC	female	control	600	1	ILLUMINA	human oral metagenome	ERP120759	ERX4045002	PAIRED	non-stimulated	no
ERR4043809	PRJEB37445	SAMEA6796256		AMPLICON	China	Asia	China	30970800	18046532	KAROLINSKA INSITUTET	13-Dec	public	sra,run.zq	ncbi,gs,s3	s3.us-east-1,gs.us-east1,ncbi.public	saliva	Illumina MiSeq	PCR	METAGENOMIC	female	control	600	1	ILLUMINA	human oral metagenome	ERP120759	ERX4045003	PAIRED	non-stimulated	no
ERR4043810	PRJEB37445	SAMEA6796257		AMPLICON	China	Asia	China	29376000	17126562	KAROLINSKA INSITUTET	14-Jun	public	run.zq,sra	ncbi,gs,s3	gs.us-east1,s3.us-east-1,ncbi.public	saliva	Illumina MiSeq	PCR	METAGENOMIC	female	control	600	1	ILLUMINA	human oral metagenome	ERP120759	ERX4045004	PAIRED	non-stimulated	no
ERR4043811	PRJEB37445	SAMEA6796258		AMPLICON	China	Asia	China	21195600	12426996	KAROLINSKA INSITUTET	11-Nov	public	sra,run.zq	ncbi,s3,gs	s3.us-east-1,ncbi.public,gs.us-east1	saliva	Illumina MiSeq	PCR	METAGENOMIC	male	control	600	1	ILLUMINA	human oral metagenome	ERP120759	ERX4045005	PAIRED	non-stimulated	no
ERR4043812	PRJEB37445	SAMEA6796259		AMPLICON	China	Asia	China	34252800	19972799	KAROLINSKA INSITUTET	12-Oct	public	run.zq,sra	s3,ncbi,gs	ncbi.public,gs.us-east1,s3.us-east-1	saliva	Illumina MiSeq	PCR	METAGENOMIC	male	control	600	1	ILLUMINA	human oral metagenome	ERP120759	ERX4045006	PAIRED	non-stimulated	no
ERR4043813	PRJEB37445	SAMEA6796260		AMPLICON	China	Asia	China	31064400	18346834	KAROLINSKA INSITUTET	14-Mar	public	run.zq,sra	s3,gs,ncbi	s3.us-east-1,gs.us-east1,ncbi.public	saliva	Illumina MiSeq	PCR	METAGENOMIC	male	control	600	1	ILLUMINA	human oral metagenome	ERP120759	ERX4045007	PAIRED	non-stimulated	no
SRR6318136	PRJNA418378	SAMN08042452		AMPLICON	China	Asia	China:Zhejiang	41280946	19848740	AFFILIATED HOSPITAL OF STOMATOLOGY,COLLEGE OF MEDICINE, ZHEJIANG UNIVERSITY	2015/4/10	public	run.zq,sra	s3,ncbi,gs	ncbi.public,s3.us-east-1,gs.us-east1	not applicable	Illumina MiSeq	PCR	METAGENOMIC		control	602	1	ILLUMINA	human oral metagenome	SRP125517	SRX3418101	PAIRED	non-stimulated	NA
SRR6318137	PRJNA418378	SAMN08042453		AMPLICON	China	Asia	China:Zhejiang	37618980	17947988	AFFILIATED HOSPITAL OF STOMATOLOGY,COLLEGE OF MEDICINE, ZHEJIANG UNIVERSITY	2015/4/10	public	run.zq,sra	gs,ncbi,s3	gs.us-east1,s3.us-east-1,ncbi.public	not applicable	Illumina MiSeq	PCR	METAGENOMIC		control	602	1	ILLUMINA	human oral metagenome	SRP125517	SRX3418100	PAIRED	non-stimulated	NA
SRR6318138	PRJNA418378	SAMN08042454		AMPLICON	China	Asia	China:Zhejiang	33128060	15864583	AFFILIATED HOSPITAL OF STOMATOLOGY,COLLEGE OF MEDICINE, ZHEJIANG UNIVERSITY	2015/4/10	public	run.zq,sra	ncbi,gs,s3	ncbi.public,s3.us-east-1,gs.us-east1	not applicable	Illumina MiSeq	PCR	METAGENOMIC		control	602	1	ILLUMINA	human oral metagenome	SRP125517	SRX3418099	PAIRED	non-stimulated	NA
SRR6318139	PRJNA418378	SAMN08042455		AMPLICON	China	Asia	China:Zhejiang	41402550	19813388	AFFILIATED HOSPITAL OF STOMATOLOGY,COLLEGE OF MEDICINE, ZHEJIANG UNIVERSITY	2015/4/10	public	sra,run.zq	gs,s3,ncbi	gs.us-east1,s3.us-east-1,ncbi.public	not applicable	Illumina MiSeq	PCR	METAGENOMIC		control	602	1	ILLUMINA	human oral metagenome	SRP125517	SRX3418098	PAIRED	non-stimulated	NA
SRR6318140	PRJNA418378	SAMN08042448		AMPLICON	China	Asia	China:Zhejiang	33063646	15903347	AFFILIATED HOSPITAL OF STOMATOLOGY,COLLEGE OF MEDICINE, ZHEJIANG UNIVERSITY	2015/4/10	public	run.zq,sra	ncbi,gs,s3	ncbi.public,s3.us-east-1,gs.us-east1	not applicable	Illumina MiSeq	PCR	METAGENOMIC		control	602	1	ILLUMINA	human oral metagenome	SRP125517	SRX3418097	PAIRED	non-stimulated	NA
SRR6318141	PRJNA418378	SAMN08042449		AMPLICON	China	Asia	China:Zhejiang	33605446	16299701	AFFILIATED HOSPITAL OF STOMATOLOGY,COLLEGE OF MEDICINE, ZHEJIANG UNIVERSITY	2015/4/10	public	sra,run.zq	ncbi,gs,s3	ncbi.public,s3.us-east-1,gs.us-east1	not applicable	Illumina MiSeq	PCR	METAGENOMIC		control	602	1	ILLUMINA	human oral metagenome	SRP125517	SRX3418096	PAIRED	non-stimulated	NA
SRR6318142	PRJNA418378	SAMN08042450		AMPLICON	China	Asia	China:Zhejiang	44799034	21615296	AFFILIATED HOSPITAL OF STOMATOLOGY,COLLEGE OF MEDICINE, ZHEJIANG UNIVERSITY	2015/4/10	public	sra,run.zq	s3,gs,ncbi	gs.us-east1,s3.us-east-1,ncbi.public	not applicable	Illumina MiSeq	PCR	METAGENOMIC		control	602	1	ILLUMINA	human oral metagenome	SRP125517	SRX3418095	PAIRED	non-stimulated	NA
SRR6318143	PRJNA418378	SAMN08042451		AMPLICON	China	Asia	China:Zhejiang	40601288	19554722	AFFILIATED HOSPITAL OF STOMATOLOGY,COLLEGE OF MEDICINE, ZHEJIANG UNIVERSITY	2015/4/10	public	sra,run.zq	ncbi,gs,s3	s3.us-east-1,ncbi.public,gs.us-east1	not applicable	Illumina MiSeq	PCR	METAGENOMIC		control	602	1	ILLUMINA	human oral metagenome	SRP125517	SRX3418094	PAIRED	non-stimulated	NA
SRR6318144	PRJNA418378	SAMN08042456		AMPLICON	China	Asia	China:Zhejiang	36623874	17671377	AFFILIATED HOSPITAL OF STOMATOLOGY,COLLEGE OF MEDICINE, ZHEJIANG UNIVERSITY	2015/4/10	public	sra,run.zq	s3,ncbi,gs	s3.us-east-1,ncbi.public,gs.us-east1	not applicable	Illumina MiSeq	PCR	METAGENOMIC		control	602	1	ILLUMINA	human oral metagenome	SRP125517	SRX3418093	PAIRED	non-stimulated	NA
SRR6318145	PRJNA418378	SAMN08042457		AMPLICON	China	Asia	China:Zhejiang	45224648	21766933	AFFILIATED HOSPITAL OF STOMATOLOGY,COLLEGE OF MEDICINE, ZHEJIANG UNIVERSITY	2015/4/10	public	run.zq,sra	s3,gs,ncbi	s3.us-east-1,gs.us-east1,ncbi.public	not applicable	Illumina MiSeq	PCR	METAGENOMIC		control	602	1	ILLUMINA	human oral metagenome	SRP125517	SRX3418092	PAIRED	non-stimulated	NA
SRR6318146	PRJNA418378	SAMN08042376		AMPLICON	China	Asia	China:Zhejiang	34167714	16278075	AFFILIATED HOSPITAL OF STOMATOLOGY,COLLEGE OF MEDICINE, ZHEJIANG UNIVERSITY	2013/4/12	public	sra,run.zq	s3,ncbi,gs	ncbi.public,s3.us-east-1,gs.us-east1	not applicable	Illumina MiSeq	PCR	METAGENOMIC		control	602	1	ILLUMINA	human oral metagenome	SRP125517	SRX3418091	PAIRED	non-stimulated	NA
SRR6318147	PRJNA418378	SAMN08042377		AMPLICON	China	Asia	China:Zhejiang	42858186	20629558	AFFILIATED HOSPITAL OF STOMATOLOGY,COLLEGE OF MEDICINE, ZHEJIANG UNIVERSITY	2013/4/12	public	sra,run.zq	gs,s3,ncbi	gs.us-east1,s3.us-east-1,ncbi.public	not applicable	Illumina MiSeq	PCR	METAGENOMIC		control	602	1	ILLUMINA	human oral metagenome	SRP125517	SRX3418090	PAIRED	non-stimulated	NA
SRR6318148	PRJNA418378	SAMN08042372		AMPLICON	China	Asia	China:Zhejiang	32042654	15404747	AFFILIATED HOSPITAL OF STOMATOLOGY,COLLEGE OF MEDICINE, ZHEJIANG UNIVERSITY	2013/4/12	public	run.zq,sra	s3,gs,ncbi	gs.us-east1,s3.us-east-1,ncbi.public	not applicable	Illumina MiSeq	PCR	METAGENOMIC		control	602	1	ILLUMINA	human oral metagenome	SRP125517	SRX3418089	PAIRED	non-stimulated	NA
SRR6318149	PRJNA418378	SAMN08042373		AMPLICON	China	Asia	China:Zhejiang	37423330	17649759	AFFILIATED HOSPITAL OF STOMATOLOGY,COLLEGE OF MEDICINE, ZHEJIANG UNIVERSITY	2013/4/12	public	sra,run.zq	ncbi,gs,s3	gs.us-east1,ncbi.public,s3.us-east-1	not applicable	Illumina MiSeq	PCR	METAGENOMIC		control	602	1	ILLUMINA	human oral metagenome	SRP125517	SRX3418088	PAIRED	non-stimulated	NA
SRR6318150	PRJNA418378	SAMN08042374		AMPLICON	China	Asia	China:Zhejiang	42690228	20433938	AFFILIATED HOSPITAL OF STOMATOLOGY,COLLEGE OF MEDICINE, ZHEJIANG UNIVERSITY	2013/4/12	public	run.zq,sra	s3,gs,ncbi	s3.us-east-1,ncbi.public,gs.us-east1	not applicable	Illumina MiSeq	PCR	METAGENOMIC		control	602	1	ILLUMINA	human oral metagenome	SRP125517	SRX3418087	PAIRED	non-stimulated	NA
SRR6318151	PRJNA418378	SAMN08042375		AMPLICON	China	Asia	China:Zhejiang	31651354	15199127	AFFILIATED HOSPITAL OF STOMATOLOGY,COLLEGE OF MEDICINE, ZHEJIANG UNIVERSITY	2013/4/12	public	sra,run.zq	gs,s3,ncbi	ncbi.public,s3.us-east-1,gs.us-east1	not applicable	Illumina MiSeq	PCR	METAGENOMIC		control	602	1	ILLUMINA	human oral metagenome	SRP125517	SRX3418086	PAIRED	non-stimulated	NA
SRR6318152	PRJNA418378	SAMN08042368		AMPLICON	China	Asia	China:Zhejiang	38912076	18750111	AFFILIATED HOSPITAL OF STOMATOLOGY,COLLEGE OF MEDICINE, ZHEJIANG UNIVERSITY	2013/4/12	public	sra,run.zq	s3,ncbi,gs	gs.us-east1,ncbi.public,s3.us-east-1	not applicable	Illumina MiSeq	PCR	METAGENOMIC		control	602	1	ILLUMINA	human oral metagenome	SRP125517	SRX3418085	PAIRED	non-stimulated	NA
SRR6318153	PRJNA418378	SAMN08042369		AMPLICON	China	Asia	China:Zhejiang	41498870	19762970	AFFILIATED HOSPITAL OF STOMATOLOGY,COLLEGE OF MEDICINE, ZHEJIANG UNIVERSITY	2013/4/12	public	run.zq,sra	ncbi,gs,s3	s3.us-east-1,ncbi.public,gs.us-east1	not applicable	Illumina MiSeq	PCR	METAGENOMIC		control	602	1	ILLUMINA	human oral metagenome	SRP125517	SRX3418084	PAIRED	non-stimulated	NA
SRR6318154	PRJNA418378	SAMN08042370		AMPLICON	China	Asia	China:Zhejiang	37113300	17660425	AFFILIATED HOSPITAL OF STOMATOLOGY,COLLEGE OF MEDICINE, ZHEJIANG UNIVERSITY	2013/4/12	public	run.zq,sra	s3,ncbi,gs	gs.us-east1,ncbi.public,s3.us-east-1	not applicable	Illumina MiSeq	PCR	METAGENOMIC		control	602	1	ILLUMINA	human oral metagenome	SRP125517	SRX3418083	PAIRED	non-stimulated	NA
SRR6318155	PRJNA418378	SAMN08042371		AMPLICON	China	Asia	China:Zhejiang	31751888	14979112	AFFILIATED HOSPITAL OF STOMATOLOGY,COLLEGE OF MEDICINE, ZHEJIANG UNIVERSITY	2013/4/12	public	sra,run.zq	ncbi,s3,gs	gs.us-east1,s3.us-east-1,ncbi.public	not applicable	Illumina MiSeq	PCR	METAGENOMIC		control	602	1	ILLUMINA	human oral metagenome	SRP125517	SRX3418082	PAIRED	non-stimulated	NA
SRR6318156	PRJNA418378	SAMN08042387		AMPLICON	China	Asia	China:Zhejiang	33302038	16109145	AFFILIATED HOSPITAL OF STOMATOLOGY,COLLEGE OF MEDICINE, ZHEJIANG UNIVERSITY	2013/10/18	public	run.zq,sra	ncbi,gs,s3	s3.us-east-1,ncbi.public,gs.us-east1	not applicable	Illumina MiSeq	PCR	METAGENOMIC		control	602	1	ILLUMINA	human oral metagenome	SRP125517	SRX3418081	PAIRED	non-stimulated	NA
SRR6318157	PRJNA418378	SAMN08042386		AMPLICON	China	Asia	China:Zhejiang	43350622	20593030	AFFILIATED HOSPITAL OF STOMATOLOGY,COLLEGE OF MEDICINE, ZHEJIANG UNIVERSITY	2013/10/18	public	run.zq,sra	ncbi,s3,gs	s3.us-east-1,gs.us-east1,ncbi.public	not applicable	Illumina MiSeq	PCR	METAGENOMIC		control	602	1	ILLUMINA	human oral metagenome	SRP125517	SRX3418080	PAIRED	non-stimulated	NA
SRR6318158	PRJNA418378	SAMN08042379		AMPLICON	China	Asia	China:Zhejiang	39094482	18759872	AFFILIATED HOSPITAL OF STOMATOLOGY,COLLEGE OF MEDICINE, ZHEJIANG UNIVERSITY	2013/4/12	public	run.zq,sra	gs,ncbi,s3	ncbi.public,s3.us-east-1,gs.us-east1	not applicable	Illumina MiSeq	PCR	METAGENOMIC		control	602	1	ILLUMINA	human oral metagenome	SRP125517	SRX3418079	PAIRED	non-stimulated	NA
SRR6318159	PRJNA418378	SAMN08042378		AMPLICON	China	Asia	China:Zhejiang	38212552	18487049	AFFILIATED HOSPITAL OF STOMATOLOGY,COLLEGE OF MEDICINE, ZHEJIANG UNIVERSITY	2013/4/12	public	sra,run.zq	ncbi,gs,s3	s3.us-east-1,gs.us-east1,ncbi.public	not applicable	Illumina MiSeq	PCR	METAGENOMIC		control	602	1	ILLUMINA	human oral metagenome	SRP125517	SRX3418078	PAIRED	non-stimulated	NA
SRR6318160	PRJNA418378	SAMN08042381		AMPLICON	China	Asia	China:Zhejiang	40150992	18841803	AFFILIATED HOSPITAL OF STOMATOLOGY,COLLEGE OF MEDICINE, ZHEJIANG UNIVERSITY	2013/10/18	public	sra,run.zq	gs,ncbi,s3	gs.us-east1,ncbi.public,s3.us-east-1	not applicable	Illumina MiSeq	PCR	METAGENOMIC		control	602	1	ILLUMINA	human oral metagenome	SRP125517	SRX3418077	PAIRED	non-stimulated	NA
SRR6318161	PRJNA418378	SAMN08042380		AMPLICON	China	Asia	China:Zhejiang	40949244	19659535	AFFILIATED HOSPITAL OF STOMATOLOGY,COLLEGE OF MEDICINE, ZHEJIANG UNIVERSITY	2013/4/12	public	run.zq,sra	s3,ncbi,gs	ncbi.public,gs.us-east1,s3.us-east-1	not applicable	Illumina MiSeq	PCR	METAGENOMIC		control	602	1	ILLUMINA	human oral metagenome	SRP125517	SRX3418076	PAIRED	non-stimulated	NA
SRR6318162	PRJNA418378	SAMN08042383		AMPLICON	China	Asia	China:Zhejiang	31502058	15187786	AFFILIATED HOSPITAL OF STOMATOLOGY,COLLEGE OF MEDICINE, ZHEJIANG UNIVERSITY	2013/10/18	public	run.zq,sra	s3,gs,ncbi	s3.us-east-1,ncbi.public,gs.us-east1	not applicable	Illumina MiSeq	PCR	METAGENOMIC		control	602	1	ILLUMINA	human oral metagenome	SRP125517	SRX3418075	PAIRED	non-stimulated	NA
SRR6318163	PRJNA418378	SAMN08042382		AMPLICON	China	Asia	China:Zhejiang	39470732	18969076	AFFILIATED HOSPITAL OF STOMATOLOGY,COLLEGE OF MEDICINE, ZHEJIANG UNIVERSITY	2013/10/18	public	run.zq,sra	s3,ncbi,gs	ncbi.public,gs.us-east1,s3.us-east-1	not applicable	Illumina MiSeq	PCR	METAGENOMIC		control	602	1	ILLUMINA	human oral metagenome	SRP125517	SRX3418074	PAIRED	non-stimulated	NA
SRR6318164	PRJNA418378	SAMN08042385		AMPLICON	China	Asia	China:Zhejiang	37356508	18059123	AFFILIATED HOSPITAL OF STOMATOLOGY,COLLEGE OF MEDICINE, ZHEJIANG UNIVERSITY	2013/10/18	public	sra,run.zq	ncbi,gs,s3	s3.us-east-1,gs.us-east1,ncbi.public	not applicable	Illumina MiSeq	PCR	METAGENOMIC		control	602	1	ILLUMINA	human oral metagenome	SRP125517	SRX3418073	PAIRED	non-stimulated	NA
SRR6318165	PRJNA418378	SAMN08042384		AMPLICON	China	Asia	China:Zhejiang	36151906	17214866	AFFILIATED HOSPITAL OF STOMATOLOGY,COLLEGE OF MEDICINE, ZHEJIANG UNIVERSITY	2013/10/18	public	run.zq,sra	ncbi,gs,s3	gs.us-east1,s3.us-east-1,ncbi.public	not applicable	Illumina MiSeq	PCR	METAGENOMIC		control	602	1	ILLUMINA	human oral metagenome	SRP125517	SRX3418072	PAIRED	non-stimulated	NA
SRR6318166	PRJNA418378	SAMN08042396		AMPLICON	China	Asia	China:Zhejiang	41716794	20334683	AFFILIATED HOSPITAL OF STOMATOLOGY,COLLEGE OF MEDICINE, ZHEJIANG UNIVERSITY	2013/10/18	public	sra,run.zq	ncbi,gs,s3	ncbi.public,s3.us-east-1,gs.us-east1	not applicable	Illumina MiSeq	PCR	METAGENOMIC		control	602	1	ILLUMINA	human oral metagenome	SRP125517	SRX3418071	PAIRED	non-stimulated	NA
SRR6318167	PRJNA418378	SAMN08042397		AMPLICON	China	Asia	China:Zhejiang	33958218	16820479	AFFILIATED HOSPITAL OF STOMATOLOGY,COLLEGE OF MEDICINE, ZHEJIANG UNIVERSITY	2013/10/18	public	run.zq,sra	gs,ncbi,s3	gs.us-east1,ncbi.public,s3.us-east-1	not applicable	Illumina MiSeq	PCR	METAGENOMIC		control	602	1	ILLUMINA	human oral metagenome	SRP125517	SRX3418070	PAIRED	non-stimulated	NA
SRR6318168	PRJNA418378	SAMN08042390		AMPLICON	China	Asia	China:Zhejiang	36257256	17270829	AFFILIATED HOSPITAL OF STOMATOLOGY,COLLEGE OF MEDICINE, ZHEJIANG UNIVERSITY	2013/10/18	public	run.zq,sra	s3,ncbi,gs	gs.us-east1,s3.us-east-1,ncbi.public	not applicable	Illumina MiSeq	PCR	METAGENOMIC		control	602	1	ILLUMINA	human oral metagenome	SRP125517	SRX3418069	PAIRED	non-stimulated	NA
SRR6318169	PRJNA418378	SAMN08042391		AMPLICON	China	Asia	China:Zhejiang	39283510	18625278	AFFILIATED HOSPITAL OF STOMATOLOGY,COLLEGE OF MEDICINE, ZHEJIANG UNIVERSITY	2013/10/18	public	run.zq,sra	gs,ncbi,s3	gs.us-east1,s3.us-east-1,ncbi.public	not applicable	Illumina MiSeq	PCR	METAGENOMIC		control	602	1	ILLUMINA	human oral metagenome	SRP125517	SRX3418068	PAIRED	non-stimulated	NA
SRR6318170	PRJNA418378	SAMN08042388		AMPLICON	China	Asia	China:Zhejiang	34559014	16506004	AFFILIATED HOSPITAL OF STOMATOLOGY,COLLEGE OF MEDICINE, ZHEJIANG UNIVERSITY	2013/10/18	public	run.zq,sra	s3,ncbi,gs	s3.us-east-1,gs.us-east1,ncbi.public	not applicable	Illumina MiSeq	PCR	METAGENOMIC		control	602	1	ILLUMINA	human oral metagenome	SRP125517	SRX3418067	PAIRED	non-stimulated	NA
SRR6318171	PRJNA418378	SAMN08042389		AMPLICON	China	Asia	China:Zhejiang	31830148	15366919	AFFILIATED HOSPITAL OF STOMATOLOGY,COLLEGE OF MEDICINE, ZHEJIANG UNIVERSITY	2013/10/18	public	run.zq,sra	gs,s3,ncbi	s3.us-east-1,gs.us-east1,ncbi.public	not applicable	Illumina MiSeq	PCR	METAGENOMIC		control	602	1	ILLUMINA	human oral metagenome	SRP125517	SRX3418066	PAIRED	non-stimulated	NA
SRR6318172	PRJNA418378	SAMN08042394		AMPLICON	China	Asia	China:Zhejiang	37216242	17785146	AFFILIATED HOSPITAL OF STOMATOLOGY,COLLEGE OF MEDICINE, ZHEJIANG UNIVERSITY	2013/10/18	public	run.zq,sra	ncbi,gs,s3	s3.us-east-1,ncbi.public,gs.us-east1	not applicable	Illumina MiSeq	PCR	METAGENOMIC		control	602	1	ILLUMINA	human oral metagenome	SRP125517	SRX3418065	PAIRED	non-stimulated	NA
SRR6318173	PRJNA418378	SAMN08042395		AMPLICON	China	Asia	China:Zhejiang	40302696	19514976	AFFILIATED HOSPITAL OF STOMATOLOGY,COLLEGE OF MEDICINE, ZHEJIANG UNIVERSITY	2013/10/18	public	sra,run.zq	gs,s3,ncbi	s3.us-east-1,ncbi.public,gs.us-east1	not applicable	Illumina MiSeq	PCR	METAGENOMIC		control	602	1	ILLUMINA	human oral metagenome	SRP125517	SRX3418064	PAIRED	non-stimulated	NA
SRR6318174	PRJNA418378	SAMN08042392		AMPLICON	China	Asia	China:Zhejiang	34089454	16233284	AFFILIATED HOSPITAL OF STOMATOLOGY,COLLEGE OF MEDICINE, ZHEJIANG UNIVERSITY	2013/10/18	public	run.zq,sra	s3,ncbi,gs	ncbi.public,s3.us-east-1,gs.us-east1	not applicable	Illumina MiSeq	PCR	METAGENOMIC		control	602	1	ILLUMINA	human oral metagenome	SRP125517	SRX3418063	PAIRED	non-stimulated	NA
SRR6318175	PRJNA418378	SAMN08042393		AMPLICON	China	Asia	China:Zhejiang	37387210	18079800	AFFILIATED HOSPITAL OF STOMATOLOGY,COLLEGE OF MEDICINE, ZHEJIANG UNIVERSITY	2013/10/18	public	sra,run.zq	s3,ncbi,gs	s3.us-east-1,ncbi.public,gs.us-east1	not applicable	Illumina MiSeq	PCR	METAGENOMIC		control	602	1	ILLUMINA	human oral metagenome	SRP125517	SRX3418062	PAIRED	non-stimulated	NA
SRR6318176	PRJNA418378	SAMN08042407		AMPLICON	China	Asia	China:Zhejiang	38024728	18064272	AFFILIATED HOSPITAL OF STOMATOLOGY,COLLEGE OF MEDICINE, ZHEJIANG UNIVERSITY	2014/4/18	public	sra,run.zq	s3,gs,ncbi	s3.us-east-1,gs.us-east1,ncbi.public	not applicable	Illumina MiSeq	PCR	METAGENOMIC		control	602	1	ILLUMINA	human oral metagenome	SRP125517	SRX3418061	PAIRED	non-stimulated	NA
SRR6318177	PRJNA418378	SAMN08042406		AMPLICON	China	Asia	China:Zhejiang	35933982	17428529	AFFILIATED HOSPITAL OF STOMATOLOGY,COLLEGE OF MEDICINE, ZHEJIANG UNIVERSITY	2014/4/18	public	run.zq,sra	ncbi,gs,s3	gs.us-east1,s3.us-east-1,ncbi.public	not applicable	Illumina MiSeq	PCR	METAGENOMIC		control	602	1	ILLUMINA	human oral metagenome	SRP125517	SRX3418060	PAIRED	non-stimulated	NA
SRR6318178	PRJNA418378	SAMN08042405		AMPLICON	China	Asia	China:Zhejiang	42191772	20165508	AFFILIATED HOSPITAL OF STOMATOLOGY,COLLEGE OF MEDICINE, ZHEJIANG UNIVERSITY	2014/4/18	public	run.zq,sra	gs,ncbi,s3	s3.us-east-1,gs.us-east1,ncbi.public	not applicable	Illumina MiSeq	PCR	METAGENOMIC		control	602	1	ILLUMINA	human oral metagenome	SRP125517	SRX3418059	PAIRED	non-stimulated	NA
SRR6318179	PRJNA418378	SAMN08042404		AMPLICON	China	Asia	China:Zhejiang	42990626	20797337	AFFILIATED HOSPITAL OF STOMATOLOGY,COLLEGE OF MEDICINE, ZHEJIANG UNIVERSITY	2014/4/18	public	run.zq,sra	gs,ncbi,s3	gs.us-east1,ncbi.public,s3.us-east-1	not applicable	Illumina MiSeq	PCR	METAGENOMIC		control	602	1	ILLUMINA	human oral metagenome	SRP125517	SRX3418058	PAIRED	non-stimulated	NA
SRR6318180	PRJNA418378	SAMN08042403		AMPLICON	China	Asia	China:Zhejiang	40247312	19313779	AFFILIATED HOSPITAL OF STOMATOLOGY,COLLEGE OF MEDICINE, ZHEJIANG UNIVERSITY	2014/4/18	public	sra,run.zq	ncbi,gs,s3	gs.us-east1,s3.us-east-1,ncbi.public	not applicable	Illumina MiSeq	PCR	METAGENOMIC		control	602	1	ILLUMINA	human oral metagenome	SRP125517	SRX3418057	PAIRED	non-stimulated	NA
SRR6318181	PRJNA418378	SAMN08042402		AMPLICON	China	Asia	China:Zhejiang	37174704	17875031	AFFILIATED HOSPITAL OF STOMATOLOGY,COLLEGE OF MEDICINE, ZHEJIANG UNIVERSITY	2014/4/18	public	run.zq,sra	gs,ncbi,s3	s3.us-east-1,gs.us-east1,ncbi.public	not applicable	Illumina MiSeq	PCR	METAGENOMIC		control	602	1	ILLUMINA	human oral metagenome	SRP125517	SRX3418056	PAIRED	non-stimulated	NA
SRR6318182	PRJNA418378	SAMN08042401		AMPLICON	China	Asia	China:Zhejiang	37567208	17910372	AFFILIATED HOSPITAL OF STOMATOLOGY,COLLEGE OF MEDICINE, ZHEJIANG UNIVERSITY	2014/4/18	public	run.zq,sra	s3,ncbi,gs	ncbi.public,s3.us-east-1,gs.us-east1	not applicable	Illumina MiSeq	PCR	METAGENOMIC		control	602	1	ILLUMINA	human oral metagenome	SRP125517	SRX3418055	PAIRED	non-stimulated	NA
SRR6318183	PRJNA418378	SAMN08042400		AMPLICON	China	Asia	China:Zhejiang	36313242	17603495	AFFILIATED HOSPITAL OF STOMATOLOGY,COLLEGE OF MEDICINE, ZHEJIANG UNIVERSITY	2014/4/18	public	sra,run.zq	gs,s3,ncbi	s3.us-east-1,gs.us-east1,ncbi.public	not applicable	Illumina MiSeq	PCR	METAGENOMIC		control	602	1	ILLUMINA	human oral metagenome	SRP125517	SRX3418054	PAIRED	non-stimulated	NA
SRR6318184	PRJNA418378	SAMN08042399		AMPLICON	China	Asia	China:Zhejiang	33170200	15917159	AFFILIATED HOSPITAL OF STOMATOLOGY,COLLEGE OF MEDICINE, ZHEJIANG UNIVERSITY	2014/4/18	public	sra,run.zq	gs,s3,ncbi	s3.us-east-1,gs.us-east1,ncbi.public	not applicable	Illumina MiSeq	PCR	METAGENOMIC		control	602	1	ILLUMINA	human oral metagenome	SRP125517	SRX3418053	PAIRED	non-stimulated	NA
SRR6318185	PRJNA418378	SAMN08042398		AMPLICON	China	Asia	China:Zhejiang	39907784	19213794	AFFILIATED HOSPITAL OF STOMATOLOGY,COLLEGE OF MEDICINE, ZHEJIANG UNIVERSITY	2014/4/18	public	run.zq,sra	s3,ncbi,gs	s3.us-east-1,gs.us-east1,ncbi.public	not applicable	Illumina MiSeq	PCR	METAGENOMIC		control	602	1	ILLUMINA	human oral metagenome	SRP125517	SRX3418052	PAIRED	non-stimulated	NA
SRR6318186	PRJNA418378	SAMN08042416		AMPLICON	China	Asia	China:Zhejiang	36561266	17423822	AFFILIATED HOSPITAL OF STOMATOLOGY,COLLEGE OF MEDICINE, ZHEJIANG UNIVERSITY	2014/10/17	public	sra,run.zq	s3,ncbi,gs	gs.us-east1,ncbi.public,s3.us-east-1	not applicable	Illumina MiSeq	PCR	METAGENOMIC		control	602	1	ILLUMINA	human oral metagenome	SRP125517	SRX3418051	PAIRED	non-stimulated	NA
SRR6318187	PRJNA418378	SAMN08042417		AMPLICON	China	Asia	China:Zhejiang	32616962	15831725	AFFILIATED HOSPITAL OF STOMATOLOGY,COLLEGE OF MEDICINE, ZHEJIANG UNIVERSITY	2014/10/17	public	sra,run.zq	s3,gs,ncbi	s3.us-east-1,gs.us-east1,ncbi.public	not applicable	Illumina MiSeq	PCR	METAGENOMIC		control	602	1	ILLUMINA	human oral metagenome	SRP125517	SRX3418050	PAIRED	non-stimulated	NA
SRR6318188	PRJNA418378	SAMN08042408		AMPLICON	China	Asia	China:Zhejiang	41911842	20384025	AFFILIATED HOSPITAL OF STOMATOLOGY,COLLEGE OF MEDICINE, ZHEJIANG UNIVERSITY	2014/4/18	public	sra,run.zq	ncbi,s3,gs	s3.us-east-1,ncbi.public,gs.us-east1	not applicable	Illumina MiSeq	PCR	METAGENOMIC		control	602	1	ILLUMINA	human oral metagenome	SRP125517	SRX3418049	PAIRED	non-stimulated	NA
SRR6318189	PRJNA418378	SAMN08042409		AMPLICON	China	Asia	China:Zhejiang	32327400	15768296	AFFILIATED HOSPITAL OF STOMATOLOGY,COLLEGE OF MEDICINE, ZHEJIANG UNIVERSITY	2014/4/18	public	run.zq,sra	ncbi,s3,gs	gs.us-east1,ncbi.public,s3.us-east-1	not applicable	Illumina MiSeq	PCR	METAGENOMIC		control	602	1	ILLUMINA	human oral metagenome	SRP125517	SRX3418048	PAIRED	non-stimulated	NA
SRR6318190	PRJNA418378	SAMN08042410		AMPLICON	China	Asia	China:Zhejiang	34081026	16476865	AFFILIATED HOSPITAL OF STOMATOLOGY,COLLEGE OF MEDICINE, ZHEJIANG UNIVERSITY	2014/4/18	public	sra,run.zq	ncbi,gs,s3	gs.us-east1,ncbi.public,s3.us-east-1	not applicable	Illumina MiSeq	PCR	METAGENOMIC		control	602	1	ILLUMINA	human oral metagenome	SRP125517	SRX3418047	PAIRED	non-stimulated	NA
SRR6318191	PRJNA418378	SAMN08042411		AMPLICON	China	Asia	China:Zhejiang	33904038	16282756	AFFILIATED HOSPITAL OF STOMATOLOGY,COLLEGE OF MEDICINE, ZHEJIANG UNIVERSITY	2014/4/18	public	sra,run.zq	s3,gs,ncbi	gs.us-east1,ncbi.public,s3.us-east-1	not applicable	Illumina MiSeq	PCR	METAGENOMIC		control	602	1	ILLUMINA	human oral metagenome	SRP125517	SRX3418046	PAIRED	non-stimulated	NA
SRR6318192	PRJNA418378	SAMN08042412		AMPLICON	China	Asia	China:Zhejiang	40386976	19571529	AFFILIATED HOSPITAL OF STOMATOLOGY,COLLEGE OF MEDICINE, ZHEJIANG UNIVERSITY	2014/4/18	public	sra,run.zq	s3,ncbi,gs	gs.us-east1,s3.us-east-1,ncbi.public	not applicable	Illumina MiSeq	PCR	METAGENOMIC		control	602	1	ILLUMINA	human oral metagenome	SRP125517	SRX3418045	PAIRED	non-stimulated	NA
SRR6318193	PRJNA418378	SAMN08042413		AMPLICON	China	Asia	China:Zhejiang	42798588	20584731	AFFILIATED HOSPITAL OF STOMATOLOGY,COLLEGE OF MEDICINE, ZHEJIANG UNIVERSITY	2014/4/18	public	run.zq,sra	s3,gs,ncbi	s3.us-east-1,ncbi.public,gs.us-east1	not applicable	Illumina MiSeq	PCR	METAGENOMIC		control	602	1	ILLUMINA	human oral metagenome	SRP125517	SRX3418044	PAIRED	non-stimulated	NA
SRR6318194	PRJNA418378	SAMN08042414		AMPLICON	China	Asia	China:Zhejiang	35416262	16871869	AFFILIATED HOSPITAL OF STOMATOLOGY,COLLEGE OF MEDICINE, ZHEJIANG UNIVERSITY	2014/4/18	public	sra,run.zq	s3,gs,ncbi	s3.us-east-1,ncbi.public,gs.us-east1	not applicable	Illumina MiSeq	PCR	METAGENOMIC		control	602	1	ILLUMINA	human oral metagenome	SRP125517	SRX3418043	PAIRED	non-stimulated	NA
SRR6318195	PRJNA418378	SAMN08042415		AMPLICON	China	Asia	China:Zhejiang	33676482	16434002	AFFILIATED HOSPITAL OF STOMATOLOGY,COLLEGE OF MEDICINE, ZHEJIANG UNIVERSITY	2014/4/18	public	run.zq,sra	ncbi,s3,gs	ncbi.public,s3.us-east-1,gs.us-east1	not applicable	Illumina MiSeq	PCR	METAGENOMIC		control	602	1	ILLUMINA	human oral metagenome	SRP125517	SRX3418042	PAIRED	non-stimulated	NA
SRR6318196	PRJNA418378	SAMN08042423		AMPLICON	China	Asia	China:Zhejiang	34120156	16511489	AFFILIATED HOSPITAL OF STOMATOLOGY,COLLEGE OF MEDICINE, ZHEJIANG UNIVERSITY	2014/10/17	public	sra,run.zq	s3,gs,ncbi	s3.us-east-1,ncbi.public,gs.us-east1	not applicable	Illumina MiSeq	PCR	METAGENOMIC		control	602	1	ILLUMINA	human oral metagenome	SRP125517	SRX3418041	PAIRED	non-stimulated	NA
SRR6318197	PRJNA418378	SAMN08042422		AMPLICON	China	Asia	China:Zhejiang	33038362	15808478	AFFILIATED HOSPITAL OF STOMATOLOGY,COLLEGE OF MEDICINE, ZHEJIANG UNIVERSITY	2014/10/17	public	sra,run.zq	ncbi,s3,gs	gs.us-east1,ncbi.public,s3.us-east-1	not applicable	Illumina MiSeq	PCR	METAGENOMIC		control	602	1	ILLUMINA	human oral metagenome	SRP125517	SRX3418040	PAIRED	non-stimulated	NA
SRR6318198	PRJNA418378	SAMN08042425		AMPLICON	China	Asia	China:Zhejiang	40023970	19038077	AFFILIATED HOSPITAL OF STOMATOLOGY,COLLEGE OF MEDICINE, ZHEJIANG UNIVERSITY	2014/10/17	public	run.zq,sra	ncbi,s3,gs	s3.us-east-1,gs.us-east1,ncbi.public	not applicable	Illumina MiSeq	PCR	METAGENOMIC		control	602	1	ILLUMINA	human oral metagenome	SRP125517	SRX3418039	PAIRED	non-stimulated	NA
SRR6318199	PRJNA418378	SAMN08042424		AMPLICON	China	Asia	China:Zhejiang	40752390	19511450	AFFILIATED HOSPITAL OF STOMATOLOGY,COLLEGE OF MEDICINE, ZHEJIANG UNIVERSITY	2014/10/17	public	sra,run.zq	s3,gs,ncbi	s3.us-east-1,gs.us-east1,ncbi.public	not applicable	Illumina MiSeq	PCR	METAGENOMIC		control	602	1	ILLUMINA	human oral metagenome	SRP125517	SRX3418038	PAIRED	non-stimulated	NA
SRR6318200	PRJNA418378	SAMN08042419		AMPLICON	China	Asia	China:Zhejiang	32648266	15471901	AFFILIATED HOSPITAL OF STOMATOLOGY,COLLEGE OF MEDICINE, ZHEJIANG UNIVERSITY	2014/10/17	public	sra,run.zq	gs,ncbi,s3	gs.us-east1,ncbi.public,s3.us-east-1	not applicable	Illumina MiSeq	PCR	METAGENOMIC		control	602	1	ILLUMINA	human oral metagenome	SRP125517	SRX3418037	PAIRED	non-stimulated	NA
SRR6318201	PRJNA418378	SAMN08042418		AMPLICON	China	Asia	China:Zhejiang	37214436	17860988	AFFILIATED HOSPITAL OF STOMATOLOGY,COLLEGE OF MEDICINE, ZHEJIANG UNIVERSITY	2014/10/17	public	sra,run.zq	gs,s3,ncbi	s3.us-east-1,gs.us-east1,ncbi.public	not applicable	Illumina MiSeq	PCR	METAGENOMIC		control	602	1	ILLUMINA	human oral metagenome	SRP125517	SRX3418036	PAIRED	non-stimulated	NA
SRR6318202	PRJNA418378	SAMN08042421		AMPLICON	China	Asia	China:Zhejiang	33267724	15852042	AFFILIATED HOSPITAL OF STOMATOLOGY,COLLEGE OF MEDICINE, ZHEJIANG UNIVERSITY	2014/10/17	public	sra,run.zq	gs,ncbi,s3	s3.us-east-1,ncbi.public,gs.us-east1	not applicable	Illumina MiSeq	PCR	METAGENOMIC		control	602	1	ILLUMINA	human oral metagenome	SRP125517	SRX3418035	PAIRED	non-stimulated	NA
SRR6318203	PRJNA418378	SAMN08042420		AMPLICON	China	Asia	China:Zhejiang	37150624	17569462	AFFILIATED HOSPITAL OF STOMATOLOGY,COLLEGE OF MEDICINE, ZHEJIANG UNIVERSITY	2014/10/17	public	run.zq,sra	gs,ncbi,s3	s3.us-east-1,ncbi.public,gs.us-east1	not applicable	Illumina MiSeq	PCR	METAGENOMIC		control	602	1	ILLUMINA	human oral metagenome	SRP125517	SRX3418034	PAIRED	non-stimulated	NA
SRR6318204	PRJNA418378	SAMN08042427		AMPLICON	China	Asia	China:Zhejiang	41952778	20296778	AFFILIATED HOSPITAL OF STOMATOLOGY,COLLEGE OF MEDICINE, ZHEJIANG UNIVERSITY	2014/10/17	public	fastq,run.zq,sra	gs,ncbi,s3	ncbi.public,gs.us-east1,s3.us-east-1	not applicable	Illumina MiSeq	PCR	METAGENOMIC		control	602	1	ILLUMINA	human oral metagenome	SRP125517	SRX3418033	PAIRED	non-stimulated	NA
SRR6318205	PRJNA418378	SAMN08042426		AMPLICON	China	Asia	China:Zhejiang	44293354	21665876	AFFILIATED HOSPITAL OF STOMATOLOGY,COLLEGE OF MEDICINE, ZHEJIANG UNIVERSITY	2014/10/17	public	run.zq,sra	gs,ncbi,s3	gs.us-east1,s3.us-east-1,ncbi.public	not applicable	Illumina MiSeq	PCR	METAGENOMIC		control	602	1	ILLUMINA	human oral metagenome	SRP125517	SRX3418032	PAIRED	non-stimulated	NA
SRR6318206	PRJNA418378	SAMN08042366		AMPLICON	China	Asia	China:Zhejiang	44213288	21160369	AFFILIATED HOSPITAL OF STOMATOLOGY,COLLEGE OF MEDICINE, ZHEJIANG UNIVERSITY	2013/4/12	public	run.zq,sra	gs,ncbi,s3	ncbi.public,gs.us-east1,s3.us-east-1	not applicable	Illumina MiSeq	PCR	METAGENOMIC		control	602	1	ILLUMINA	human oral metagenome	SRP125517	SRX3418031	PAIRED	non-stimulated	NA
SRR6318207	PRJNA418378	SAMN08042367		AMPLICON	China	Asia	China:Zhejiang	44084460	21096490	AFFILIATED HOSPITAL OF STOMATOLOGY,COLLEGE OF MEDICINE, ZHEJIANG UNIVERSITY	2013/4/12	public	run.zq,sra	gs,ncbi,s3	s3.us-east-1,gs.us-east1,ncbi.public	not applicable	Illumina MiSeq	PCR	METAGENOMIC		control	602	1	ILLUMINA	human oral metagenome	SRP125517	SRX3418030	PAIRED	non-stimulated	NA
SRR6318208	PRJNA418378	SAMN08042358		AMPLICON	China	Asia	China:Zhejiang	37514232	18057543	AFFILIATED HOSPITAL OF STOMATOLOGY,COLLEGE OF MEDICINE, ZHEJIANG UNIVERSITY	2013/4/12	public	sra,run.zq	s3,gs,ncbi	s3.us-east-1,ncbi.public,gs.us-east1	not applicable	Illumina MiSeq	PCR	METAGENOMIC		control	602	1	ILLUMINA	human oral metagenome	SRP125517	SRX3418029	PAIRED	non-stimulated	NA
SRR6318209	PRJNA418378	SAMN08042359		AMPLICON	China	Asia	China:Zhejiang	39553206	18832699	AFFILIATED HOSPITAL OF STOMATOLOGY,COLLEGE OF MEDICINE, ZHEJIANG UNIVERSITY	2013/4/12	public	sra,run.zq	s3,ncbi,gs	ncbi.public,s3.us-east-1,gs.us-east1	not applicable	Illumina MiSeq	PCR	METAGENOMIC		control	602	1	ILLUMINA	human oral metagenome	SRP125517	SRX3418028	PAIRED	non-stimulated	NA
SRR6318210	PRJNA418378	SAMN08042360		AMPLICON	China	Asia	China:Zhejiang	40187112	19321272	AFFILIATED HOSPITAL OF STOMATOLOGY,COLLEGE OF MEDICINE, ZHEJIANG UNIVERSITY	2013/4/12	public	sra,run.zq	gs,s3,ncbi	s3.us-east-1,ncbi.public,gs.us-east1	not applicable	Illumina MiSeq	PCR	METAGENOMIC		control	602	1	ILLUMINA	human oral metagenome	SRP125517	SRX3418027	PAIRED	non-stimulated	NA
SRR6318211	PRJNA418378	SAMN08042361		AMPLICON	China	Asia	China:Zhejiang	41967226	19932364	AFFILIATED HOSPITAL OF STOMATOLOGY,COLLEGE OF MEDICINE, ZHEJIANG UNIVERSITY	2013/4/12	public	sra,run.zq	gs,s3,ncbi	ncbi.public,s3.us-east-1,gs.us-east1	not applicable	Illumina MiSeq	PCR	METAGENOMIC		control	602	1	ILLUMINA	human oral metagenome	SRP125517	SRX3418026	PAIRED	non-stimulated	NA
SRR6318212	PRJNA418378	SAMN08042362		AMPLICON	China	Asia	China:Zhejiang	44933882	21756209	AFFILIATED HOSPITAL OF STOMATOLOGY,COLLEGE OF MEDICINE, ZHEJIANG UNIVERSITY	2013/4/12	public	sra,run.zq	s3,gs,ncbi	s3.us-east-1,ncbi.public,gs.us-east1	not applicable	Illumina MiSeq	PCR	METAGENOMIC		control	602	1	ILLUMINA	human oral metagenome	SRP125517	SRX3418025	PAIRED	non-stimulated	NA
SRR6318213	PRJNA418378	SAMN08042363		AMPLICON	China	Asia	China:Zhejiang	35509572	17407295	AFFILIATED HOSPITAL OF STOMATOLOGY,COLLEGE OF MEDICINE, ZHEJIANG UNIVERSITY	2013/4/12	public	run.zq,sra	s3,gs,ncbi	s3.us-east-1,gs.us-east1,ncbi.public	not applicable	Illumina MiSeq	PCR	METAGENOMIC		control	602	1	ILLUMINA	human oral metagenome	SRP125517	SRX3418024	PAIRED	non-stimulated	NA
SRR6318214	PRJNA418378	SAMN08042364		AMPLICON	China	Asia	China:Zhejiang	43777440	21307467	AFFILIATED HOSPITAL OF STOMATOLOGY,COLLEGE OF MEDICINE, ZHEJIANG UNIVERSITY	2013/4/12	public	sra,run.zq	gs,ncbi,s3	ncbi.public,gs.us-east1,s3.us-east-1	not applicable	Illumina MiSeq	PCR	METAGENOMIC		control	602	1	ILLUMINA	human oral metagenome	SRP125517	SRX3418023	PAIRED	non-stimulated	NA
SRR6318215	PRJNA418378	SAMN08042365		AMPLICON	China	Asia	China:Zhejiang	44100714	21143469	AFFILIATED HOSPITAL OF STOMATOLOGY,COLLEGE OF MEDICINE, ZHEJIANG UNIVERSITY	2013/4/12	public	sra,run.zq	gs,s3,ncbi	ncbi.public,s3.us-east-1,gs.us-east1	not applicable	Illumina MiSeq	PCR	METAGENOMIC		control	602	1	ILLUMINA	human oral metagenome	SRP125517	SRX3418022	PAIRED	non-stimulated	NA
SRR6318216	PRJNA418378	SAMN08042434		AMPLICON	China	Asia	China:Zhejiang	35632380	17017423	AFFILIATED HOSPITAL OF STOMATOLOGY,COLLEGE OF MEDICINE, ZHEJIANG UNIVERSITY	2014/10/17	public	run.zq,sra	s3,ncbi,gs	s3.us-east-1,ncbi.public,gs.us-east1	not applicable	Illumina MiSeq	PCR	METAGENOMIC		control	602	1	ILLUMINA	human oral metagenome	SRP125517	SRX3418021	PAIRED	non-stimulated	NA
SRR6318217	PRJNA418378	SAMN08042435		AMPLICON	China	Asia	China:Zhejiang	33842032	16031009	AFFILIATED HOSPITAL OF STOMATOLOGY,COLLEGE OF MEDICINE, ZHEJIANG UNIVERSITY	2015/4/10	public	sra,run.zq	gs,ncbi,s3	s3.us-east-1,gs.us-east1,ncbi.public	not applicable	Illumina MiSeq	PCR	METAGENOMIC		control	602	1	ILLUMINA	human oral metagenome	SRP125517	SRX3418020	PAIRED	non-stimulated	NA
SRR6318218	PRJNA418378	SAMN08042432		AMPLICON	China	Asia	China:Zhejiang	39105318	18576590	AFFILIATED HOSPITAL OF STOMATOLOGY,COLLEGE OF MEDICINE, ZHEJIANG UNIVERSITY	2014/10/17	public	fastq,sra,run.zq	ncbi,s3,gs	gs.us-east1,ncbi.public,s3.us-east-1	not applicable	Illumina MiSeq	PCR	METAGENOMIC		control	602	1	ILLUMINA	human oral metagenome	SRP125517	SRX3418019	PAIRED	non-stimulated	NA
SRR6318219	PRJNA418378	SAMN08042433		AMPLICON	China	Asia	China:Zhejiang	39540564	18813221	AFFILIATED HOSPITAL OF STOMATOLOGY,COLLEGE OF MEDICINE, ZHEJIANG UNIVERSITY	2014/10/17	public	run.zq,sra	s3,gs,ncbi	s3.us-east-1,gs.us-east1,ncbi.public	not applicable	Illumina MiSeq	PCR	METAGENOMIC		control	602	1	ILLUMINA	human oral metagenome	SRP125517	SRX3418018	PAIRED	non-stimulated	NA
SRR6318220	PRJNA418378	SAMN08042430		AMPLICON	China	Asia	China:Zhejiang	42235718	20346764	AFFILIATED HOSPITAL OF STOMATOLOGY,COLLEGE OF MEDICINE, ZHEJIANG UNIVERSITY	2014/10/17	public	run.zq,sra	ncbi,s3,gs	ncbi.public,gs.us-east1,s3.us-east-1	not applicable	Illumina MiSeq	PCR	METAGENOMIC		control	602	1	ILLUMINA	human oral metagenome	SRP125517	SRX3418017	PAIRED	non-stimulated	NA
SRR6318221	PRJNA418378	SAMN08042431		AMPLICON	China	Asia	China:Zhejiang	43677508	21067010	AFFILIATED HOSPITAL OF STOMATOLOGY,COLLEGE OF MEDICINE, ZHEJIANG UNIVERSITY	2014/10/17	public	sra,run.zq	ncbi,s3,gs	ncbi.public,s3.us-east-1,gs.us-east1	not applicable	Illumina MiSeq	PCR	METAGENOMIC		control	602	1	ILLUMINA	human oral metagenome	SRP125517	SRX3418016	PAIRED	non-stimulated	NA
SRR6318222	PRJNA418378	SAMN08042428		AMPLICON	China	Asia	China:Zhejiang	38719436	18656109	AFFILIATED HOSPITAL OF STOMATOLOGY,COLLEGE OF MEDICINE, ZHEJIANG UNIVERSITY	2014/10/17	public	sra,run.zq	gs,s3,ncbi	ncbi.public,gs.us-east1,s3.us-east-1	not applicable	Illumina MiSeq	PCR	METAGENOMIC		control	602	1	ILLUMINA	human oral metagenome	SRP125517	SRX3418015	PAIRED	non-stimulated	NA
SRR6318223	PRJNA418378	SAMN08042429		AMPLICON	China	Asia	China:Zhejiang	42170100	20008157	AFFILIATED HOSPITAL OF STOMATOLOGY,COLLEGE OF MEDICINE, ZHEJIANG UNIVERSITY	2014/10/17	public	run.zq,sra	ncbi,gs,s3	gs.us-east1,s3.us-east-1,ncbi.public	not applicable	Illumina MiSeq	PCR	METAGENOMIC		control	602	1	ILLUMINA	human oral metagenome	SRP125517	SRX3418014	PAIRED	non-stimulated	NA
SRR6318224	PRJNA418378	SAMN08042436		AMPLICON	China	Asia	China:Zhejiang	41672848	19753186	AFFILIATED HOSPITAL OF STOMATOLOGY,COLLEGE OF MEDICINE, ZHEJIANG UNIVERSITY	2015/4/10	public	run.zq,sra	ncbi,gs,s3	s3.us-east-1,ncbi.public,gs.us-east1	not applicable	Illumina MiSeq	PCR	METAGENOMIC		control	602	1	ILLUMINA	human oral metagenome	SRP125517	SRX3418013	PAIRED	non-stimulated	NA
SRR6318225	PRJNA418378	SAMN08042437		AMPLICON	China	Asia	China:Zhejiang	37833894	17869997	AFFILIATED HOSPITAL OF STOMATOLOGY,COLLEGE OF MEDICINE, ZHEJIANG UNIVERSITY	2015/4/10	public	run.zq,sra	ncbi,s3,gs	s3.us-east-1,ncbi.public,gs.us-east1	not applicable	Illumina MiSeq	PCR	METAGENOMIC		control	602	1	ILLUMINA	human oral metagenome	SRP125517	SRX3418012	PAIRED	non-stimulated	NA
SRR6318226	PRJNA418378	SAMN08042447		AMPLICON	China	Asia	China:Zhejiang	39520698	18732101	AFFILIATED HOSPITAL OF STOMATOLOGY,COLLEGE OF MEDICINE, ZHEJIANG UNIVERSITY	2015/4/10	public	sra,run.zq	s3,gs,ncbi	gs.us-east1,ncbi.public,s3.us-east-1	not applicable	Illumina MiSeq	PCR	METAGENOMIC		control	602	1	ILLUMINA	human oral metagenome	SRP125517	SRX3418011	PAIRED	non-stimulated	NA
SRR6318227	PRJNA418378	SAMN08042446		AMPLICON	China	Asia	China:Zhejiang	39372004	18798141	AFFILIATED HOSPITAL OF STOMATOLOGY,COLLEGE OF MEDICINE, ZHEJIANG UNIVERSITY	2015/4/10	public	sra,run.zq	s3,gs,ncbi	gs.us-east1,s3.us-east-1,ncbi.public	not applicable	Illumina MiSeq	PCR	METAGENOMIC		control	602	1	ILLUMINA	human oral metagenome	SRP125517	SRX3418010	PAIRED	non-stimulated	NA
SRR6318228	PRJNA418378	SAMN08042441		AMPLICON	China	Asia	China:Zhejiang	40621154	19301977	AFFILIATED HOSPITAL OF STOMATOLOGY,COLLEGE OF MEDICINE, ZHEJIANG UNIVERSITY	2015/4/10	public	sra,run.zq	gs,s3,ncbi	gs.us-east1,s3.us-east-1,ncbi.public	not applicable	Illumina MiSeq	PCR	METAGENOMIC		control	602	1	ILLUMINA	human oral metagenome	SRP125517	SRX3418009	PAIRED	non-stimulated	NA
SRR6318229	PRJNA418378	SAMN08042440		AMPLICON	China	Asia	China:Zhejiang	33778220	16144757	AFFILIATED HOSPITAL OF STOMATOLOGY,COLLEGE OF MEDICINE, ZHEJIANG UNIVERSITY	2015/4/10	public	run.zq,sra	ncbi,gs,s3	gs.us-east1,s3.us-east-1,ncbi.public	not applicable	Illumina MiSeq	PCR	METAGENOMIC		control	602	1	ILLUMINA	human oral metagenome	SRP125517	SRX3418008	PAIRED	non-stimulated	NA
SRR6318230	PRJNA418378	SAMN08042439		AMPLICON	China	Asia	China:Zhejiang	34377812	16340962	AFFILIATED HOSPITAL OF STOMATOLOGY,COLLEGE OF MEDICINE, ZHEJIANG UNIVERSITY	2015/4/10	public	sra,run.zq	s3,gs,ncbi	s3.us-east-1,gs.us-east1,ncbi.public	not applicable	Illumina MiSeq	PCR	METAGENOMIC		control	602	1	ILLUMINA	human oral metagenome	SRP125517	SRX3418007	PAIRED	non-stimulated	NA
SRR6318231	PRJNA418378	SAMN08042438		AMPLICON	China	Asia	China:Zhejiang	34127380	16207402	AFFILIATED HOSPITAL OF STOMATOLOGY,COLLEGE OF MEDICINE, ZHEJIANG UNIVERSITY	2015/4/10	public	run.zq,sra	s3,ncbi,gs	ncbi.public,gs.us-east1,s3.us-east-1	not applicable	Illumina MiSeq	PCR	METAGENOMIC		control	602	1	ILLUMINA	human oral metagenome	SRP125517	SRX3418006	PAIRED	non-stimulated	NA
SRR6318232	PRJNA418378	SAMN08042445		AMPLICON	China	Asia	China:Zhejiang	30416050	14527490	AFFILIATED HOSPITAL OF STOMATOLOGY,COLLEGE OF MEDICINE, ZHEJIANG UNIVERSITY	2015/4/10	public	run.zq,sra	ncbi,s3,gs	s3.us-east-1,ncbi.public,gs.us-east1	not applicable	Illumina MiSeq	PCR	METAGENOMIC		control	602	1	ILLUMINA	human oral metagenome	SRP125517	SRX3418005	PAIRED	non-stimulated	NA
SRR6318233	PRJNA418378	SAMN08042444		AMPLICON	China	Asia	China:Zhejiang	39864440	18911724	AFFILIATED HOSPITAL OF STOMATOLOGY,COLLEGE OF MEDICINE, ZHEJIANG UNIVERSITY	2015/4/10	public	sra,run.zq	ncbi,s3,gs	gs.us-east1,ncbi.public,s3.us-east-1	not applicable	Illumina MiSeq	PCR	METAGENOMIC		control	602	1	ILLUMINA	human oral metagenome	SRP125517	SRX3418004	PAIRED	non-stimulated	NA
SRR6318234	PRJNA418378	SAMN08042443		AMPLICON	China	Asia	China:Zhejiang	40275004	19105185	AFFILIATED HOSPITAL OF STOMATOLOGY,COLLEGE OF MEDICINE, ZHEJIANG UNIVERSITY	2015/4/10	public	sra,run.zq	s3,ncbi,gs	gs.us-east1,ncbi.public,s3.us-east-1	not applicable	Illumina MiSeq	PCR	METAGENOMIC		control	602	1	ILLUMINA	human oral metagenome	SRP125517	SRX3418003	PAIRED	non-stimulated	NA
SRR6318235	PRJNA418378	SAMN08042442		AMPLICON	China	Asia	China:Zhejiang	41475392	19816570	AFFILIATED HOSPITAL OF STOMATOLOGY,COLLEGE OF MEDICINE, ZHEJIANG UNIVERSITY	2015/4/10	public	run.zq,sra	gs,ncbi,s3	ncbi.public,s3.us-east-1,gs.us-east1	not applicable	Illumina MiSeq	PCR	METAGENOMIC		control	602	1	ILLUMINA	human oral metagenome	SRP125517	SRX3418002	PAIRED	non-stimulated	NA
SRR6464832	PRJNA427101	SAMN08227219	16.05468 years	AMPLICON	Spain	Europe	Spain: Vigo	116972814	84523724	CENTER FOR GENOMIC REGULATION	Apr-15	public	fastq,run.zq,sra	gs,ncbi,s3	gs.us-east1,ncbi.public,s3.us-east-1	Human saliva	Illumina MiSeq	PCR	METAGENOMIC	male	control	602	1	ILLUMINA	human oral metagenome	SRP128931	SRX3555083	PAIRED	NA	NA
SRR6464833	PRJNA427101	SAMN08227218	14.70126 years	AMPLICON	Spain	Europe	Spain: Vigo	66150770	48287163	CENTER FOR GENOMIC REGULATION	Apr-15	public	run.zq,fastq,sra	gs,s3,ncbi	gs.us-east1,ncbi.public,s3.us-east-1	Human saliva	Illumina MiSeq	PCR	METAGENOMIC	male	control	602	1	ILLUMINA	human oral metagenome	SRP128931	SRX3555082	PAIRED	NA	NA
SRR6464834	PRJNA427101	SAMN08227225	14.49578 years	AMPLICON	Spain	Europe	Spain: Tavernes de Valldigna	82529384	59500748	CENTER FOR GENOMIC REGULATION	Feb-15	public	sra,run.zq,fastq	s3,ncbi,gs	gs.us-east1,ncbi.public,s3.us-east-1	Human saliva	Illumina MiSeq	PCR	METAGENOMIC	female	control	602	1	ILLUMINA	human oral metagenome	SRP128931	SRX3555081	PAIRED	NA	NA
SRR6464835	PRJNA427101	SAMN08227224	14.48208 years	AMPLICON	Spain	Europe	Spain: Vigo	69912668	50918989	CENTER FOR GENOMIC REGULATION	Apr-15	public	run.zq,sra,fastq	ncbi,s3,gs	s3.us-east-1,gs.us-east1,ncbi.public	Human saliva	Illumina MiSeq	PCR	METAGENOMIC	female	control	602	1	ILLUMINA	human oral metagenome	SRP128931	SRX3555080	PAIRED	NA	NA
SRR6464836	PRJNA427101	SAMN08227223	15.54783 years	AMPLICON	Spain	Europe	Spain: Vigo	56500710	40902094	CENTER FOR GENOMIC REGULATION	Apr-15	public	fastq,run.zq,sra	ncbi,gs,s3	gs.us-east1,s3.us-east-1,ncbi.public	Human saliva	Illumina MiSeq	PCR	METAGENOMIC	female	control	602	1	ILLUMINA	human oral metagenome	SRP128931	SRX3555079	PAIRED	NA	NA
SRR6464837	PRJNA427101	SAMN08227222	15.39167 years	AMPLICON	Spain	Europe	Spain: Vigo	73008152	52858427	CENTER FOR GENOMIC REGULATION	Apr-15	public	sra,fastq,run.zq	ncbi,gs,s3	s3.us-east-1,gs.us-east1,ncbi.public	Human saliva	Illumina MiSeq	PCR	METAGENOMIC	male	control	602	1	ILLUMINA	human oral metagenome	SRP128931	SRX3555078	PAIRED	NA	NA
SRR6464838	PRJNA427101	SAMN08227181	15.08208 years	AMPLICON	Spain	Europe	Spain: Nules	78602538	56912716	CENTER FOR GENOMIC REGULATION	Feb-15	public	fastq,run.zq,sra	ncbi,gs,s3	gs.us-east1,s3.us-east-1,ncbi.public	Human saliva	Illumina MiSeq	PCR	METAGENOMIC	male	control	602	1	ILLUMINA	human oral metagenome	SRP128931	SRX3555077	PAIRED	NA	NA
SRR6464839	PRJNA427101	SAMN08227180	14.6355 years	AMPLICON	Spain	Europe	Spain: Nules	69615280	50578597	CENTER FOR GENOMIC REGULATION	Feb-15	public	fastq,run.zq,sra	ncbi,s3,gs	gs.us-east1,ncbi.public,s3.us-east-1	Human saliva	Illumina MiSeq	PCR	METAGENOMIC	male	control	602	1	ILLUMINA	human oral metagenome	SRP128931	SRX3555076	PAIRED	NA	NA
SRR6464840	PRJNA427101	SAMN08227709	14.59989 years	AMPLICON	Spain	Europe	Spain: Port d'Alcudia	34220690	24687663	CENTER FOR GENOMIC REGULATION	Feb-15	public	sra,run.zq,fastq	ncbi,gs,s3	ncbi.public,s3.us-east-1,gs.us-east1	Human saliva	Illumina MiSeq	PCR	METAGENOMIC	male	control	602	1	ILLUMINA	human oral metagenome	SRP128931	SRX3555075	PAIRED	NA	NA
SRR6464841	PRJNA427101	SAMN08227708	14.77523 years	AMPLICON	Spain	Europe	Spain: Port d'Alcudia	45651466	32976459	CENTER FOR GENOMIC REGULATION	Feb-15	public	sra,run.zq,fastq	ncbi,s3,gs	gs.us-east1,s3.us-east-1,ncbi.public	Human saliva	Illumina MiSeq	PCR	METAGENOMIC	male	control	602	1	ILLUMINA	human oral metagenome	SRP128931	SRX3555074	PAIRED	NA	NA
SRR6464842	PRJNA427101	SAMN08227711	15.03276 years	AMPLICON	Spain	Europe	Spain: Port d'Alcudia	44605190	31930809	CENTER FOR GENOMIC REGULATION	Feb-15	public	run.zq,fastq,sra	gs,ncbi,s3	s3.us-east-1,gs.us-east1,ncbi.public	Human saliva	Illumina MiSeq	PCR	METAGENOMIC	male	control	602	1	ILLUMINA	human oral metagenome	SRP128931	SRX3555073	PAIRED	NA	NA
SRR6464843	PRJNA427101	SAMN08227710	16.04372 years	AMPLICON	Spain	Europe	Spain: Port d'Alcudia	42053914	30138204	CENTER FOR GENOMIC REGULATION	Feb-15	public	fastq,sra,run.zq	gs,s3,ncbi	ncbi.public,gs.us-east1,s3.us-east-1	Human saliva	Illumina MiSeq	PCR	METAGENOMIC	male	control	602	1	ILLUMINA	human oral metagenome	SRP128931	SRX3555072	PAIRED	NA	NA
SRR6464844	PRJNA427101	SAMN08227713	17.08482 years	AMPLICON	Spain	Europe	Spain: Port d'Alcudia	32009544	23038352	CENTER FOR GENOMIC REGULATION	Feb-15	public	sra,run.zq,fastq	gs,ncbi,s3	gs.us-east1,ncbi.public,s3.us-east-1	Human saliva	Illumina MiSeq	PCR	METAGENOMIC	male	control	602	1	ILLUMINA	human oral metagenome	SRP128931	SRX3555071	PAIRED	NA	NA
SRR6464845	PRJNA427101	SAMN08227712	15.59715 years	AMPLICON	Spain	Europe	Spain: Port d'Alcudia	49519316	35514588	CENTER FOR GENOMIC REGULATION	Feb-15	public	sra,fastq,run.zq	ncbi,s3,gs	s3.us-east-1,gs.us-east1,ncbi.public	Human saliva	Illumina MiSeq	PCR	METAGENOMIC	female	control	602	1	ILLUMINA	human oral metagenome	SRP128931	SRX3555070	PAIRED	NA	NA
SRR6464846	PRJNA427101	SAMN08227715	15.8766 years	AMPLICON	Spain	Europe	Spain: Port d'Alcudia	43487276	31331713	CENTER FOR GENOMIC REGULATION	Feb-15	public	fastq,run.zq,sra	s3,ncbi,gs	gs.us-east1,ncbi.public,s3.us-east-1	Human saliva	Illumina MiSeq	PCR	METAGENOMIC	female	control	602	1	ILLUMINA	human oral metagenome	SRP128931	SRX3555069	PAIRED	NA	NA
SRR6464847	PRJNA427101	SAMN08227714	14.28208 years	AMPLICON	Spain	Europe	Spain: Port d'Alcudia	46783828	33660005	CENTER FOR GENOMIC REGULATION	Feb-15	public	run.zq,fastq,sra	ncbi,s3,gs	s3.us-east-1,ncbi.public,gs.us-east1	Human saliva	Illumina MiSeq	PCR	METAGENOMIC	male	control	602	1	ILLUMINA	human oral metagenome	SRP128931	SRX3555068	PAIRED	NA	NA
SRR6464848	PRJNA427101	SAMN08227550	15.08756 years	AMPLICON	Spain	Europe	Spain: Sevilla	65031050	45925533	CENTER FOR GENOMIC REGULATION	Apr-15	public	sra,run.zq,fastq	gs,s3,ncbi	s3.us-east-1,gs.us-east1,ncbi.public	Human saliva	Illumina MiSeq	PCR	METAGENOMIC	female	control	602	1	ILLUMINA	human oral metagenome	SRP128931	SRX3555067	PAIRED	NA	NA
SRR6464849	PRJNA427101	SAMN08227687	15.31221 years	AMPLICON	Spain	Europe	Spain: Port d'Alcudia	36687084	26177263	CENTER FOR GENOMIC REGULATION	Feb-15	public	fastq,sra,run.zq	s3,ncbi,gs	ncbi.public,gs.us-east1,s3.us-east-1	Human saliva	Illumina MiSeq	PCR	METAGENOMIC	female	control	602	1	ILLUMINA	human oral metagenome	SRP128931	SRX3555066	PAIRED	NA	NA
SRR6464850	PRJNA427101	SAMN08227686	17.10947 years	AMPLICON	Spain	Europe	Spain: Port d'Alcudia	54795846	39181076	CENTER FOR GENOMIC REGULATION	Feb-15	public	run.zq,fastq,sra	gs,s3,ncbi	s3.us-east-1,ncbi.public,gs.us-east1	Human saliva	Illumina MiSeq	PCR	METAGENOMIC	male	control	602	1	ILLUMINA	human oral metagenome	SRP128931	SRX3555065	PAIRED	NA	NA
SRR6464851	PRJNA427101	SAMN08227679	14.94783 years	AMPLICON	Spain	Europe	Spain: Port d'Alcudia	52387846	37404595	CENTER FOR GENOMIC REGULATION	Feb-15	public	sra,fastq,run.zq	s3,gs,ncbi	ncbi.public,s3.us-east-1,gs.us-east1	Human saliva	Illumina MiSeq	PCR	METAGENOMIC	female	control	602	1	ILLUMINA	human oral metagenome	SRP128931	SRX3555064	PAIRED	NA	NA
SRR6464852	PRJNA427101	SAMN08227629	15.49578 years	AMPLICON	Spain	Europe	Spain: Madrid	104826260	74116035	CENTER FOR GENOMIC REGULATION	Apr-15	public	run.zq,fastq,sra	s3,gs,ncbi	ncbi.public,s3.us-east-1,gs.us-east1	Human saliva	Illumina MiSeq	PCR	METAGENOMIC	male	control	602	1	ILLUMINA	human oral metagenome	SRP128931	SRX3555063	PAIRED	NA	NA
SRR6464853	PRJNA427101	SAMN08227681	15.07934 years	AMPLICON	Spain	Europe	Spain: Port d'Alcudia	51463174	36868124	CENTER FOR GENOMIC REGULATION	Feb-15	public	sra,fastq,run.zq	gs,s3,ncbi	s3.us-east-1,ncbi.public,gs.us-east1	Human saliva	Illumina MiSeq	PCR	METAGENOMIC	female	control	602	1	ILLUMINA	human oral metagenome	SRP128931	SRX3555062	PAIRED	NA	NA
SRR6464854	PRJNA427101	SAMN08227680	17.10674 years	AMPLICON	Spain	Europe	Spain: Port d'Alcudia	63528458	45716595	CENTER FOR GENOMIC REGULATION	Feb-15	public	run.zq,fastq,sra	s3,ncbi,gs	ncbi.public,s3.us-east-1,gs.us-east1	Human saliva	Illumina MiSeq	PCR	METAGENOMIC	female	control	602	1	ILLUMINA	human oral metagenome	SRP128931	SRX3555061	PAIRED	NA	NA
SRR6464855	PRJNA427101	SAMN08227683	16.54509 years	AMPLICON	Spain	Europe	Spain: Port d'Alcudia	62470744	44766000	CENTER FOR GENOMIC REGULATION	Feb-15	public	run.zq,fastq,sra	ncbi,gs,s3	s3.us-east-1,gs.us-east1,ncbi.public	Human saliva	Illumina MiSeq	PCR	METAGENOMIC	male	control	602	1	ILLUMINA	human oral metagenome	SRP128931	SRX3555060	PAIRED	NA	NA
SRR6464856	PRJNA427101	SAMN08227682	14.77523 years	AMPLICON	Spain	Europe	Spain: Port d'Alcudia	43142330	31117647	CENTER FOR GENOMIC REGULATION	Feb-15	public	fastq,sra,run.zq	s3,ncbi,gs	ncbi.public,gs.us-east1,s3.us-east-1	Human saliva	Illumina MiSeq	PCR	METAGENOMIC	female	control	602	1	ILLUMINA	human oral metagenome	SRP128931	SRX3555059	PAIRED	NA	NA
SRR6464857	PRJNA427101	SAMN08227685	14.77523 years	AMPLICON	Spain	Europe	Spain: Port d'Alcudia	40852322	29434485	CENTER FOR GENOMIC REGULATION	Feb-15	public	run.zq,sra,fastq	s3,ncbi,gs	s3.us-east-1,ncbi.public,gs.us-east1	Human saliva	Illumina MiSeq	PCR	METAGENOMIC	female	control	602	1	ILLUMINA	human oral metagenome	SRP128931	SRX3555058	PAIRED	NA	NA
SRR6464858	PRJNA427101	SAMN08227684	14.75879 years	AMPLICON	Spain	Europe	Spain: Port d'Alcudia	40911318	29666193	CENTER FOR GENOMIC REGULATION	Feb-15	public	fastq,run.zq,sra	gs,ncbi,s3	gs.us-east1,s3.us-east-1,ncbi.public	Human saliva	Illumina MiSeq	PCR	METAGENOMIC	female	control	602	1	ILLUMINA	human oral metagenome	SRP128931	SRX3555057	PAIRED	NA	NA
SRR6464859	PRJNA427101	SAMN08227476	15.08482 years	AMPLICON	Spain	Europe	Spain: Malaga	44592548	31580204	CENTER FOR GENOMIC REGULATION	Apr-15	public	run.zq,sra,fastq	ncbi,gs,s3	gs.us-east1,s3.us-east-1,ncbi.public	Human saliva	Illumina MiSeq	PCR	METAGENOMIC	female	control	602	1	ILLUMINA	human oral metagenome	SRP128931	SRX3555056	PAIRED	NA	NA
SRR6464860	PRJNA427101	SAMN08227477	14.87112 years	AMPLICON	Spain	Europe	Spain: Malaga	40597074	28917526	CENTER FOR GENOMIC REGULATION	Apr-15	public	fastq,sra,run.zq	gs,ncbi,s3	ncbi.public,s3.us-east-1,gs.us-east1	Human saliva	Illumina MiSeq	PCR	METAGENOMIC	female	control	602	1	ILLUMINA	human oral metagenome	SRP128931	SRX3555055	PAIRED	NA	NA
SRR6464861	PRJNA427101	SAMN08227610	14.44372 years	AMPLICON	Spain	Europe	Spain: Santanyi	47454456	33260069	CENTER FOR GENOMIC REGULATION	Feb-15	public	sra,fastq,run.zq	gs,s3,ncbi	ncbi.public,s3.us-east-1,gs.us-east1	Human saliva	Illumina MiSeq	PCR	METAGENOMIC	female	control	602	1	ILLUMINA	human oral metagenome	SRP128931	SRX3555054	PAIRED	NA	NA
SRR6464862	PRJNA427101	SAMN08227611	15.01358 years	AMPLICON	Spain	Europe	Spain: Santanyi	56035364	39585526	CENTER FOR GENOMIC REGULATION	Feb-15	public	fastq,run.zq,sra	ncbi,s3,gs	ncbi.public,s3.us-east-1,gs.us-east1	Human saliva	Illumina MiSeq	PCR	METAGENOMIC	female	control	602	1	ILLUMINA	human oral metagenome	SRP128931	SRX3555053	PAIRED	NA	NA
SRR6464863	PRJNA427101	SAMN08227608	14.4903 years	AMPLICON	Spain	Europe	Spain: Santanyi	74528202	52217513	CENTER FOR GENOMIC REGULATION	Feb-15	public	run.zq,fastq,sra	s3,gs,ncbi	ncbi.public,gs.us-east1,s3.us-east-1	Human saliva	Illumina MiSeq	PCR	METAGENOMIC	male	control	602	1	ILLUMINA	human oral metagenome	SRP128931	SRX3555052	PAIRED	NA	NA
SRR6464864	PRJNA427101	SAMN08227609	14.93687 years	AMPLICON	Spain	Europe	Spain: Santanyi	44893548	31753398	CENTER FOR GENOMIC REGULATION	Feb-15	public	sra,fastq,run.zq	gs,ncbi,s3	gs.us-east1,ncbi.public,s3.us-east-1	Human saliva	Illumina MiSeq	PCR	METAGENOMIC	male	control	602	1	ILLUMINA	human oral metagenome	SRP128931	SRX3555051	PAIRED	NA	NA
SRR6464865	PRJNA427101	SAMN08227614	15.07112 years	AMPLICON	Spain	Europe	Spain: Santanyi	76941620	53971565	CENTER FOR GENOMIC REGULATION	Feb-15	public	fastq,sra,run.zq	ncbi,gs,s3	ncbi.public,s3.us-east-1,gs.us-east1	Human saliva	Illumina MiSeq	PCR	METAGENOMIC	male	control	602	1	ILLUMINA	human oral metagenome	SRP128931	SRX3555050	PAIRED	NA	NA
SRR6464866	PRJNA427101	SAMN08227615	14.67386 years	AMPLICON	Spain	Europe	Spain: Santanyi	74772012	53029890	CENTER FOR GENOMIC REGULATION	Feb-15	public	fastq,sra,run.zq	gs,ncbi,s3	ncbi.public,s3.us-east-1,gs.us-east1	Human saliva	Illumina MiSeq	PCR	METAGENOMIC	female	control	602	1	ILLUMINA	human oral metagenome	SRP128931	SRX3555049	PAIRED	NA	NA
SRR6464867	PRJNA427101	SAMN08227612	14.84646 years	AMPLICON	Spain	Europe	Spain: Santanyi	73821454	52444765	CENTER FOR GENOMIC REGULATION	Feb-15	public	fastq,run.zq,sra	s3,gs,ncbi	s3.us-east-1,gs.us-east1,ncbi.public	Human saliva	Illumina MiSeq	PCR	METAGENOMIC	female	control	602	1	ILLUMINA	human oral metagenome	SRP128931	SRX3555048	PAIRED	NA	NA
SRR6464868	PRJNA427101	SAMN08227613	14.33139 years	AMPLICON	Spain	Europe	Spain: Santanyi	85838578	60606309	CENTER FOR GENOMIC REGULATION	Feb-15	public	sra,fastq,run.zq	ncbi,gs,s3	ncbi.public,gs.us-east1,s3.us-east-1	Human saliva	Illumina MiSeq	PCR	METAGENOMIC	male	control	602	1	ILLUMINA	human oral metagenome	SRP128931	SRX3555047	PAIRED	NA	NA
SRR6464869	PRJNA427101	SAMN08227766	14.49578 years	AMPLICON	Spain	Europe	Spain: Malaga	70741622	50859447	CENTER FOR GENOMIC REGULATION	Apr-15	public	fastq,run.zq,sra	gs,s3,ncbi	ncbi.public,s3.us-east-1,gs.us-east1	Human saliva	Illumina MiSeq	PCR	METAGENOMIC	female	control	602	1	ILLUMINA	human oral metagenome	SRP128931	SRX3555046	PAIRED	NA	NA
SRR6464870	PRJNA427101	SAMN08227616	14.29578 years	AMPLICON	Spain	Europe	Spain: Santanyi	87453744	61115767	CENTER FOR GENOMIC REGULATION	Feb-15	public	sra,fastq,run.zq	s3,ncbi,gs	ncbi.public,s3.us-east-1,gs.us-east1	Human saliva	Illumina MiSeq	PCR	METAGENOMIC	female	control	602	1	ILLUMINA	human oral metagenome	SRP128931	SRX3555045	PAIRED	NA	NA
SRR6464871	PRJNA427101	SAMN08227617	14.68756 years	AMPLICON	Spain	Europe	Spain: Santanyi	66103212	46615277	CENTER FOR GENOMIC REGULATION	Feb-15	public	sra,fastq,run.zq	gs,ncbi,s3	ncbi.public,s3.us-east-1,gs.us-east1	Human saliva	Illumina MiSeq	PCR	METAGENOMIC	male	control	602	1	ILLUMINA	human oral metagenome	SRP128931	SRX3555044	PAIRED	NA	NA
SRR6464872	PRJNA427101	SAMN08227543	14.45742 years	AMPLICON	Spain	Europe	Spain: Sevilla	126867888	89610658	CENTER FOR GENOMIC REGULATION	Apr-15	public	sra,fastq,run.zq	gs,ncbi,s3	gs.us-east1,s3.us-east-1,ncbi.public	Human saliva	Illumina MiSeq	PCR	METAGENOMIC	male	control	602	1	ILLUMINA	human oral metagenome	SRP128931	SRX3555043	PAIRED	NA	NA
SRR6464873	PRJNA427101	SAMN08227366	15.07112 years	AMPLICON	Spain	Europe	Spain: Tauste	58316342	42971244	CENTER FOR GENOMIC REGULATION	Apr-15	public	sra,fastq,run.zq	gs,s3,ncbi	s3.us-east-1,gs.us-east1,ncbi.public	Human saliva	Illumina MiSeq	PCR	METAGENOMIC	male	control	602	1	ILLUMINA	human oral metagenome	SRP128931	SRX3555042	PAIRED	NA	NA
SRR6464874	PRJNA427101	SAMN08227367	14.25468 years	AMPLICON	Spain	Europe	Spain: Tauste	60197592	44427003	CENTER FOR GENOMIC REGULATION	Apr-15	public	sra,fastq,run.zq	s3,gs,ncbi	gs.us-east1,ncbi.public,s3.us-east-1	Human saliva	Illumina MiSeq	PCR	METAGENOMIC	male	control	602	1	ILLUMINA	human oral metagenome	SRP128931	SRX3555041	PAIRED	NA	NA
SRR6464875	PRJNA427101	SAMN08227358	14.54783 years	AMPLICON	Spain	Europe	Spain: Tauste	63046256	46716309	CENTER FOR GENOMIC REGULATION	Apr-15	public	run.zq,sra,fastq	ncbi,gs,s3	ncbi.public,s3.us-east-1,gs.us-east1	Human saliva	Illumina MiSeq	PCR	METAGENOMIC	female	control	602	1	ILLUMINA	human oral metagenome	SRP128931	SRX3555040	PAIRED	NA	NA
SRR6464876	PRJNA427101	SAMN08227359	15.11495 years	AMPLICON	Spain	Europe	Spain: Tauste	65634254	49508105	CENTER FOR GENOMIC REGULATION	Apr-15	public	sra,fastq,run.zq	s3,gs,ncbi	s3.us-east-1,gs.us-east1,ncbi.public	Human saliva	Illumina MiSeq	PCR	METAGENOMIC	female	control	602	1	ILLUMINA	human oral metagenome	SRP128931	SRX3555039	PAIRED	NA	NA
SRR6464877	PRJNA427101	SAMN08227360	15.07386 years	AMPLICON	Spain	Europe	Spain: Tauste	70283500	51944575	CENTER FOR GENOMIC REGULATION	Apr-15	public	run.zq,sra,fastq	ncbi,gs,s3	ncbi.public,s3.us-east-1,gs.us-east1	Human saliva	Illumina MiSeq	PCR	METAGENOMIC	male	control	602	1	ILLUMINA	human oral metagenome	SRP128931	SRX3555038	PAIRED	NA	NA
SRR6464878	PRJNA427101	SAMN08227361	15.18345 years	AMPLICON	Spain	Europe	Spain: Tauste	65769704	48789295	CENTER FOR GENOMIC REGULATION	Apr-15	public	run.zq,fastq,sra	gs,ncbi,s3	s3.us-east-1,gs.us-east1,ncbi.public	Human saliva	Illumina MiSeq	PCR	METAGENOMIC	male	control	602	1	ILLUMINA	human oral metagenome	SRP128931	SRX3555037	PAIRED	NA	NA
SRR6464879	PRJNA427101	SAMN08227362	15.14783 years	AMPLICON	Spain	Europe	Spain: Tauste	55657308	41354581	CENTER FOR GENOMIC REGULATION	Apr-15	public	sra,run.zq,fastq	ncbi,gs,s3	gs.us-east1,ncbi.public,s3.us-east-1	Human saliva	Illumina MiSeq	PCR	METAGENOMIC	male	control	602	1	ILLUMINA	human oral metagenome	SRP128931	SRX3555036	PAIRED	NA	NA
SRR6464880	PRJNA427101	SAMN08227363	14.84646 years	AMPLICON	Spain	Europe	Spain: Tauste	57987048	43271242	CENTER FOR GENOMIC REGULATION	Apr-15	public	sra,fastq,run.zq	gs,ncbi,s3	s3.us-east-1,gs.us-east1,ncbi.public	Human saliva	Illumina MiSeq	PCR	METAGENOMIC	male	control	602	1	ILLUMINA	human oral metagenome	SRP128931	SRX3555035	PAIRED	NA	NA
SRR6464881	PRJNA427101	SAMN08227364	15.10947 years	AMPLICON	Spain	Europe	Spain: Tauste	56815556	42133338	CENTER FOR GENOMIC REGULATION	Apr-15	public	run.zq,sra,fastq	s3,gs,ncbi	s3.us-east-1,ncbi.public,gs.us-east1	Human saliva	Illumina MiSeq	PCR	METAGENOMIC	male	control	602	1	ILLUMINA	human oral metagenome	SRP128931	SRX3555034	PAIRED	NA	NA
SRR6464882	PRJNA427101	SAMN08227365	14.29304 years	AMPLICON	Spain	Europe	Spain: Tauste	51109800	39050393	CENTER FOR GENOMIC REGULATION	Apr-15	public	fastq,sra,run.zq	s3,gs,ncbi	s3.us-east-1,ncbi.public,gs.us-east1	Human saliva	Illumina MiSeq	PCR	METAGENOMIC	male	control	602	1	ILLUMINA	human oral metagenome	SRP128931	SRX3555033	PAIRED	NA	NA
SRR6464883	PRJNA427101	SAMN08227441	14.77523 years	AMPLICON	Spain	Europe	Spain: Valencia	33361636	24847663	CENTER FOR GENOMIC REGULATION	Feb-15	public	fastq,run.zq,sra	gs,ncbi,s3	ncbi.public,gs.us-east1,s3.us-east-1	Human saliva	Illumina MiSeq	PCR	METAGENOMIC	male	control	602	1	ILLUMINA	human oral metagenome	SRP128931	SRX3555032	PAIRED	NA	NA
SRR6464884	PRJNA427101	SAMN08227440	15.09852 years	AMPLICON	Spain	Europe	Spain: Valencia	50106266	37066810	CENTER FOR GENOMIC REGULATION	Feb-15	public	run.zq,fastq	s3,ncbi,gs	gs.us-east1,s3.us-east-1,ncbi.public	Human saliva	Illumina MiSeq	PCR	METAGENOMIC	female	control	602		ILLUMINA	human oral metagenome	SRP128931	SRX3555031	PAIRED	NA	NA
SRR6464885	PRJNA427101	SAMN08227439	14.34235 years	AMPLICON	Spain	Europe	Spain: Valencia	38984918	28827545	CENTER FOR GENOMIC REGULATION	Feb-15	public	sra,fastq,run.zq	gs,ncbi,s3	gs.us-east1,ncbi.public,s3.us-east-1	Human saliva	Illumina MiSeq	PCR	METAGENOMIC	male	control	602	1	ILLUMINA	human oral metagenome	SRP128931	SRX3555030	PAIRED	NA	NA
SRR6464886	PRJNA427101	SAMN08227438	14.72043 years	AMPLICON	Spain	Europe	Spain: Valencia	40165440	29717085	CENTER FOR GENOMIC REGULATION	Feb-15	public	sra,fastq,run.zq	ncbi,gs,s3	s3.us-east-1,ncbi.public,gs.us-east1	Human saliva	Illumina MiSeq	PCR	METAGENOMIC	female	control	602	1	ILLUMINA	human oral metagenome	SRP128931	SRX3555029	PAIRED	NA	NA
SRR6464887	PRJNA427101	SAMN08227445	14.53961 years	AMPLICON	Spain	Europe	Spain: Malaga	50422918	37289266	CENTER FOR GENOMIC REGULATION	Apr-15	public	fastq,sra,run.zq	ncbi,s3,gs	s3.us-east-1,gs.us-east1,ncbi.public	Human saliva	Illumina MiSeq	PCR	METAGENOMIC	female	control	602	1	ILLUMINA	human oral metagenome	SRP128931	SRX3555028	PAIRED	NA	NA
SRR6464888	PRJNA427101	SAMN08227444	14.2903 years	AMPLICON	Spain	Europe	Spain: Malaga	70768110	52191553	CENTER FOR GENOMIC REGULATION	Apr-15	public	fastq,sra,run.zq	gs,ncbi,s3	ncbi.public,s3.us-east-1,gs.us-east1	Human saliva	Illumina MiSeq	PCR	METAGENOMIC	male	control	602	1	ILLUMINA	human oral metagenome	SRP128931	SRX3555027	PAIRED	NA	NA
SRR6464889	PRJNA427101	SAMN08227443	14.87934 years	AMPLICON	Spain	Europe	Spain: Malaga	43351826	32272918	CENTER FOR GENOMIC REGULATION	Apr-15	public	sra,run.zq,fastq	ncbi,gs,s3	gs.us-east1,s3.us-east-1,ncbi.public	Human saliva	Illumina MiSeq	PCR	METAGENOMIC	male	control	602	1	ILLUMINA	human oral metagenome	SRP128931	SRX3555026	PAIRED	NA	NA
SRR6464890	PRJNA427101	SAMN08227442	14.6629 years	AMPLICON	Spain	Europe	Spain: Malaga	46511724	34279821	CENTER FOR GENOMIC REGULATION	Apr-15	public	sra,fastq,run.zq	ncbi,gs,s3	gs.us-east1,s3.us-east-1,ncbi.public	Human saliva	Illumina MiSeq	PCR	METAGENOMIC	male	control	602	1	ILLUMINA	human oral metagenome	SRP128931	SRX3555025	PAIRED	NA	NA
SRR6464891	PRJNA427101	SAMN08227468	15.04646 years	AMPLICON	Spain	Europe	Spain: Malaga	55933626	40985628	CENTER FOR GENOMIC REGULATION	Apr-15	public	run.zq,fastq,sra	s3,ncbi,gs	s3.us-east-1,gs.us-east1,ncbi.public	Human saliva	Illumina MiSeq	PCR	METAGENOMIC	male	control	602	1	ILLUMINA	human oral metagenome	SRP128931	SRX3555024	PAIRED	NA	NA
SRR6464892	PRJNA427101	SAMN08227447		AMPLICON	Spain	Europe	Spain: Malaga	63892066	47419569	CENTER FOR GENOMIC REGULATION	Apr-15	public	fastq,sra,run.zq	s3,gs,ncbi	gs.us-east1,s3.us-east-1,ncbi.public	Human saliva	Illumina MiSeq	PCR	METAGENOMIC	male	control	602	1	ILLUMINA	human oral metagenome	SRP128931	SRX3555023	PAIRED	NA	NA
SRR6464893	PRJNA427101	SAMN08227446	15.01084 years	AMPLICON	Spain	Europe	Spain: Malaga	63766248	47278776	CENTER FOR GENOMIC REGULATION	Apr-15	public	sra,fastq,run.zq	ncbi,gs,s3	gs.us-east1,s3.us-east-1,ncbi.public	Human saliva	Illumina MiSeq	PCR	METAGENOMIC	male	control	602	1	ILLUMINA	human oral metagenome	SRP128931	SRX3555022	PAIRED	NA	NA
SRR6464894	PRJNA427101	SAMN08227376	14.84098 years	AMPLICON	Spain	Europe	Spain: Tauste	90837586	67319331	CENTER FOR GENOMIC REGULATION	Apr-15	public	run.zq,sra,fastq	gs,s3,ncbi	ncbi.public,gs.us-east1,s3.us-east-1	Human saliva	Illumina MiSeq	PCR	METAGENOMIC	male	control	602	1	ILLUMINA	human oral metagenome	SRP128931	SRX3555021	PAIRED	NA	NA
SRR6464895	PRJNA427101	SAMN08227116	14.68208 years	AMPLICON	Spain	Europe	Spain: Sevilla	53493720	39116795	CENTER FOR GENOMIC REGULATION	Apr-15	public	fastq,sra,run.zq	ncbi,s3,gs	gs.us-east1,s3.us-east-1,ncbi.public	Human saliva	Illumina MiSeq	PCR	METAGENOMIC	male	control	602	1	ILLUMINA	human oral metagenome	SRP128931	SRX3555020	PAIRED	NA	NA
SRR6464896	PRJNA427101	SAMN08227117	14.60263 years	AMPLICON	Spain	Europe	Spain: Sevilla	50761844	36704370	CENTER FOR GENOMIC REGULATION	Apr-15	public	sra,fastq,run.zq	ncbi,s3,gs	s3.us-east-1,ncbi.public,gs.us-east1	Human saliva	Illumina MiSeq	PCR	METAGENOMIC	female	control	602	1	ILLUMINA	human oral metagenome	SRP128931	SRX3555019	PAIRED	NA	NA
SRR6464897	PRJNA427101	SAMN08227114	14.4355 years	AMPLICON	Spain	Europe	Spain: Sevilla	59602816	43377694	CENTER FOR GENOMIC REGULATION	Apr-15	public	run.zq,fastq,sra	ncbi,s3,gs	ncbi.public,s3.us-east-1,gs.us-east1	Human saliva	Illumina MiSeq	PCR	METAGENOMIC	male	control	602	1	ILLUMINA	human oral metagenome	SRP128931	SRX3555018	PAIRED	NA	NA
SRR6464898	PRJNA427101	SAMN08227115	14.36975 years	AMPLICON	Spain	Europe	Spain: Sevilla	48055252	34944886	CENTER FOR GENOMIC REGULATION	Apr-15	public	run.zq,sra,fastq	gs,ncbi,s3	ncbi.public,s3.us-east-1,gs.us-east1	Human saliva	Illumina MiSeq	PCR	METAGENOMIC	male	control	602	1	ILLUMINA	human oral metagenome	SRP128931	SRX3555017	PAIRED	NA	NA
SRR6464899	PRJNA427101	SAMN08227112	14.99167 years	AMPLICON	Spain	Europe	Spain: Sevilla	78678992	57320368	CENTER FOR GENOMIC REGULATION	Apr-15	public	sra,run.zq,fastq	ncbi,gs,s3	s3.us-east-1,gs.us-east1,ncbi.public	Human saliva	Illumina MiSeq	PCR	METAGENOMIC	female	control	602	1	ILLUMINA	human oral metagenome	SRP128931	SRX3555016	PAIRED	NA	NA
SRR6464900	PRJNA427101	SAMN08227113	14.74509 years	AMPLICON	Spain	Europe	Spain: Sevilla	63968520	46582306	CENTER FOR GENOMIC REGULATION	Apr-15	public	run.zq,fastq,sra	s3,ncbi,gs	s3.us-east-1,ncbi.public,gs.us-east1	Human saliva	Illumina MiSeq	PCR	METAGENOMIC	male	control	602	1	ILLUMINA	human oral metagenome	SRP128931	SRX3555015	PAIRED	NA	NA
SRR6464901	PRJNA427101	SAMN08227110	15.10126 years	AMPLICON	Spain	Europe	Spain: Sevilla	107476866	77976430	CENTER FOR GENOMIC REGULATION	Apr-15	public	fastq,run.zq,sra	gs,ncbi,s3	ncbi.public,gs.us-east1,s3.us-east-1	Human saliva	Illumina MiSeq	PCR	METAGENOMIC	female	control	602	1	ILLUMINA	human oral metagenome	SRP128931	SRX3555014	PAIRED	NA	NA
SRR6464902	PRJNA427101	SAMN08227111	15.09852 years	AMPLICON	Spain	Europe	Spain: Sevilla	106398684	78289854	CENTER FOR GENOMIC REGULATION	Apr-15	public	fastq,sra,run.zq	ncbi,gs,s3	ncbi.public,s3.us-east-1,gs.us-east1	Human saliva	Illumina MiSeq	PCR	METAGENOMIC	male	control	602	1	ILLUMINA	human oral metagenome	SRP128931	SRX3555013	PAIRED	NA	NA
SRR6464903	PRJNA427101	SAMN08227108	14.41632 years	AMPLICON	Spain	Europe	Spain: Sevilla	80205062	58706034	CENTER FOR GENOMIC REGULATION	Apr-15	public	sra,fastq,run.zq	gs,ncbi,s3	ncbi.public,gs.us-east1,s3.us-east-1	Human saliva	Illumina MiSeq	PCR	METAGENOMIC	female	control	602	1	ILLUMINA	human oral metagenome	SRP128931	SRX3555012	PAIRED	NA	NA
SRR6464904	PRJNA427101	SAMN08227109	14.97249 years	AMPLICON	Spain	Europe	Spain: Sevilla	62421982	45410738	CENTER FOR GENOMIC REGULATION	Apr-15	public	sra,fastq,run.zq	ncbi,gs,s3	ncbi.public,s3.us-east-1,gs.us-east1	Human saliva	Illumina MiSeq	PCR	METAGENOMIC	male	control	602	1	ILLUMINA	human oral metagenome	SRP128931	SRX3555011	PAIRED	NA	NA
SRR6464905	PRJNA427101	SAMN08227566	14.87386 years	AMPLICON	Spain	Europe	Spain: Sevilla	94184706	66194945	CENTER FOR GENOMIC REGULATION	Apr-15	public	run.zq,fastq,sra	s3,gs,ncbi	ncbi.public,s3.us-east-1,gs.us-east1	Human saliva	Illumina MiSeq	PCR	METAGENOMIC	female	control	602	1	ILLUMINA	human oral metagenome	SRP128931	SRX3555010	PAIRED	NA	NA
SRR6464906	PRJNA427101	SAMN08227567	14.62454 years	AMPLICON	Spain	Europe	Spain: Sevilla	82765970	58251567	CENTER FOR GENOMIC REGULATION	Apr-15	public	fastq,run.zq,sra	gs,s3,ncbi	s3.us-east-1,gs.us-east1,ncbi.public	Human saliva	Illumina MiSeq	PCR	METAGENOMIC	male	control	602	1	ILLUMINA	human oral metagenome	SRP128931	SRX3555009	PAIRED	NA	NA
SRR6464907	PRJNA427101	SAMN08227564	14.48208 years	AMPLICON	Spain	Europe	Spain: Sevilla	107841076	75844940	CENTER FOR GENOMIC REGULATION	Apr-15	public	run.zq,sra,fastq	ncbi,gs,s3	ncbi.public,s3.us-east-1,gs.us-east1	Human saliva	Illumina MiSeq	PCR	METAGENOMIC	male	control	602	1	ILLUMINA	human oral metagenome	SRP128931	SRX3555008	PAIRED	NA	NA
SRR6464908	PRJNA427101	SAMN08227565	15.0629 years	AMPLICON	Spain	Europe	Spain: Sevilla	56642180	39913906	CENTER FOR GENOMIC REGULATION	Apr-15	public	run.zq,fastq,sra	ncbi,gs,s3	gs.us-east1,s3.us-east-1,ncbi.public	Human saliva	Illumina MiSeq	PCR	METAGENOMIC	male	control	602	1	ILLUMINA	human oral metagenome	SRP128931	SRX3555007	PAIRED	NA	NA
SRR6464909	PRJNA427101	SAMN08227562	14.6355 years	AMPLICON	Spain	Europe	Spain: Sevilla	96787152	68745739	CENTER FOR GENOMIC REGULATION	Apr-15	public	sra,run.zq,fastq	gs,s3,ncbi	gs.us-east1,s3.us-east-1,ncbi.public	Human saliva	Illumina MiSeq	PCR	METAGENOMIC	male	control	602	1	ILLUMINA	human oral metagenome	SRP128931	SRX3555006	PAIRED	NA	NA
SRR6464910	PRJNA427101	SAMN08227563	16.13139 years	AMPLICON	Spain	Europe	Spain: Sevilla	122077172	85777356	CENTER FOR GENOMIC REGULATION	Apr-15	public	sra,fastq,run.zq	gs,ncbi,s3	ncbi.public,gs.us-east1,s3.us-east-1	Human saliva	Illumina MiSeq	PCR	METAGENOMIC	male	control	602	1	ILLUMINA	human oral metagenome	SRP128931	SRX3555005	PAIRED	NA	NA
SRR6464911	PRJNA427101	SAMN08227560	14.32591 years	AMPLICON	Spain	Europe	Spain: Sevilla	196618016	138290451	CENTER FOR GENOMIC REGULATION	Apr-15	public	fastq,run.zq,sra	s3,gs,ncbi	s3.us-east-1,gs.us-east1,ncbi.public	Human saliva	Illumina MiSeq	PCR	METAGENOMIC	female	control	602	1	ILLUMINA	human oral metagenome	SRP128931	SRX3555004	PAIRED	NA	NA
SRR6464912	PRJNA427101	SAMN08227561	14.84098 years	AMPLICON	Spain	Europe	Spain: Sevilla	163285878	115474994	CENTER FOR GENOMIC REGULATION	Apr-15	public	run.zq,sra,fastq	ncbi,s3,gs	ncbi.public,s3.us-east-1,gs.us-east1	Human saliva	Illumina MiSeq	PCR	METAGENOMIC	female	control	602	1	ILLUMINA	human oral metagenome	SRP128931	SRX3555003	PAIRED	NA	NA
SRR6464913	PRJNA427101	SAMN08227558	14.93687 years	AMPLICON	Spain	Europe	Spain: Sevilla	64505504	45970467	CENTER FOR GENOMIC REGULATION	Apr-15	public	sra,run.zq,fastq	s3,ncbi,gs	gs.us-east1,ncbi.public,s3.us-east-1	Human saliva	Illumina MiSeq	PCR	METAGENOMIC	male	control	602	1	ILLUMINA	human oral metagenome	SRP128931	SRX3555002	PAIRED	NA	NA
SRR6464914	PRJNA427101	SAMN08227559	14.41632 years	AMPLICON	Spain	Europe	Spain: Sevilla	147954744	104161631	CENTER FOR GENOMIC REGULATION	Apr-15	public	sra,fastq,run.zq	ncbi,s3,gs	s3.us-east-1,ncbi.public,gs.us-east1	Human saliva	Illumina MiSeq	PCR	METAGENOMIC	male	control	602	1	ILLUMINA	human oral metagenome	SRP128931	SRX3555001	PAIRED	NA	NA
SRR6464915	PRJNA427101	SAMN08227267	14.51221 years	AMPLICON	Spain	Europe	Spain: Santurtzi	78987216	57283896	CENTER FOR GENOMIC REGULATION	Apr-15	public	fastq,sra,run.zq	s3,gs,ncbi	ncbi.public,s3.us-east-1,gs.us-east1	Human saliva	Illumina MiSeq	PCR	METAGENOMIC	male	control	602	1	ILLUMINA	human oral metagenome	SRP128931	SRX3555000	PAIRED	NA	NA
SRR6464916	PRJNA427101	SAMN08227266	14.79989 years	AMPLICON	Spain	Europe	Spain: Tavernes de Valldigna	52541356	38274903	CENTER FOR GENOMIC REGULATION	Feb-15	public	fastq,sra,run.zq	gs,s3,ncbi	s3.us-east-1,gs.us-east1,ncbi.public	Human saliva	Illumina MiSeq	PCR	METAGENOMIC	female	control	602	1	ILLUMINA	human oral metagenome	SRP128931	SRX3554999	PAIRED	NA	NA
SRR6464917	PRJNA427101	SAMN08227265	17.0218 years	AMPLICON	Spain	Europe	Spain: Tavernes de Valldigna	85943326	62269441	CENTER FOR GENOMIC REGULATION	Feb-15	public	fastq,run.zq,sra	ncbi,gs,s3	ncbi.public,s3.us-east-1,gs.us-east1	Human saliva	Illumina MiSeq	PCR	METAGENOMIC	male	control	602	1	ILLUMINA	human oral metagenome	SRP128931	SRX3554998	PAIRED	NA	NA
SRR6464918	PRJNA427101	SAMN08227264	15.12317 years	AMPLICON	Spain	Europe	Spain: Tavernes de Valldigna	69505114	50925058	CENTER FOR GENOMIC REGULATION	Feb-15	public	run.zq,sra,fastq	s3,ncbi,gs	s3.us-east-1,ncbi.public,gs.us-east1	Human saliva	Illumina MiSeq	PCR	METAGENOMIC	male	control	602	1	ILLUMINA	human oral metagenome	SRP128931	SRX3554997	PAIRED	NA	NA
SRR6464919	PRJNA427101	SAMN08227263	14.2355 years	AMPLICON	Spain	Europe	Spain: Tavernes de Valldigna	61143936	44824484	CENTER FOR GENOMIC REGULATION	Feb-15	public	fastq,sra,run.zq	gs,s3,ncbi	s3.us-east-1,ncbi.public,gs.us-east1	Human saliva	Illumina MiSeq	PCR	METAGENOMIC	female	control	602	1	ILLUMINA	human oral metagenome	SRP128931	SRX3554996	PAIRED	NA	NA
SRR6464920	PRJNA427101	SAMN08227262	16.33687 years	AMPLICON	Spain	Europe	Spain: Tavernes de Valldigna	71513386	51998544	CENTER FOR GENOMIC REGULATION	Feb-15	public	sra,fastq,run.zq	s3,gs,ncbi	s3.us-east-1,gs.us-east1,ncbi.public	Human saliva	Illumina MiSeq	PCR	METAGENOMIC	female	control	602	1	ILLUMINA	human oral metagenome	SRP128931	SRX3554995	PAIRED	NA	NA
SRR6464921	PRJNA427101	SAMN08227261	14.35605 years	AMPLICON	Spain	Europe	Spain: Tavernes de Valldigna	87561502	63945527	CENTER FOR GENOMIC REGULATION	Feb-15	public	run.zq,sra,fastq	ncbi,gs,s3	ncbi.public,gs.us-east1,s3.us-east-1	Human saliva	Illumina MiSeq	PCR	METAGENOMIC	male	control	602	1	ILLUMINA	human oral metagenome	SRP128931	SRX3554994	PAIRED	NA	NA
SRR6464922	PRJNA427101	SAMN08227260	14.19715 years	AMPLICON	Spain	Europe	Spain: Tavernes de Valldigna	58860550	42731486	CENTER FOR GENOMIC REGULATION	Feb-15	public	fastq,sra,run.zq	s3,gs,ncbi	gs.us-east1,s3.us-east-1,ncbi.public	Human saliva	Illumina MiSeq	PCR	METAGENOMIC	female	control	602	1	ILLUMINA	human oral metagenome	SRP128931	SRX3554993	PAIRED	NA	NA
SRR6464923	PRJNA427101	SAMN08227259	14.4629 years	AMPLICON	Spain	Europe	Spain: Tavernes de Valldigna	62719972	45289922	CENTER FOR GENOMIC REGULATION	Feb-15	public	sra,fastq,run.zq	gs,s3,ncbi	ncbi.public,s3.us-east-1,gs.us-east1	Human saliva	Illumina MiSeq	PCR	METAGENOMIC	female	control	602	1	ILLUMINA	human oral metagenome	SRP128931	SRX3554992	PAIRED	NA	NA
SRR6464924	PRJNA427101	SAMN08227258	14.32317 years	AMPLICON	Spain	Europe	Spain: Tavernes de Valldigna	45658690	33096037	CENTER FOR GENOMIC REGULATION	Feb-15	public	fastq,sra,run.zq	ncbi,s3,gs	gs.us-east1,s3.us-east-1,ncbi.public	Human saliva	Illumina MiSeq	PCR	METAGENOMIC	male	control	602	1	ILLUMINA	human oral metagenome	SRP128931	SRX3554991	PAIRED	NA	NA
SRR6464925	PRJNA427101	SAMN08227744	14.64098 years	AMPLICON	Spain	Europe	Spain: Ejea de los Caballeros	45739960	33240498	CENTER FOR GENOMIC REGULATION	Apr-15	public	run.zq,fastq,sra	ncbi,s3,gs	s3.us-east-1,ncbi.public,gs.us-east1	Human saliva	Illumina MiSeq	PCR	METAGENOMIC	male	control	602	1	ILLUMINA	human oral metagenome	SRP128931	SRX3554990	PAIRED	NA	NA
SRR6464926	PRJNA427101	SAMN08227745	14.93413 years	AMPLICON	Spain	Europe	Spain: Ejea de los Caballeros	50853348	36988742	CENTER FOR GENOMIC REGULATION	Apr-15	public	fastq,sra,run.zq	ncbi,s3,gs	gs.us-east1,s3.us-east-1,ncbi.public	Human saliva	Illumina MiSeq	PCR	METAGENOMIC	female	control	602	1	ILLUMINA	human oral metagenome	SRP128931	SRX3554989	PAIRED	NA	NA
SRR6464927	PRJNA427101	SAMN08227742	14.95605 years	AMPLICON	Spain	Europe	Spain: Ejea de los Caballeros	67122398	48013140	CENTER FOR GENOMIC REGULATION	Apr-15	public	run.zq,fastq,sra	s3,ncbi,gs	s3.us-east-1,ncbi.public,gs.us-east1	Human saliva	Illumina MiSeq	PCR	METAGENOMIC	male	control	602	1	ILLUMINA	human oral metagenome	SRP128931	SRX3554988	PAIRED	NA	NA
SRR6464928	PRJNA427101	SAMN08227743	15.72043 years	AMPLICON	Spain	Europe	Spain: Ejea de los Caballeros	53068106	38215627	CENTER FOR GENOMIC REGULATION	Apr-15	public	fastq,sra,run.zq	gs,s3,ncbi	s3.us-east-1,gs.us-east1,ncbi.public	Human saliva	Illumina MiSeq	PCR	METAGENOMIC	male	control	602	1	ILLUMINA	human oral metagenome	SRP128931	SRX3554987	PAIRED	NA	NA
SRR6464929	PRJNA427101	SAMN08227740	16.8766 years	AMPLICON	Spain	Europe	Spain: Ejea de los Caballeros	42938854	30752372	CENTER FOR GENOMIC REGULATION	Apr-15	public	fastq,run.zq,sra	s3,ncbi,gs	gs.us-east1,ncbi.public,s3.us-east-1	Human saliva	Illumina MiSeq	PCR	METAGENOMIC	female	control	602	1	ILLUMINA	human oral metagenome	SRP128931	SRX3554986	PAIRED	NA	NA
SRR6464930	PRJNA427101	SAMN08227741	16.76701 years	AMPLICON	Spain	Europe	Spain: Ejea de los Caballeros	28817740	20963531	CENTER FOR GENOMIC REGULATION	Apr-15	public	run.zq,sra,fastq	ncbi,gs,s3	s3.us-east-1,ncbi.public,gs.us-east1	Human saliva	Illumina MiSeq	PCR	METAGENOMIC	female	control	602	1	ILLUMINA	human oral metagenome	SRP128931	SRX3554985	PAIRED	NA	NA
SRR6464931	PRJNA427101	SAMN08227738	14.68756 years	AMPLICON	Spain	Europe	Spain: Ejea de los Caballeros	54751298	39443040	CENTER FOR GENOMIC REGULATION	Apr-15	public	fastq,run.zq,sra	ncbi,s3,gs	s3.us-east-1,ncbi.public,gs.us-east1	Human saliva	Illumina MiSeq	PCR	METAGENOMIC	male	control	602	1	ILLUMINA	human oral metagenome	SRP128931	SRX3554984	PAIRED	NA	NA
SRR6464932	PRJNA427101	SAMN08227739	14.92043 years	AMPLICON	Spain	Europe	Spain: Ejea de los Caballeros	61596640	44562394	CENTER FOR GENOMIC REGULATION	Apr-15	public	fastq,run.zq,sra	gs,s3,ncbi	s3.us-east-1,ncbi.public,gs.us-east1	Human saliva	Illumina MiSeq	PCR	METAGENOMIC	female	control	602	1	ILLUMINA	human oral metagenome	SRP128931	SRX3554983	PAIRED	NA	NA
SRR6464933	PRJNA427101	SAMN08227746	15.72043 years	AMPLICON	Spain	Europe	Spain: Ejea de los Caballeros	76033804	54849116	CENTER FOR GENOMIC REGULATION	Apr-15	public	sra,fastq,run.zq	s3,gs,ncbi	ncbi.public,gs.us-east1,s3.us-east-1	Human saliva	Illumina MiSeq	PCR	METAGENOMIC	female	control	602	1	ILLUMINA	human oral metagenome	SRP128931	SRX3554982	PAIRED	NA	NA
SRR6464934	PRJNA427101	SAMN08227747	14.72865 years	AMPLICON	Spain	Europe	Spain: Ejea de los Caballeros	68526864	49305396	CENTER FOR GENOMIC REGULATION	Apr-15	public	fastq,sra,run.zq	s3,gs,ncbi	ncbi.public,s3.us-east-1,gs.us-east1	Human saliva	Illumina MiSeq	PCR	METAGENOMIC	male	control	602	1	ILLUMINA	human oral metagenome	SRP128931	SRX3554981	PAIRED	NA	NA
SRR6464935	PRJNA427101	SAMN08227780	14.45194 years	AMPLICON	Spain	Europe	Spain: Malaga	69193278	49404496	CENTER FOR GENOMIC REGULATION	Apr-15	public	run.zq,fastq,sra	s3,ncbi,gs	s3.us-east-1,gs.us-east1,ncbi.public	Human saliva	Illumina MiSeq	PCR	METAGENOMIC	female	control	602	1	ILLUMINA	human oral metagenome	SRP128931	SRX3554980	PAIRED	NA	NA
SRR6464936	PRJNA427101	SAMN08227781	14.4218 years	AMPLICON	Spain	Europe	Spain: Malaga	103290558	73621993	CENTER FOR GENOMIC REGULATION	Apr-15	public	fastq,run.zq,sra	gs,ncbi,s3	s3.us-east-1,gs.us-east1,ncbi.public	Human saliva	Illumina MiSeq	PCR	METAGENOMIC	female	control	602	1	ILLUMINA	human oral metagenome	SRP128931	SRX3554979	PAIRED	NA	NA
SRR6464937	PRJNA427101	SAMN08227778	15.18619 years	AMPLICON	Spain	Europe	Spain: Malaga	53939802	38740550	CENTER FOR GENOMIC REGULATION	Apr-15	public	run.zq,fastq,sra	gs,ncbi,s3	gs.us-east1,s3.us-east-1,ncbi.public	Human saliva	Illumina MiSeq	PCR	METAGENOMIC	male	control	602	1	ILLUMINA	human oral metagenome	SRP128931	SRX3554978	PAIRED	NA	NA
SRR6464938	PRJNA427101	SAMN08227779	14.2218 years	AMPLICON	Spain	Europe	Spain: Malaga	83246968	59514688	CENTER FOR GENOMIC REGULATION	Apr-15	public	sra,fastq,run.zq	ncbi,s3,gs	s3.us-east-1,ncbi.public,gs.us-east1	Human saliva	Illumina MiSeq	PCR	METAGENOMIC	female	control	602	1	ILLUMINA	human oral metagenome	SRP128931	SRX3554977	PAIRED	NA	NA
SRR6464939	PRJNA427101	SAMN08227784	14.44372 years	AMPLICON	Spain	Europe	Spain: Malaga	57487990	41250306	CENTER FOR GENOMIC REGULATION	Apr-15	public	fastq,sra,run.zq	ncbi,s3,gs	s3.us-east-1,ncbi.public,gs.us-east1	Human saliva	Illumina MiSeq	PCR	METAGENOMIC	male	control	602	1	ILLUMINA	human oral metagenome	SRP128931	SRX3554976	PAIRED	NA	NA
SRR6464940	PRJNA427101	SAMN08227785	14.45468 years	AMPLICON	Spain	Europe	Spain: Malaga	42941262	31434570	CENTER FOR GENOMIC REGULATION	Apr-15	public	run.zq,sra,fastq	gs,s3,ncbi	s3.us-east-1,gs.us-east1,ncbi.public	Human saliva	Illumina MiSeq	PCR	METAGENOMIC	female	control	602	1	ILLUMINA	human oral metagenome	SRP128931	SRX3554975	PAIRED	NA	NA
SRR6464941	PRJNA427101	SAMN08227782	14.8629 years	AMPLICON	Spain	Europe	Spain: Malaga	91061530	65357821	CENTER FOR GENOMIC REGULATION	Apr-15	public	run.zq,fastq,sra	ncbi,gs,s3	ncbi.public,s3.us-east-1,gs.us-east1	Human saliva	Illumina MiSeq	PCR	METAGENOMIC	male	control	602	1	ILLUMINA	human oral metagenome	SRP128931	SRX3554974	PAIRED	NA	NA
SRR6464942	PRJNA427101	SAMN08227783	14.24646 years	AMPLICON	Spain	Europe	Spain: Malaga	88121362	63431883	CENTER FOR GENOMIC REGULATION	Apr-15	public	run.zq,fastq,sra	gs,s3,ncbi	s3.us-east-1,gs.us-east1,ncbi.public	Human saliva	Illumina MiSeq	PCR	METAGENOMIC	male	control	602	1	ILLUMINA	human oral metagenome	SRP128931	SRX3554973	PAIRED	NA	NA
SRR6464943	PRJNA427101	SAMN08227645	15.54235 years	AMPLICON	Spain	Europe	Spain: Pozuelo de Alarcon	114852570	80848165	CENTER FOR GENOMIC REGULATION	Apr-15	public	sra,run.zq,fastq	s3,gs,ncbi	gs.us-east1,ncbi.public,s3.us-east-1	Human saliva	Illumina MiSeq	PCR	METAGENOMIC	male	control	602	1	ILLUMINA	human oral metagenome	SRP128931	SRX3554972	PAIRED	NA	NA
SRR6464944	PRJNA427101	SAMN08227767	14.79715 years	AMPLICON	Spain	Europe	Spain: Malaga	77048776	55524055	CENTER FOR GENOMIC REGULATION	Apr-15	public	sra,run.zq,fastq	s3,gs,ncbi	ncbi.public,gs.us-east1,s3.us-east-1	Human saliva	Illumina MiSeq	PCR	METAGENOMIC	female	control	602	1	ILLUMINA	human oral metagenome	SRP128931	SRX3554971	PAIRED	NA	NA
SRR6464945	PRJNA427101	SAMN08227678	14.32591 years	AMPLICON	Spain	Europe	Spain: Port d'Alcudia	52988642	37855092	CENTER FOR GENOMIC REGULATION	Feb-15	public	run.zq,sra,fastq	gs,s3,ncbi	ncbi.public,s3.us-east-1,gs.us-east1	Human saliva	Illumina MiSeq	PCR	METAGENOMIC	female	control	602	1	ILLUMINA	human oral metagenome	SRP128931	SRX3554970	PAIRED	NA	NA
SRR6464946	PRJNA427101	SAMN08227405	14.2218 years	AMPLICON	Spain	Europe	Spain: Zaragoza	69149332	50912804	CENTER FOR GENOMIC REGULATION	Apr-15	public	run.zq,sra,fastq	gs,s3,ncbi	gs.us-east1,ncbi.public,s3.us-east-1	Human saliva	Illumina MiSeq	PCR	METAGENOMIC	female	control	602	1	ILLUMINA	human oral metagenome	SRP128931	SRX3554969	PAIRED	NA	NA
SRR6464947	PRJNA427101	SAMN08227404	14.43824 years	AMPLICON	Spain	Europe	Spain: Zaragoza	69010270	50777208	CENTER FOR GENOMIC REGULATION	Apr-15	public	run.zq,fastq,sra	gs,s3,ncbi	ncbi.public,s3.us-east-1,gs.us-east1	Human saliva	Illumina MiSeq	PCR	METAGENOMIC	male	control	602	1	ILLUMINA	human oral metagenome	SRP128931	SRX3554968	PAIRED	NA	NA
SRR6464948	PRJNA427101	SAMN08227403	14.65194 years	AMPLICON	Spain	Europe	Spain: Zaragoza	25503730	19027164	CENTER FOR GENOMIC REGULATION	Apr-15	public	sra,run.zq,fastq	gs,ncbi,s3	gs.us-east1,ncbi.public,s3.us-east-1	Human saliva	Illumina MiSeq	PCR	METAGENOMIC	female	control	602	1	ILLUMINA	human oral metagenome	SRP128931	SRX3554967	PAIRED	NA	NA
[truncated: 4,019 more rows]

## Sheet: V4
Run	BioProject	BioSample	AGE	Assay Type	geo_loc_name_country	geo_loc_name_country_continent	geo_loc_name	Bases	Bytes	Center Name	collection_timestamp	Consent	DATASTORE filetype	DATASTORE provider	DATASTORE region	env_material	Instrument	LibrarySelection	LibrarySource	SEX	Group	AvgSpotLen	version	Platform	Organism	SRA Study	Experiment	LibraryLayout	collection method	smoking
[truncated: 2,519 more rows]

[truncated: 4 more sheets: V3-V4_collection_stats, V3-V4_smoking_stats, V4_collection_stats, V4_smoking_stats]
