# Supplementary material for: Salivary microbial meta-analysis reveals gender differences in oral microbiota, core microbiota, and molecular markers
Source: Front Cell Infect Microbiol. 2026 Apr 15;16:1796284. doi: 10.3389/fcimb.2026.1796284 (PMC13125147; doi:10.3389/fcimb.2026.1796284)
Supplement: Supplementary Table 2 — negative controls’ metadata. [file Table2.xlsx]

## Sheet: V3-V4
Run	BioProject	BioSample	AGE	Assay Type	geo_loc_name_country	geo_loc_name_country_continent	geo_loc_name	Bases	Bytes	Center Name	collection_timestamp	Consent	DATASTORE filetype	DATASTORE provider	DATASTORE region	env_material	Instrument	LibrarySelection	LibrarySource	SEX	Group	AvgSpotLen	version	Platform	Organism	SRA Study	Experiment	LibraryLayout	collection method	smoking
ERR4043319	PRJEB37445	SAMEA6796161		AMPLICON	China	Asia	China	26969400	15205525	KAROLINSKA INSITUTET	14-Apr	public	sra,run.zq	s3,ncbi,gs	gs.us-east1,ncbi.public,s3.us-east-1	saliva	Illumina MiSeq	PCR	METAGENOMIC	female	control	600	1	ILLUMINA	human oral metagenome	ERP120759	ERX4044513	PAIRED	non-stimulated	no
ERR4043320	PRJEB37445	SAMEA6796162		AMPLICON	China	Asia	China	38878200	21833765	KAROLINSKA INSITUTET	14-May	public	run.zq,sra	s3,gs,ncbi	s3.us-east-1,gs.us-east1,ncbi.public	saliva	Illumina MiSeq	PCR	METAGENOMIC	female	control	600	1	ILLUMINA	human oral metagenome	ERP120759	ERX4044514	PAIRED	non-stimulated	no
ERR4043321	PRJEB37445	SAMEA6796163		AMPLICON	China	Asia	China	21360600	11985608	KAROLINSKA INSITUTET	11-Sep	public	sra,run.zq	ncbi,s3,gs	gs.us-east1,ncbi.public,s3.us-east-1	saliva	Illumina MiSeq	PCR	METAGENOMIC	male	control	600	1	ILLUMINA	human oral metagenome	ERP120759	ERX4044515	PAIRED	non-stimulated	no
ERR4043322	PRJEB37445	SAMEA6796164		AMPLICON	China	Asia	China	47812200	27105594	KAROLINSKA INSITUTET	13-Dec	public	sra,run.zq	gs,ncbi,s3	s3.us-east-1,gs.us-east1,ncbi.public	saliva	Illumina MiSeq	PCR	METAGENOMIC	female	control	600	1	ILLUMINA	human oral metagenome	ERP120759	ERX4044516	PAIRED	non-stimulated	no
ERR4043323	PRJEB37445	SAMEA6796165		AMPLICON	China	Asia	China	54842400	31292234	KAROLINSKA INSITUTET	12-May	public	run.zq,sra	s3,ncbi,gs	gs.us-east1,s3.us-east-1,ncbi.public	saliva	Illumina MiSeq	PCR	METAGENOMIC	male	control	600	1	ILLUMINA	human oral metagenome	ERP120759	ERX4044517	PAIRED	non-stimulated	no
ERR4043324	PRJEB37445	SAMEA6796166		AMPLICON	China	Asia	China	103047600	58306971	KAROLINSKA INSITUTET	14-May	public	run.zq,sra	ncbi,s3,gs	gs.us-east1,s3.us-east-1,ncbi.public	saliva	Illumina MiSeq	PCR	METAGENOMIC	male	control	600	1	ILLUMINA	human oral metagenome	ERP120759	ERX4044518	PAIRED	non-stimulated	no
ERR4043325	PRJEB37445	SAMEA6796167		AMPLICON	China	Asia	China	42824400	24200616	KAROLINSKA INSITUTET	14-May	public	sra,run.zq	ncbi,gs,s3	gs.us-east1,ncbi.public,s3.us-east-1	saliva	Illumina MiSeq	PCR	METAGENOMIC	male	control	600	1	ILLUMINA	human oral metagenome	ERP120759	ERX4044519	PAIRED	non-stimulated	no
ERR4043326	PRJEB37445	SAMEA6796169		AMPLICON	China	Asia	China	44709000	25257258	KAROLINSKA INSITUTET	14-Apr	public	sra,run.zq	gs,s3,ncbi	gs.us-east1,ncbi.public,s3.us-east-1	saliva	Illumina MiSeq	PCR	METAGENOMIC	male	control	600	1	ILLUMINA	human oral metagenome	ERP120759	ERX4044520	PAIRED	non-stimulated	no
ERR4043327	PRJEB37445	SAMEA6796170		AMPLICON	China	Asia	China	41965200	21931392	KAROLINSKA INSITUTET	14-Jun	public	fastq,run.zq,sra	gs,ncbi,s3	gs.us-east1,s3.us-east-1,ncbi.public	saliva	Illumina MiSeq	PCR	METAGENOMIC	male	control	600	1	ILLUMINA	human oral metagenome	ERP120759	ERX4044521	PAIRED	non-stimulated	no
ERR4043328	PRJEB37445	SAMEA6796171		AMPLICON	China	Asia	China	38557800	20552153	KAROLINSKA INSITUTET	14-Jan	public	sra,run.zq,fastq	gs,ncbi,s3	s3.us-east-1,gs.us-east1,ncbi.public	saliva	Illumina MiSeq	PCR	METAGENOMIC	female	control	600	1	ILLUMINA	human oral metagenome	ERP120759	ERX4044522	PAIRED	non-stimulated	no
ERR4043329	PRJEB37445	SAMEA6796261		AMPLICON	China	Asia	China	25453800	13966926	KAROLINSKA INSITUTET	14-May	public	run.zq,fastq,sra	s3,gs,ncbi	gs.us-east1,ncbi.public,s3.us-east-1	saliva	Illumina MiSeq	PCR	METAGENOMIC	male	control	600	1	ILLUMINA	human oral metagenome	ERP120759	ERX4044523	PAIRED	non-stimulated	no
ERR4043330	PRJEB37445	SAMEA6796262		AMPLICON	China	Asia	China	37975800	22120738	KAROLINSKA INSITUTET	14-Jul	public	sra,run.zq	ncbi,s3,gs	gs.us-east1,s3.us-east-1,ncbi.public	saliva	Illumina MiSeq	PCR	METAGENOMIC	male	control	600	1	ILLUMINA	human oral metagenome	ERP120759	ERX4044524	PAIRED	non-stimulated	no
ERR4043331	PRJEB37445	SAMEA6796263		AMPLICON	China	Asia	China	24591000	14355058	KAROLINSKA INSITUTET	14-Jul	public	sra,run.zq	ncbi,gs,s3	gs.us-east1,ncbi.public,s3.us-east-1	saliva	Illumina MiSeq	PCR	METAGENOMIC	male	control	600	1	ILLUMINA	human oral metagenome	ERP120759	ERX4044525	PAIRED	non-stimulated	no
ERR4043332	PRJEB37445	SAMEA6796264		AMPLICON	China	Asia	China	33952800	19783352	KAROLINSKA INSITUTET	11-Nov	public	sra,run.zq	s3,gs,ncbi	s3.us-east-1,ncbi.public,gs.us-east1	saliva	Illumina MiSeq	PCR	METAGENOMIC	female	control	600	1	ILLUMINA	human oral metagenome	ERP120759	ERX4044526	PAIRED	non-stimulated	no
ERR4043333	PRJEB37445	SAMEA6796265		AMPLICON	China	Asia	China	35553600	20844098	KAROLINSKA INSITUTET	11-Sep	public	sra,run.zq	gs,s3,ncbi	gs.us-east1,s3.us-east-1,ncbi.public	saliva	Illumina MiSeq	PCR	METAGENOMIC	male	control	600	1	ILLUMINA	human oral metagenome	ERP120759	ERX4044527	PAIRED	non-stimulated	no
ERR4043334	PRJEB37445	SAMEA6796266		AMPLICON	China	Asia	China	25693800	15051670	KAROLINSKA INSITUTET	12-Aug	public	sra,run.zq	s3,gs,ncbi	ncbi.public,gs.us-east1,s3.us-east-1	saliva	Illumina MiSeq	PCR	METAGENOMIC	male	control	600	1	ILLUMINA	human oral metagenome	ERP120759	ERX4044528	PAIRED	non-stimulated	no
ERR4043335	PRJEB37445	SAMEA6796267		AMPLICON	China	Asia	China	30969600	17944928	KAROLINSKA INSITUTET	13-Dec	public	run.zq,sra	ncbi,gs,s3	gs.us-east1,s3.us-east-1,ncbi.public	saliva	Illumina MiSeq	PCR	METAGENOMIC	male	control	600	1	ILLUMINA	human oral metagenome	ERP120759	ERX4044529	PAIRED	non-stimulated	no
ERR4043336	PRJEB37445	SAMEA6796268		AMPLICON	China	Asia	China	26641200	15577702	KAROLINSKA INSITUTET	13-Dec	public	run.zq,sra	s3,ncbi,gs	s3.us-east-1,ncbi.public,gs.us-east1	saliva	Illumina MiSeq	PCR	METAGENOMIC	male	control	600	1	ILLUMINA	human oral metagenome	ERP120759	ERX4044530	PAIRED	non-stimulated	no
ERR4043337	PRJEB37445	SAMEA6796269		AMPLICON	China	Asia	China	29599200	17534925	KAROLINSKA INSITUTET	14-Apr	public	run.zq,sra	s3,gs,ncbi	s3.us-east-1,ncbi.public,gs.us-east1	saliva	Illumina MiSeq	PCR	METAGENOMIC	male	control	600	1	ILLUMINA	human oral metagenome	ERP120759	ERX4044531	PAIRED	non-stimulated	no
ERR4043338	PRJEB37445	SAMEA6796270		AMPLICON	China	Asia	China	32880000	19603637	KAROLINSKA INSITUTET	14-May	public	run.zq,sra	gs,s3,ncbi	gs.us-east1,s3.us-east-1,ncbi.public	saliva	Illumina MiSeq	PCR	METAGENOMIC	male	control	600	1	ILLUMINA	human oral metagenome	ERP120759	ERX4044532	PAIRED	non-stimulated	no
ERR4043339	PRJEB37445	SAMEA6796172		AMPLICON	China	Asia	China	41650800	23425171	KAROLINSKA INSITUTET	14-Jan	public	sra,run.zq	gs,ncbi,s3	gs.us-east1,ncbi.public,s3.us-east-1	saliva	Illumina MiSeq	PCR	METAGENOMIC	female	control	600	1	ILLUMINA	human oral metagenome	ERP120759	ERX4044533	PAIRED	non-stimulated	no
ERR4043340	PRJEB37445	SAMEA6796271		AMPLICON	China	Asia	China	33262200	19759477	KAROLINSKA INSITUTET	14-May	public	sra,run.zq	gs,ncbi,s3	ncbi.public,s3.us-east-1,gs.us-east1	saliva	Illumina MiSeq	PCR	METAGENOMIC	male	control	600	1	ILLUMINA	human oral metagenome	ERP120759	ERX4044534	PAIRED	non-stimulated	no
ERR4043341	PRJEB37445	SAMEA6796272		AMPLICON	China	Asia	China	25098600	15087416	KAROLINSKA INSITUTET	14-Jun	public	run.zq,sra	gs,ncbi,s3	ncbi.public,s3.us-east-1,gs.us-east1	saliva	Illumina MiSeq	PCR	METAGENOMIC	male	control	600	1	ILLUMINA	human oral metagenome	ERP120759	ERX4044535	PAIRED	non-stimulated	no
ERR4043342	PRJEB37445	SAMEA6796273		AMPLICON	China	Asia	China	32347800	18953938	KAROLINSKA INSITUTET	14-Jul	public	sra,run.zq	ncbi,gs,s3	s3.us-east-1,gs.us-east1,ncbi.public	saliva	Illumina MiSeq	PCR	METAGENOMIC	male	control	600	1	ILLUMINA	human oral metagenome	ERP120759	ERX4044536	PAIRED	non-stimulated	no
ERR4043343	PRJEB37445	SAMEA6796274		AMPLICON	China	Asia	China	29752200	17658774	KAROLINSKA INSITUTET	14-Aug	public	run.zq,sra	gs,ncbi,s3	s3.us-east-1,ncbi.public,gs.us-east1	saliva	Illumina MiSeq	PCR	METAGENOMIC	male	control	600	1	ILLUMINA	human oral metagenome	ERP120759	ERX4044537	PAIRED	non-stimulated	no
ERR4043344	PRJEB37445	SAMEA6796275		AMPLICON	China	Asia	China	30740400	18259875	KAROLINSKA INSITUTET	14-Aug	public	run.zq,sra	ncbi,s3,gs	gs.us-east1,s3.us-east-1,ncbi.public	saliva	Illumina MiSeq	PCR	METAGENOMIC	male	control	600	1	ILLUMINA	human oral metagenome	ERP120759	ERX4044538	PAIRED	non-stimulated	no
ERR4043345	PRJEB37445	SAMEA6796276		AMPLICON	China	Asia	China	28854000	16930366	KAROLINSKA INSITUTET	12-Feb	public	sra,run.zq	ncbi,s3,gs	gs.us-east1,ncbi.public,s3.us-east-1	saliva	Illumina MiSeq	PCR	METAGENOMIC	female	control	600	1	ILLUMINA	human oral metagenome	ERP120759	ERX4044539	PAIRED	non-stimulated	no
ERR4043346	PRJEB37445	SAMEA6796277		AMPLICON	China	Asia	China	35430000	20759424	KAROLINSKA INSITUTET	14-May	public	sra,run.zq	ncbi,gs,s3	s3.us-east-1,gs.us-east1,ncbi.public	saliva	Illumina MiSeq	PCR	METAGENOMIC	female	control	600	1	ILLUMINA	human oral metagenome	ERP120759	ERX4044540	PAIRED	non-stimulated	no
ERR4043347	PRJEB37445	SAMEA6796278		AMPLICON	China	Asia	China	24931800	14516611	KAROLINSKA INSITUTET	11-Nov	public	run.zq,sra	gs,ncbi,s3	gs.us-east1,s3.us-east-1,ncbi.public	saliva	Illumina MiSeq	PCR	METAGENOMIC	male	control	600	1	ILLUMINA	human oral metagenome	ERP120759	ERX4044541	PAIRED	non-stimulated	no
ERR4043348	PRJEB37445	SAMEA6796279		AMPLICON	China	Asia	China	19028400	11264635	KAROLINSKA INSITUTET	12-May	public	run.zq,sra	gs,ncbi,s3	ncbi.public,gs.us-east1,s3.us-east-1	saliva	Illumina MiSeq	PCR	METAGENOMIC	male	control	600	1	ILLUMINA	human oral metagenome	ERP120759	ERX4044542	PAIRED	non-stimulated	no
ERR4043349	PRJEB37445	SAMEA6796280		AMPLICON	China	Asia	China	34141200	20018237	KAROLINSKA INSITUTET	14-May	public	sra,run.zq	ncbi,gs,s3	ncbi.public,gs.us-east1,s3.us-east-1	saliva	Illumina MiSeq	PCR	METAGENOMIC	male	control	600	1	ILLUMINA	human oral metagenome	ERP120759	ERX4044543	PAIRED	non-stimulated	no
ERR4043350	PRJEB37445	SAMEA6796173		AMPLICON	China	Asia	China	63363600	35540908	KAROLINSKA INSITUTET	14-Oct	public	run.zq,sra	gs,ncbi,s3	s3.us-east-1,ncbi.public,gs.us-east1	saliva	Illumina MiSeq	PCR	METAGENOMIC	female	control	600	1	ILLUMINA	human oral metagenome	ERP120759	ERX4044544	PAIRED	non-stimulated	no
ERR4043351	PRJEB37445	SAMEA6796281		AMPLICON	China	Asia	China	27863400	16375620	KAROLINSKA INSITUTET	14-May	public	sra,run.zq	ncbi,s3,gs	gs.us-east1,s3.us-east-1,ncbi.public	saliva	Illumina MiSeq	PCR	METAGENOMIC	male	control	600	1	ILLUMINA	human oral metagenome	ERP120759	ERX4044545	PAIRED	non-stimulated	no
ERR4043352	PRJEB37445	SAMEA6796282		AMPLICON	China	Asia	China	26221200	15498309	KAROLINSKA INSITUTET	14-May	public	run.zq,sra	ncbi,gs,s3	gs.us-east1,s3.us-east-1,ncbi.public	saliva	Illumina MiSeq	PCR	METAGENOMIC	male	control	600	1	ILLUMINA	human oral metagenome	ERP120759	ERX4044546	PAIRED	non-stimulated	no
ERR4043353	PRJEB37445	SAMEA6796283		AMPLICON	China	Asia	China	23211000	13896501	KAROLINSKA INSITUTET	14-Jun	public	run.zq,sra	ncbi,s3,gs	ncbi.public,gs.us-east1,s3.us-east-1	saliva	Illumina MiSeq	PCR	METAGENOMIC	male	control	600	1	ILLUMINA	human oral metagenome	ERP120759	ERX4044547	PAIRED	non-stimulated	no
ERR4043354	PRJEB37445	SAMEA6796284		AMPLICON	China	Asia	China	28104600	16570851	KAROLINSKA INSITUTET	12-Sep	public	sra,run.zq	gs,s3,ncbi	ncbi.public,gs.us-east1,s3.us-east-1	saliva	Illumina MiSeq	PCR	METAGENOMIC	male	control	600	1	ILLUMINA	human oral metagenome	ERP120759	ERX4044548	PAIRED	non-stimulated	no
ERR4043355	PRJEB37445	SAMEA6796285		AMPLICON	China	Asia	China	33948000	20101273	KAROLINSKA INSITUTET	14-Jun	public	sra,run.zq	ncbi,s3,gs	s3.us-east-1,ncbi.public,gs.us-east1	saliva	Illumina MiSeq	PCR	METAGENOMIC	male	control	600	1	ILLUMINA	human oral metagenome	ERP120759	ERX4044549	PAIRED	non-stimulated	no
ERR4043356	PRJEB37445	SAMEA6796286		AMPLICON	China	Asia	China	34595400	20348861	KAROLINSKA INSITUTET	14-Jun	public	sra,run.zq	gs,ncbi,s3	gs.us-east1,ncbi.public,s3.us-east-1	saliva	Illumina MiSeq	PCR	METAGENOMIC	male	control	600	1	ILLUMINA	human oral metagenome	ERP120759	ERX4044550	PAIRED	non-stimulated	no
ERR4043357	PRJEB37445	SAMEA6796287		AMPLICON	China	Asia	China	25447800	14908773	KAROLINSKA INSITUTET	14-Nov	public	sra,run.zq	s3,gs,ncbi	ncbi.public,gs.us-east1,s3.us-east-1	saliva	Illumina MiSeq	PCR	METAGENOMIC	male	control	600	1	ILLUMINA	human oral metagenome	ERP120759	ERX4044551	PAIRED	non-stimulated	no
ERR4043358	PRJEB37445	SAMEA6796288		AMPLICON	China	Asia	China	27808200	16185941	KAROLINSKA INSITUTET	14-Jan	public	sra,run.zq	s3,ncbi,gs	gs.us-east1,ncbi.public,s3.us-east-1	saliva	Illumina MiSeq	PCR	METAGENOMIC	female	control	600	1	ILLUMINA	human oral metagenome	ERP120759	ERX4044552	PAIRED	non-stimulated	no
ERR4043359	PRJEB37445	SAMEA6796289		AMPLICON	China	Asia	China	26873400	15821043	KAROLINSKA INSITUTET	12-May	public	sra,run.zq	ncbi,gs,s3	ncbi.public,s3.us-east-1,gs.us-east1	saliva	Illumina MiSeq	PCR	METAGENOMIC	male	control	600	1	ILLUMINA	human oral metagenome	ERP120759	ERX4044553	PAIRED	non-stimulated	no
ERR4043360	PRJEB37445	SAMEA6796290		AMPLICON	China	Asia	China	31173000	18170899	KAROLINSKA INSITUTET	14-May	public	run.zq,sra	s3,gs,ncbi	gs.us-east1,ncbi.public,s3.us-east-1	saliva	Illumina MiSeq	PCR	METAGENOMIC	male	control	600	1	ILLUMINA	human oral metagenome	ERP120759	ERX4044554	PAIRED	non-stimulated	no
ERR4043361	PRJEB37445	SAMEA6796174		AMPLICON	China	Asia	China	31626600	17876549	KAROLINSKA INSITUTET	14-Jun	public	sra,run.zq	gs,s3,ncbi	gs.us-east1,s3.us-east-1,ncbi.public	saliva	Illumina MiSeq	PCR	METAGENOMIC	female	control	600	1	ILLUMINA	human oral metagenome	ERP120759	ERX4044555	PAIRED	non-stimulated	no
ERR4043362	PRJEB37445	SAMEA6796291		AMPLICON	China	Asia	China	33625800	19221780	KAROLINSKA INSITUTET	14-Mar	public	run.zq,sra	gs,s3,ncbi	s3.us-east-1,ncbi.public,gs.us-east1	saliva	Illumina MiSeq	PCR	METAGENOMIC	female	control	600	1	ILLUMINA	human oral metagenome	ERP120759	ERX4044556	PAIRED	non-stimulated	no
ERR4043363	PRJEB37445	SAMEA6796292		AMPLICON	China	Asia	China	27474600	15778782	KAROLINSKA INSITUTET	14-Jul	public	run.zq,sra	s3,ncbi,gs	ncbi.public,gs.us-east1,s3.us-east-1	saliva	Illumina MiSeq	PCR	METAGENOMIC	female	control	600	1	ILLUMINA	human oral metagenome	ERP120759	ERX4044557	PAIRED	non-stimulated	no
ERR4043364	PRJEB37445	SAMEA6796293		AMPLICON	China	Asia	China	29226600	17014587	KAROLINSKA INSITUTET	12-Feb	public	run.zq,sra	ncbi,s3,gs	gs.us-east1,ncbi.public,s3.us-east-1	saliva	Illumina MiSeq	PCR	METAGENOMIC	male	control	600	1	ILLUMINA	human oral metagenome	ERP120759	ERX4044558	PAIRED	non-stimulated	no
ERR4043365	PRJEB37445	SAMEA6796294		AMPLICON	China	Asia	China	37471800	21475188	KAROLINSKA INSITUTET	12-May	public	run.zq,sra	ncbi,gs,s3	s3.us-east-1,ncbi.public,gs.us-east1	saliva	Illumina MiSeq	PCR	METAGENOMIC	male	control	600	1	ILLUMINA	human oral metagenome	ERP120759	ERX4044559	PAIRED	non-stimulated	no
ERR4043366	PRJEB37445	SAMEA6796295		AMPLICON	China	Asia	China	27607200	15874133	KAROLINSKA INSITUTET	14-May	public	sra,run.zq	gs,ncbi,s3	ncbi.public,gs.us-east1,s3.us-east-1	saliva	Illumina MiSeq	PCR	METAGENOMIC	male	control	600	1	ILLUMINA	human oral metagenome	ERP120759	ERX4044560	PAIRED	non-stimulated	no
ERR4043367	PRJEB37445	SAMEA6796296		AMPLICON	China	Asia	China	26965800	15936503	KAROLINSKA INSITUTET	14-May	public	sra,run.zq	s3,ncbi,gs	s3.us-east-1,ncbi.public,gs.us-east1	saliva	Illumina MiSeq	PCR	METAGENOMIC	male	control	600	1	ILLUMINA	human oral metagenome	ERP120759	ERX4044561	PAIRED	non-stimulated	no
ERR4043368	PRJEB37445	SAMEA6796297		AMPLICON	China	Asia	China	18278400	10535667	KAROLINSKA INSITUTET	14-Jul	public	run.zq,sra	gs,ncbi,s3	ncbi.public,gs.us-east1,s3.us-east-1	saliva	Illumina MiSeq	PCR	METAGENOMIC	male	control	600	1	ILLUMINA	human oral metagenome	ERP120759	ERX4044562	PAIRED	non-stimulated	no
ERR4043369	PRJEB37445	SAMEA6796298		AMPLICON	China	Asia	China	42087600	24117219	KAROLINSKA INSITUTET	14-Jul	public	sra,run.zq	ncbi,s3,gs	s3.us-east-1,ncbi.public,gs.us-east1	saliva	Illumina MiSeq	PCR	METAGENOMIC	male	control	600	1	ILLUMINA	human oral metagenome	ERP120759	ERX4044563	PAIRED	non-stimulated	no
ERR4043370	PRJEB37445	SAMEA6796299		AMPLICON	China	Asia	China	29937000	17527244	KAROLINSKA INSITUTET	14-Oct	public	run.zq,sra	gs,s3,ncbi	s3.us-east-1,ncbi.public,gs.us-east1	saliva	Illumina MiSeq	PCR	METAGENOMIC	female	control	600	1	ILLUMINA	human oral metagenome	ERP120759	ERX4044564	PAIRED	non-stimulated	no
ERR4043371	PRJEB37445	SAMEA6796300		AMPLICON	China	Asia	China	19879800	11193723	KAROLINSKA INSITUTET	11-Sep	public	sra,run.zq	gs,ncbi,s3	gs.us-east1,ncbi.public,s3.us-east-1	saliva	Illumina MiSeq	PCR	METAGENOMIC	male	control	600	1	ILLUMINA	human oral metagenome	ERP120759	ERX4044565	PAIRED	non-stimulated	no
ERR4043372	PRJEB37445	SAMEA6796175		AMPLICON	China	Asia	China	55326600	31073084	KAROLINSKA INSITUTET	14-Nov	public	sra,run.zq	gs,s3,ncbi	ncbi.public,gs.us-east1,s3.us-east-1	saliva	Illumina MiSeq	PCR	METAGENOMIC	female	control	600	1	ILLUMINA	human oral metagenome	ERP120759	ERX4044566	PAIRED	non-stimulated	no
ERR4043373	PRJEB37445	SAMEA6796301		AMPLICON	China	Asia	China	47148600	27253480	KAROLINSKA INSITUTET	11-Nov	public	sra,run.zq	gs,ncbi,s3	s3.us-east-1,ncbi.public,gs.us-east1	saliva	Illumina MiSeq	PCR	METAGENOMIC	male	control	600	1	ILLUMINA	human oral metagenome	ERP120759	ERX4044567	PAIRED	non-stimulated	no
ERR4043374	PRJEB37445	SAMEA6796302		AMPLICON	China	Asia	China	39936000	23037762	KAROLINSKA INSITUTET	12-Oct	public	sra,run.zq	gs,s3,ncbi	ncbi.public,gs.us-east1,s3.us-east-1	saliva	Illumina MiSeq	PCR	METAGENOMIC	male	control	600	1	ILLUMINA	human oral metagenome	ERP120759	ERX4044568	PAIRED	non-stimulated	no
ERR4043375	PRJEB37445	SAMEA6796303		AMPLICON	China	Asia	China	26104800	15309321	KAROLINSKA INSITUTET	14-Apr	public	run.zq,sra	ncbi,s3,gs	gs.us-east1,ncbi.public,s3.us-east-1	saliva	Illumina MiSeq	PCR	METAGENOMIC	male	control	600	1	ILLUMINA	human oral metagenome	ERP120759	ERX4044569	PAIRED	non-stimulated	no
ERR4043376	PRJEB37445	SAMEA6796304		AMPLICON	China	Asia	China	35176800	20017421	KAROLINSKA INSITUTET	14-Jul	public	run.zq,sra	ncbi,gs,s3	ncbi.public,gs.us-east1,s3.us-east-1	saliva	Illumina MiSeq	PCR	METAGENOMIC	male	control	600	1	ILLUMINA	human oral metagenome	ERP120759	ERX4044570	PAIRED	non-stimulated	no
ERR4043377	PRJEB37445	SAMEA6796305		AMPLICON	China	Asia	China	36020400	20644002	KAROLINSKA INSITUTET	14-Aug	public	sra,run.zq	gs,s3,ncbi	s3.us-east-1,ncbi.public,gs.us-east1	saliva	Illumina MiSeq	PCR	METAGENOMIC	male	control	600	1	ILLUMINA	human oral metagenome	ERP120759	ERX4044571	PAIRED	non-stimulated	no
ERR4043378	PRJEB37445	SAMEA6796306		AMPLICON	China	Asia	China	20343000	11827062	KAROLINSKA INSITUTET	14-Aug	public	sra,run.zq	s3,ncbi,gs	ncbi.public,gs.us-east1,s3.us-east-1	saliva	Illumina MiSeq	PCR	METAGENOMIC	male	control	600	1	ILLUMINA	human oral metagenome	ERP120759	ERX4044572	PAIRED	non-stimulated	no
ERR4043379	PRJEB37445	SAMEA6796307		AMPLICON	China	Asia	China	47245800	26853017	KAROLINSKA INSITUTET	13-Dec	public	run.zq,sra	s3,ncbi,gs	ncbi.public,gs.us-east1,s3.us-east-1	saliva	Illumina MiSeq	PCR	METAGENOMIC	female	control	600	1	ILLUMINA	human oral metagenome	ERP120759	ERX4044573	PAIRED	non-stimulated	no
ERR4043380	PRJEB37445	SAMEA6796308		AMPLICON	China	Asia	China	38659200	22190082	KAROLINSKA INSITUTET	14-Jun	public	sra,run.zq	s3,ncbi,gs	s3.us-east-1,ncbi.public,gs.us-east1	saliva	Illumina MiSeq	PCR	METAGENOMIC	female	control	600	1	ILLUMINA	human oral metagenome	ERP120759	ERX4044574	PAIRED	non-stimulated	no
ERR4043381	PRJEB37445	SAMEA6796309		AMPLICON	China	Asia	China	22927800	13621438	KAROLINSKA INSITUTET	14-Jul	public	run.zq,sra	gs,s3,ncbi	s3.us-east-1,ncbi.public,gs.us-east1	saliva	Illumina MiSeq	PCR	METAGENOMIC	female	control	600	1	ILLUMINA	human oral metagenome	ERP120759	ERX4044575	PAIRED	non-stimulated	no
ERR4043382	PRJEB37445	SAMEA6796310		AMPLICON	China	Asia	China	43335600	25073222	KAROLINSKA INSITUTET	14-May	public	run.zq,sra	ncbi,gs,s3	gs.us-east1,ncbi.public,s3.us-east-1	saliva	Illumina MiSeq	PCR	METAGENOMIC	male	control	600	1	ILLUMINA	human oral metagenome	ERP120759	ERX4044576	PAIRED	non-stimulated	no
ERR4043383	PRJEB37445	SAMEA6796176		AMPLICON	China	Asia	China	39876000	22541341	KAROLINSKA INSITUTET	12-Sep	public	sra,run.zq	s3,ncbi,gs	s3.us-east-1,ncbi.public,gs.us-east1	saliva	Illumina MiSeq	PCR	METAGENOMIC	male	control	600	1	ILLUMINA	human oral metagenome	ERP120759	ERX4044577	PAIRED	non-stimulated	no
ERR4043384	PRJEB37445	SAMEA6796311		AMPLICON	China	Asia	China	23657400	13584930	KAROLINSKA INSITUTET	14-May	public	sra,run.zq	gs,s3,ncbi	s3.us-east-1,ncbi.public,gs.us-east1	saliva	Illumina MiSeq	PCR	METAGENOMIC	male	control	600	1	ILLUMINA	human oral metagenome	ERP120759	ERX4044578	PAIRED	non-stimulated	no
ERR4043385	PRJEB37445	SAMEA6796312		AMPLICON	China	Asia	China	33936000	19605846	KAROLINSKA INSITUTET	14-May	public	run.zq,sra	gs,s3,ncbi	ncbi.public,gs.us-east1,s3.us-east-1	saliva	Illumina MiSeq	PCR	METAGENOMIC	male	control	600	1	ILLUMINA	human oral metagenome	ERP120759	ERX4044579	PAIRED	non-stimulated	no
ERR4043386	PRJEB37445	SAMEA6796313		AMPLICON	China	Asia	China	35350200	20441758	KAROLINSKA INSITUTET	14-Jun	public	run.zq,sra	gs,ncbi,s3	gs.us-east1,ncbi.public,s3.us-east-1	saliva	Illumina MiSeq	PCR	METAGENOMIC	male	control	600	1	ILLUMINA	human oral metagenome	ERP120759	ERX4044580	PAIRED	non-stimulated	no
ERR4043387	PRJEB37445	SAMEA6796314		AMPLICON	China	Asia	China	45199200	26041780	KAROLINSKA INSITUTET	14-Jul	public	run.zq,sra	gs,s3,ncbi	ncbi.public,gs.us-east1,s3.us-east-1	saliva	Illumina MiSeq	PCR	METAGENOMIC	male	control	600	1	ILLUMINA	human oral metagenome	ERP120759	ERX4044581	PAIRED	non-stimulated	no
ERR4043388	PRJEB37445	SAMEA6796315		AMPLICON	China	Asia	China	89568600	52254577	KAROLINSKA INSITUTET	14-Jul	public	sra,run.zq	s3,ncbi,gs	ncbi.public,s3.us-east-1,gs.us-east1	saliva	Illumina MiSeq	PCR	METAGENOMIC	male	control	600	1	ILLUMINA	human oral metagenome	ERP120759	ERX4044582	PAIRED	non-stimulated	no
ERR4043389	PRJEB37445	SAMEA6796316		AMPLICON	China	Asia	China	15424200	9054034	KAROLINSKA INSITUTET	12-May	public	run.zq,sra	ncbi,gs,s3	s3.us-east-1,ncbi.public,gs.us-east1	saliva	Illumina MiSeq	PCR	METAGENOMIC	female	control	600	1	ILLUMINA	human oral metagenome	ERP120759	ERX4044583	PAIRED	non-stimulated	no
ERR4043390	PRJEB37445	SAMEA6796317		AMPLICON	China	Asia	China	22705200	13059868	KAROLINSKA INSITUTET	14-May	public	sra,run.zq	s3,ncbi,gs	ncbi.public,s3.us-east-1,gs.us-east1	saliva	Illumina MiSeq	PCR	METAGENOMIC	female	control	600	1	ILLUMINA	human oral metagenome	ERP120759	ERX4044584	PAIRED	non-stimulated	no
ERR4043391	PRJEB37445	SAMEA6796318		AMPLICON	China	Asia	China	39118800	22120788	KAROLINSKA INSITUTET	14-May	public	run.zq,sra	s3,gs,ncbi	s3.us-east-1,ncbi.public,gs.us-east1	saliva	Illumina MiSeq	PCR	METAGENOMIC	female	control	600	1	ILLUMINA	human oral metagenome	ERP120759	ERX4044585	PAIRED	non-stimulated	no
ERR4043392	PRJEB37445	SAMEA6796319		AMPLICON	China	Asia	China	42528600	24299358	KAROLINSKA INSITUTET	11-Nov	public	sra,run.zq	s3,gs,ncbi	gs.us-east1,s3.us-east-1,ncbi.public	saliva	Illumina MiSeq	PCR	METAGENOMIC	male	control	600	1	ILLUMINA	human oral metagenome	ERP120759	ERX4044586	PAIRED	non-stimulated	no
ERR4043393	PRJEB37445	SAMEA6796320		AMPLICON	China	Asia	China	33267600	19128174	KAROLINSKA INSITUTET	12-Aug	public	sra,run.zq	s3,gs,ncbi	s3.us-east-1,ncbi.public,gs.us-east1	saliva	Illumina MiSeq	PCR	METAGENOMIC	male	control	600	1	ILLUMINA	human oral metagenome	ERP120759	ERX4044587	PAIRED	non-stimulated	no
ERR4043394	PRJEB37445	SAMEA6796177		AMPLICON	China	Asia	China	32254800	18268318	KAROLINSKA INSITUTET	14-Jul	public	run.zq,sra	ncbi,gs,s3	gs.us-east1,ncbi.public,s3.us-east-1	saliva	Illumina MiSeq	PCR	METAGENOMIC	male	control	600	1	ILLUMINA	human oral metagenome	ERP120759	ERX4044588	PAIRED	non-stimulated	no
ERR4043395	PRJEB37445	SAMEA6796321		AMPLICON	China	Asia	China	54531600	31436474	KAROLINSKA INSITUTET	14-Apr	public	sra,run.zq	gs,s3,ncbi	ncbi.public,gs.us-east1,s3.us-east-1	saliva	Illumina MiSeq	PCR	METAGENOMIC	male	control	600	1	ILLUMINA	human oral metagenome	ERP120759	ERX4044589	PAIRED	non-stimulated	no
ERR4043396	PRJEB37445	SAMEA6796322		AMPLICON	China	Asia	China	17937000	10391284	KAROLINSKA INSITUTET	14-May	public	sra,run.zq	s3,ncbi,gs	s3.us-east-1,ncbi.public,gs.us-east1	saliva	Illumina MiSeq	PCR	METAGENOMIC	male	control	600	1	ILLUMINA	human oral metagenome	ERP120759	ERX4044590	PAIRED	non-stimulated	no
ERR4043397	PRJEB37445	SAMEA6796323		AMPLICON	China	Asia	China	75226200	43455710	KAROLINSKA INSITUTET	14-May	public	sra,run.zq	gs,s3,ncbi	ncbi.public,s3.us-east-1,gs.us-east1	saliva	Illumina MiSeq	PCR	METAGENOMIC	male	control	600	1	ILLUMINA	human oral metagenome	ERP120759	ERX4044591	PAIRED	non-stimulated	no
ERR4043398	PRJEB37445	SAMEA6796324		AMPLICON	China	Asia	China	31707000	18354768	KAROLINSKA INSITUTET	14-Aug	public	run.zq,sra	ncbi,s3,gs	ncbi.public,gs.us-east1,s3.us-east-1	saliva	Illumina MiSeq	PCR	METAGENOMIC	male	control	600	1	ILLUMINA	human oral metagenome	ERP120759	ERX4044592	PAIRED	non-stimulated	no
ERR4043399	PRJEB37445	SAMEA6796325		AMPLICON	China	Asia	China	110956200	63385790	KAROLINSKA INSITUTET	12-May	public	sra,run.zq	s3,ncbi,gs	s3.us-east-1,ncbi.public,gs.us-east1	saliva	Illumina MiSeq	PCR	METAGENOMIC	female	control	600	1	ILLUMINA	human oral metagenome	ERP120759	ERX4044593	PAIRED	non-stimulated	no
ERR4043400	PRJEB37445	SAMEA6796326		AMPLICON	China	Asia	China	27787200	15831749	KAROLINSKA INSITUTET	14-May	public	run.zq,sra	gs,s3,ncbi	gs.us-east1,s3.us-east-1,ncbi.public	saliva	Illumina MiSeq	PCR	METAGENOMIC	female	control	600	1	ILLUMINA	human oral metagenome	ERP120759	ERX4044594	PAIRED	non-stimulated	no
ERR4043401	PRJEB37445	SAMEA6796327		AMPLICON	China	Asia	China	34716000	19933706	KAROLINSKA INSITUTET	14-May	public	run.zq,sra	ncbi,gs,s3	ncbi.public,gs.us-east1,s3.us-east-1	saliva	Illumina MiSeq	PCR	METAGENOMIC	female	control	600	1	ILLUMINA	human oral metagenome	ERP120759	ERX4044595	PAIRED	non-stimulated	no
ERR4043402	PRJEB37445	SAMEA6796328		AMPLICON	China	Asia	China	44068200	25046383	KAROLINSKA INSITUTET	14-Jul	public	run.zq,sra	ncbi,gs,s3	s3.us-east-1,ncbi.public,gs.us-east1	saliva	Illumina MiSeq	PCR	METAGENOMIC	female	control	600	1	ILLUMINA	human oral metagenome	ERP120759	ERX4044596	PAIRED	non-stimulated	no
ERR4043403	PRJEB37445	SAMEA6796329		AMPLICON	China	Asia	China	54330000	31496832	KAROLINSKA INSITUTET	11-Nov	public	sra,run.zq	s3,ncbi,gs	ncbi.public,gs.us-east1,s3.us-east-1	saliva	Illumina MiSeq	PCR	METAGENOMIC	male	control	600	1	ILLUMINA	human oral metagenome	ERP120759	ERX4044597	PAIRED	non-stimulated	no
ERR4043404	PRJEB37445	SAMEA6796330		AMPLICON	China	Asia	China	21838800	12437032	KAROLINSKA INSITUTET	12-Sep	public	run.zq,sra	gs,ncbi,s3	s3.us-east-1,ncbi.public,gs.us-east1	saliva	Illumina MiSeq	PCR	METAGENOMIC	male	control	600	1	ILLUMINA	human oral metagenome	ERP120759	ERX4044598	PAIRED	non-stimulated	no
ERR4043405	PRJEB37445	SAMEA6796178		AMPLICON	China	Asia	China	30532200	17017277	KAROLINSKA INSITUTET	14-Aug	public	run.zq,sra	gs,ncbi,s3	s3.us-east-1,gs.us-east1,ncbi.public	saliva	Illumina MiSeq	PCR	METAGENOMIC	male	control	600	1	ILLUMINA	human oral metagenome	ERP120759	ERX4044599	PAIRED	non-stimulated	no
ERR4043406	PRJEB37445	SAMEA6796331		AMPLICON	China	Asia	China	21525000	12362888	KAROLINSKA INSITUTET	14-Jan	public	sra,run.zq	gs,s3,ncbi	gs.us-east1,s3.us-east-1,ncbi.public	saliva	Illumina MiSeq	PCR	METAGENOMIC	male	control	600	1	ILLUMINA	human oral metagenome	ERP120759	ERX4044600	PAIRED	non-stimulated	no
ERR4043407	PRJEB37445	SAMEA6796332		AMPLICON	China	Asia	China	46663200	26836993	KAROLINSKA INSITUTET	14-May	public	sra,run.zq	gs,ncbi,s3	ncbi.public,gs.us-east1,s3.us-east-1	saliva	Illumina MiSeq	PCR	METAGENOMIC	male	control	600	1	ILLUMINA	human oral metagenome	ERP120759	ERX4044601	PAIRED	non-stimulated	no
ERR4043408	PRJEB37445	SAMEA6796333		AMPLICON	China	Asia	China	27048000	15705505	KAROLINSKA INSITUTET	14-Jul	public	sra,run.zq	s3,gs,ncbi	ncbi.public,s3.us-east-1,gs.us-east1	saliva	Illumina MiSeq	PCR	METAGENOMIC	male	control	600	1	ILLUMINA	human oral metagenome	ERP120759	ERX4044602	PAIRED	non-stimulated	no
ERR4043409	PRJEB37445	SAMEA6796334		AMPLICON	China	Asia	China	20739600	12038997	KAROLINSKA INSITUTET	11-Sep	public	sra,run.zq	gs,ncbi,s3	ncbi.public,gs.us-east1,s3.us-east-1	saliva	Illumina MiSeq	PCR	METAGENOMIC	female	control	600	1	ILLUMINA	human oral metagenome	ERP120759	ERX4044603	PAIRED	non-stimulated	no
ERR4043410	PRJEB37445	SAMEA6796335		AMPLICON	China	Asia	China	26739600	15468460	KAROLINSKA INSITUTET	14-Jan	public	sra,run.zq	s3,gs,ncbi	s3.us-east-1,ncbi.public,gs.us-east1	saliva	Illumina MiSeq	PCR	METAGENOMIC	male	control	600	1	ILLUMINA	human oral metagenome	ERP120759	ERX4044604	PAIRED	non-stimulated	no
ERR4043411	PRJEB37445	SAMEA6796336		AMPLICON	China	Asia	China	59214000	34249575	KAROLINSKA INSITUTET	14-Apr	public	run.zq,sra	gs,ncbi,s3	ncbi.public,gs.us-east1,s3.us-east-1	saliva	Illumina MiSeq	PCR	METAGENOMIC	male	control	600	1	ILLUMINA	human oral metagenome	ERP120759	ERX4044605	PAIRED	non-stimulated	no
ERR4043412	PRJEB37445	SAMEA6796337		AMPLICON	China	Asia	China	37439400	21349395	KAROLINSKA INSITUTET	14-May	public	sra,run.zq	gs,ncbi,s3	gs.us-east1,s3.us-east-1,ncbi.public	saliva	Illumina MiSeq	PCR	METAGENOMIC	male	control	600	1	ILLUMINA	human oral metagenome	ERP120759	ERX4044606	PAIRED	non-stimulated	no
ERR4043413	PRJEB37445	SAMEA6796338		AMPLICON	China	Asia	China	41957400	24740500	KAROLINSKA INSITUTET	14-May	public	run.zq,sra	gs,s3,ncbi	gs.us-east1,ncbi.public,s3.us-east-1	saliva	Illumina MiSeq	PCR	METAGENOMIC	male	control	600	1	ILLUMINA	human oral metagenome	ERP120759	ERX4044607	PAIRED	non-stimulated	no
ERR4043414	PRJEB37445	SAMEA6796339		AMPLICON	China	Asia	China	31738200	18260379	KAROLINSKA INSITUTET	14-May	public	sra,run.zq	ncbi,s3,gs	ncbi.public,gs.us-east1,s3.us-east-1	saliva	Illumina MiSeq	PCR	METAGENOMIC	male	control	600	1	ILLUMINA	human oral metagenome	ERP120759	ERX4044608	PAIRED	non-stimulated	no
ERR4043415	PRJEB37445	SAMEA6796340		AMPLICON	China	Asia	China	14230800	8077682	KAROLINSKA INSITUTET	14-Jun	public	sra,run.zq	gs,s3,ncbi	s3.us-east-1,ncbi.public,gs.us-east1	saliva	Illumina MiSeq	PCR	METAGENOMIC	male	control	600	1	ILLUMINA	human oral metagenome	ERP120759	ERX4044609	PAIRED	non-stimulated	no
ERR4043416	PRJEB37445	SAMEA6796179		AMPLICON	China	Asia	China	117460200	66221440	KAROLINSKA INSITUTET	13-Dec	public	sra,run.zq	ncbi,gs,s3	gs.us-east1,ncbi.public,s3.us-east-1	saliva	Illumina MiSeq	PCR	METAGENOMIC	male	control	600	1	ILLUMINA	human oral metagenome	ERP120759	ERX4044610	PAIRED	non-stimulated	no
ERR4043417	PRJEB37445	SAMEA6796341		AMPLICON	China	Asia	China	30286800	17454474	KAROLINSKA INSITUTET	14-Jul	public	run.zq,sra	ncbi,gs,s3	gs.us-east1,s3.us-east-1,ncbi.public	saliva	Illumina MiSeq	PCR	METAGENOMIC	male	control	600	1	ILLUMINA	human oral metagenome	ERP120759	ERX4044611	PAIRED	non-stimulated	no
ERR4043418	PRJEB37445	SAMEA6796342		AMPLICON	China	Asia	China	24614400	14100722	KAROLINSKA INSITUTET	14-Jul	public	sra,run.zq	gs,ncbi,s3	s3.us-east-1,gs.us-east1,ncbi.public	saliva	Illumina MiSeq	PCR	METAGENOMIC	male	control	600	1	ILLUMINA	human oral metagenome	ERP120759	ERX4044612	PAIRED	non-stimulated	no
ERR4043419	PRJEB37445	SAMEA6796343		AMPLICON	China	Asia	China	46287600	26631922	KAROLINSKA INSITUTET	12-Feb	public	run.zq,sra	s3,gs,ncbi	gs.us-east1,ncbi.public,s3.us-east-1	saliva	Illumina MiSeq	PCR	METAGENOMIC	female	control	600	1	ILLUMINA	human oral metagenome	ERP120759	ERX4044613	PAIRED	non-stimulated	no
ERR4043420	PRJEB37445	SAMEA6796344		AMPLICON	China	Asia	China	30829800	17772826	KAROLINSKA INSITUTET	14-Jun	public	run.zq,sra	s3,gs,ncbi	ncbi.public,s3.us-east-1,gs.us-east1	saliva	Illumina MiSeq	PCR	METAGENOMIC	male	control	600	1	ILLUMINA	human oral metagenome	ERP120759	ERX4044614	PAIRED	non-stimulated	no
ERR4043421	PRJEB37445	SAMEA6796345		AMPLICON	China	Asia	China	35316600	18599298	KAROLINSKA INSITUTET	13-Dec	public	sra,run.zq	s3,gs,ncbi	ncbi.public,gs.us-east1,s3.us-east-1	saliva	Illumina MiSeq	PCR	METAGENOMIC	female	control	600	1	ILLUMINA	human oral metagenome	ERP120759	ERX4044615	PAIRED	non-stimulated	no
ERR4043422	PRJEB37445	SAMEA6796346		AMPLICON	China	Asia	China	42183000	22113234	KAROLINSKA INSITUTET	14-Jan	public	run.zq,sra	ncbi,gs,s3	ncbi.public,s3.us-east-1,gs.us-east1	saliva	Illumina MiSeq	PCR	METAGENOMIC	female	control	600	1	ILLUMINA	human oral metagenome	ERP120759	ERX4044616	PAIRED	non-stimulated	no
ERR4043423	PRJEB37445	SAMEA6796347		AMPLICON	China	Asia	China	26415000	14147665	KAROLINSKA INSITUTET	14-Oct	public	run.zq,sra	s3,ncbi,gs	s3.us-east-1,ncbi.public,gs.us-east1	saliva	Illumina MiSeq	PCR	METAGENOMIC	male	control	600	1	ILLUMINA	human oral metagenome	ERP120759	ERX4044617	PAIRED	non-stimulated	no
ERR4043424	PRJEB37445	SAMEA6796348		AMPLICON	China	Asia	China	28833000	15374751	KAROLINSKA INSITUTET	14-Jun	public	sra,run.zq	s3,gs,ncbi	s3.us-east-1,ncbi.public,gs.us-east1	saliva	Illumina MiSeq	PCR	METAGENOMIC	male	control	600	1	ILLUMINA	human oral metagenome	ERP120759	ERX4044618	PAIRED	non-stimulated	no
ERR4043425	PRJEB37445	SAMEA6796349		AMPLICON	China	Asia	China	26976000	14417568	KAROLINSKA INSITUTET	12-Oct	public	sra,run.zq	s3,ncbi,gs	s3.us-east-1,gs.us-east1,ncbi.public	saliva	Illumina MiSeq	PCR	METAGENOMIC	female	control	600	1	ILLUMINA	human oral metagenome	ERP120759	ERX4044619	PAIRED	non-stimulated	no
ERR4043426	PRJEB37445	SAMEA6796350		AMPLICON	China	Asia	China	41911800	22056033	KAROLINSKA INSITUTET	14-Aug	public	sra,run.zq	ncbi,s3,gs	s3.us-east-1,gs.us-east1,ncbi.public	saliva	Illumina MiSeq	PCR	METAGENOMIC	female	control	600	1	ILLUMINA	human oral metagenome	ERP120759	ERX4044620	PAIRED	non-stimulated	no
ERR4043427	PRJEB37445	SAMEA6796180		AMPLICON	China	Asia	China	32413800	18166633	KAROLINSKA INSITUTET	14-Apr	public	run.zq,sra	s3,gs,ncbi	gs.us-east1,s3.us-east-1,ncbi.public	saliva	Illumina MiSeq	PCR	METAGENOMIC	male	control	600	1	ILLUMINA	human oral metagenome	ERP120759	ERX4044621	PAIRED	non-stimulated	no
ERR4043428	PRJEB37445	SAMEA6796351		AMPLICON	China	Asia	China	36514200	19106948	KAROLINSKA INSITUTET	11-Sep	public	sra,run.zq	gs,ncbi,s3	s3.us-east-1,ncbi.public,gs.us-east1	saliva	Illumina MiSeq	PCR	METAGENOMIC	male	control	600	1	ILLUMINA	human oral metagenome	ERP120759	ERX4044622	PAIRED	non-stimulated	no
ERR4043429	PRJEB37445	SAMEA6796352		AMPLICON	China	Asia	China	46480200	24382919	KAROLINSKA INSITUTET	11-Dec	public	sra,run.zq	gs,s3,ncbi	ncbi.public,s3.us-east-1,gs.us-east1	saliva	Illumina MiSeq	PCR	METAGENOMIC	male	control	600	1	ILLUMINA	human oral metagenome	ERP120759	ERX4044623	PAIRED	non-stimulated	no
ERR4043430	PRJEB37445	SAMEA6796353		AMPLICON	China	Asia	China	39517200	20770368	KAROLINSKA INSITUTET	13-Dec	public	run.zq,sra	gs,s3,ncbi	s3.us-east-1,gs.us-east1,ncbi.public	saliva	Illumina MiSeq	PCR	METAGENOMIC	female	control	600	1	ILLUMINA	human oral metagenome	ERP120759	ERX4044624	PAIRED	non-stimulated	no
ERR4043431	PRJEB37445	SAMEA6796354		AMPLICON	China	Asia	China	40329000	20932276	KAROLINSKA INSITUTET	14-Jan	public	run.zq,sra	gs,s3,ncbi	s3.us-east-1,gs.us-east1,ncbi.public	saliva	Illumina MiSeq	PCR	METAGENOMIC	female	control	600	1	ILLUMINA	human oral metagenome	ERP120759	ERX4044625	PAIRED	non-stimulated	no
ERR4043432	PRJEB37445	SAMEA6796355		AMPLICON	China	Asia	China	27018600	14328558	KAROLINSKA INSITUTET	14-Jul	public	sra,run.zq	gs,ncbi,s3	ncbi.public,gs.us-east1,s3.us-east-1	saliva	Illumina MiSeq	PCR	METAGENOMIC	female	control	600	1	ILLUMINA	human oral metagenome	ERP120759	ERX4044626	PAIRED	non-stimulated	no
ERR4043433	PRJEB37445	SAMEA6796356		AMPLICON	China	Asia	China	31209000	16458999	KAROLINSKA INSITUTET	11-Nov	public	run.zq,sra	ncbi,s3,gs	ncbi.public,s3.us-east-1,gs.us-east1	saliva	Illumina MiSeq	PCR	METAGENOMIC	male	control	600	1	ILLUMINA	human oral metagenome	ERP120759	ERX4044627	PAIRED	non-stimulated	no
ERR4043434	PRJEB37445	SAMEA6796357		AMPLICON	China	Asia	China	36936600	19355440	KAROLINSKA INSITUTET	11-Nov	public	sra,run.zq	gs,ncbi,s3	s3.us-east-1,gs.us-east1,ncbi.public	saliva	Illumina MiSeq	PCR	METAGENOMIC	male	control	600	1	ILLUMINA	human oral metagenome	ERP120759	ERX4044628	PAIRED	non-stimulated	no
ERR4043435	PRJEB37445	SAMEA6796358		AMPLICON	China	Asia	China	37571400	19789275	KAROLINSKA INSITUTET	12-Feb	public	run.zq,sra	ncbi,s3,gs	gs.us-east1,s3.us-east-1,ncbi.public	saliva	Illumina MiSeq	PCR	METAGENOMIC	male	control	600	1	ILLUMINA	human oral metagenome	ERP120759	ERX4044629	PAIRED	non-stimulated	no
ERR4043436	PRJEB37445	SAMEA6796359		AMPLICON	China	Asia	China	40610400	21335936	KAROLINSKA INSITUTET	14-Apr	public	run.zq,sra	ncbi,s3,gs	ncbi.public,gs.us-east1,s3.us-east-1	saliva	Illumina MiSeq	PCR	METAGENOMIC	male	control	600	1	ILLUMINA	human oral metagenome	ERP120759	ERX4044630	PAIRED	non-stimulated	no
ERR4043437	PRJEB37445	SAMEA6796360		AMPLICON	China	Asia	China	33930600	17988574	KAROLINSKA INSITUTET	14-May	public	sra,run.zq	ncbi,gs,s3	s3.us-east-1,ncbi.public,gs.us-east1	saliva	Illumina MiSeq	PCR	METAGENOMIC	male	control	600	1	ILLUMINA	human oral metagenome	ERP120759	ERX4044631	PAIRED	non-stimulated	no
ERR4043438	PRJEB37445	SAMEA6796181		AMPLICON	China	Asia	China	31942200	18168955	KAROLINSKA INSITUTET	14-Jun	public	run.zq,sra	s3,ncbi,gs	ncbi.public,gs.us-east1,s3.us-east-1	saliva	Illumina MiSeq	PCR	METAGENOMIC	male	control	600	1	ILLUMINA	human oral metagenome	ERP120759	ERX4044632	PAIRED	non-stimulated	no
ERR4043439	PRJEB37445	SAMEA6796361		AMPLICON	China	Asia	China	35022600	18532776	KAROLINSKA INSITUTET	14-Jul	public	sra,run.zq	ncbi,s3,gs	s3.us-east-1,ncbi.public,gs.us-east1	saliva	Illumina MiSeq	PCR	METAGENOMIC	male	control	600	1	ILLUMINA	human oral metagenome	ERP120759	ERX4044633	PAIRED	non-stimulated	no
ERR4043440	PRJEB37445	SAMEA6796362		AMPLICON	China	Asia	China	30551400	16172242	KAROLINSKA INSITUTET	14-Jul	public	run.zq,sra	s3,gs,ncbi	gs.us-east1,s3.us-east-1,ncbi.public	saliva	Illumina MiSeq	PCR	METAGENOMIC	male	control	600	1	ILLUMINA	human oral metagenome	ERP120759	ERX4044634	PAIRED	non-stimulated	no
ERR4043441	PRJEB37445	SAMEA6796363		AMPLICON	China	Asia	China	35804400	18948997	KAROLINSKA INSITUTET	14-Aug	public	sra,run.zq	s3,ncbi,gs	ncbi.public,gs.us-east1,s3.us-east-1	saliva	Illumina MiSeq	PCR	METAGENOMIC	male	control	600	1	ILLUMINA	human oral metagenome	ERP120759	ERX4044635	PAIRED	non-stimulated	no
ERR4043442	PRJEB37445	SAMEA6796364		AMPLICON	China	Asia	China	36862800	19398149	KAROLINSKA INSITUTET	14-Jan	public	sra,run.zq	gs,s3,ncbi	s3.us-east-1,ncbi.public,gs.us-east1	saliva	Illumina MiSeq	PCR	METAGENOMIC	female	control	600	1	ILLUMINA	human oral metagenome	ERP120759	ERX4044636	PAIRED	non-stimulated	no
ERR4043443	PRJEB37445	SAMEA6796365		AMPLICON	China	Asia	China	35409600	18657294	KAROLINSKA INSITUTET	14-Oct	public	sra,run.zq	gs,s3,ncbi	gs.us-east1,s3.us-east-1,ncbi.public	saliva	Illumina MiSeq	PCR	METAGENOMIC	female	control	600	1	ILLUMINA	human oral metagenome	ERP120759	ERX4044637	PAIRED	non-stimulated	no
ERR4043444	PRJEB37445	SAMEA6796366		AMPLICON	China	Asia	China	57412200	30085582	KAROLINSKA INSITUTET	14-Jul	public	run.zq,sra	s3,gs,ncbi	gs.us-east1,s3.us-east-1,ncbi.public	saliva	Illumina MiSeq	PCR	METAGENOMIC	female	control	600	1	ILLUMINA	human oral metagenome	ERP120759	ERX4044638	PAIRED	non-stimulated	no
ERR4043445	PRJEB37445	SAMEA6796367		AMPLICON	China	Asia	China	40600800	21224894	KAROLINSKA INSITUTET	14-Jul	public	run.zq,sra	s3,ncbi,gs	s3.us-east-1,gs.us-east1,ncbi.public	saliva	Illumina MiSeq	PCR	METAGENOMIC	female	control	600	1	ILLUMINA	human oral metagenome	ERP120759	ERX4044639	PAIRED	non-stimulated	no
ERR4043446	PRJEB37445	SAMEA6796368		AMPLICON	China	Asia	China	27338400	14337170	KAROLINSKA INSITUTET	14-Nov	public	run.zq,sra	gs,ncbi,s3	ncbi.public,s3.us-east-1,gs.us-east1	saliva	Illumina MiSeq	PCR	METAGENOMIC	female	control	600	1	ILLUMINA	human oral metagenome	ERP120759	ERX4044640	PAIRED	non-stimulated	no
ERR4043447	PRJEB37445	SAMEA6796369		AMPLICON	China	Asia	China	50671800	26575960	KAROLINSKA INSITUTET	11-Nov	public	run.zq,sra	s3,gs,ncbi	gs.us-east1,s3.us-east-1,ncbi.public	saliva	Illumina MiSeq	PCR	METAGENOMIC	male	control	600	1	ILLUMINA	human oral metagenome	ERP120759	ERX4044641	PAIRED	non-stimulated	no
ERR4043448	PRJEB37445	SAMEA6796370		AMPLICON	China	Asia	China	49535400	26760337	KAROLINSKA INSITUTET	12-Aug	public	run.zq,sra	s3,gs,ncbi	ncbi.public,s3.us-east-1,gs.us-east1	saliva	Illumina MiSeq	PCR	METAGENOMIC	male	control	600	1	ILLUMINA	human oral metagenome	ERP120759	ERX4044642	PAIRED	non-stimulated	no
ERR4043449	PRJEB37445	SAMEA6796182		AMPLICON	China	Asia	China	42081600	24239845	KAROLINSKA INSITUTET	14-Jul	public	run.zq,sra	gs,s3,ncbi	s3.us-east-1,ncbi.public,gs.us-east1	saliva	Illumina MiSeq	PCR	METAGENOMIC	male	control	600	1	ILLUMINA	human oral metagenome	ERP120759	ERX4044643	PAIRED	non-stimulated	no
ERR4043450	PRJEB37445	SAMEA6796371		AMPLICON	China	Asia	China	39395400	20823120	KAROLINSKA INSITUTET	14-Jan	public	sra,run.zq	gs,s3,ncbi	ncbi.public,s3.us-east-1,gs.us-east1	saliva	Illumina MiSeq	PCR	METAGENOMIC	male	control	600	1	ILLUMINA	human oral metagenome	ERP120759	ERX4044644	PAIRED	non-stimulated	no
ERR4043451	PRJEB37445	SAMEA6796372		AMPLICON	China	Asia	China	34651800	18253708	KAROLINSKA INSITUTET	14-Apr	public	run.zq,sra	ncbi,s3,gs	ncbi.public,s3.us-east-1,gs.us-east1	saliva	Illumina MiSeq	PCR	METAGENOMIC	male	control	600	1	ILLUMINA	human oral metagenome	ERP120759	ERX4044645	PAIRED	non-stimulated	no
ERR4043452	PRJEB37445	SAMEA6796373		AMPLICON	China	Asia	China	35687400	18890147	KAROLINSKA INSITUTET	14-May	public	sra,run.zq	s3,ncbi,gs	gs.us-east1,ncbi.public,s3.us-east-1	saliva	Illumina MiSeq	PCR	METAGENOMIC	male	control	600	1	ILLUMINA	human oral metagenome	ERP120759	ERX4044646	PAIRED	non-stimulated	no
ERR4043453	PRJEB37445	SAMEA6796374		AMPLICON	China	Asia	China	44929200	23755251	KAROLINSKA INSITUTET	14-May	public	sra,run.zq	ncbi,gs,s3	ncbi.public,s3.us-east-1,gs.us-east1	saliva	Illumina MiSeq	PCR	METAGENOMIC	male	control	600	1	ILLUMINA	human oral metagenome	ERP120759	ERX4044647	PAIRED	non-stimulated	no
ERR4043454	PRJEB37445	SAMEA6796375		AMPLICON	China	Asia	China	33074400	17614687	KAROLINSKA INSITUTET	14-Jul	public	sra,run.zq	gs,s3,ncbi	gs.us-east1,ncbi.public,s3.us-east-1	saliva	Illumina MiSeq	PCR	METAGENOMIC	male	control	600	1	ILLUMINA	human oral metagenome	ERP120759	ERX4044648	PAIRED	non-stimulated	no
ERR4043455	PRJEB37445	SAMEA6796376		AMPLICON	China	Asia	China	38845800	20355842	KAROLINSKA INSITUTET	11-Sep	public	sra,run.zq	s3,gs,ncbi	gs.us-east1,s3.us-east-1,ncbi.public	saliva	Illumina MiSeq	PCR	METAGENOMIC	female	control	600	1	ILLUMINA	human oral metagenome	ERP120759	ERX4044649	PAIRED	non-stimulated	no
ERR4043456	PRJEB37445	SAMEA6796377		AMPLICON	China	Asia	China	49436400	25911946	KAROLINSKA INSITUTET	11-Nov	public	sra,run.zq	s3,ncbi,gs	s3.us-east-1,gs.us-east1,ncbi.public	saliva	Illumina MiSeq	PCR	METAGENOMIC	female	control	600	1	ILLUMINA	human oral metagenome	ERP120759	ERX4044650	PAIRED	non-stimulated	no
ERR4043457	PRJEB37445	SAMEA6796378		AMPLICON	China	Asia	China	30817200	16382779	KAROLINSKA INSITUTET	13-Dec	public	sra,run.zq	gs,s3,ncbi	ncbi.public,gs.us-east1,s3.us-east-1	saliva	Illumina MiSeq	PCR	METAGENOMIC	female	control	600	1	ILLUMINA	human oral metagenome	ERP120759	ERX4044651	PAIRED	non-stimulated	no
ERR4043458	PRJEB37445	SAMEA6796379		AMPLICON	China	Asia	China	39609600	20743732	KAROLINSKA INSITUTET	14-Oct	public	sra,run.zq	ncbi,gs,s3	ncbi.public,gs.us-east1,s3.us-east-1	saliva	Illumina MiSeq	PCR	METAGENOMIC	female	control	600	1	ILLUMINA	human oral metagenome	ERP120759	ERX4044652	PAIRED	non-stimulated	no
ERR4043459	PRJEB37445	SAMEA6796380		AMPLICON	China	Asia	China	55980600	29328698	KAROLINSKA INSITUTET	14-Oct	public	run.zq,sra	ncbi,gs,s3	gs.us-east1,s3.us-east-1,ncbi.public	saliva	Illumina MiSeq	PCR	METAGENOMIC	female	control	600	1	ILLUMINA	human oral metagenome	ERP120759	ERX4044653	PAIRED	non-stimulated	no
ERR4043460	PRJEB37445	SAMEA6796189		AMPLICON	China	Asia	China	36007200	20466081	KAROLINSKA INSITUTET	14-Jul	public	run.zq,sra	gs,ncbi,s3	gs.us-east1,ncbi.public,s3.us-east-1	saliva	Illumina MiSeq	PCR	METAGENOMIC	male	control	600	1	ILLUMINA	human oral metagenome	ERP120759	ERX4044654	PAIRED	non-stimulated	no
ERR4043461	PRJEB37445	SAMEA6796381		AMPLICON	China	Asia	China	40334400	21219864	KAROLINSKA INSITUTET	14-Apr	public	run.zq,sra	ncbi,gs,s3	s3.us-east-1,gs.us-east1,ncbi.public	saliva	Illumina MiSeq	PCR	METAGENOMIC	female	control	600	1	ILLUMINA	human oral metagenome	ERP120759	ERX4044655	PAIRED	non-stimulated	no
ERR4043462	PRJEB37445	SAMEA6796382		AMPLICON	China	Asia	China	35473800	18542193	KAROLINSKA INSITUTET	14-Nov	public	sra,run.zq	s3,ncbi,gs	gs.us-east1,ncbi.public,s3.us-east-1	saliva	Illumina MiSeq	PCR	METAGENOMIC	female	control	600	1	ILLUMINA	human oral metagenome	ERP120759	ERX4044656	PAIRED	non-stimulated	no
ERR4043463	PRJEB37445	SAMEA6796383		AMPLICON	China	Asia	China	34395000	18446717	KAROLINSKA INSITUTET	11-Sep	public	sra,run.zq	s3,ncbi,gs	s3.us-east-1,gs.us-east1,ncbi.public	saliva	Illumina MiSeq	PCR	METAGENOMIC	male	control	600	1	ILLUMINA	human oral metagenome	ERP120759	ERX4044657	PAIRED	non-stimulated	no
ERR4043464	PRJEB37445	SAMEA6796384		AMPLICON	China	Asia	China	30627000	16102870	KAROLINSKA INSITUTET	12-Oct	public	sra,run.zq	gs,s3,ncbi	ncbi.public,gs.us-east1,s3.us-east-1	saliva	Illumina MiSeq	PCR	METAGENOMIC	male	control	600	1	ILLUMINA	human oral metagenome	ERP120759	ERX4044658	PAIRED	non-stimulated	no
ERR4043465	PRJEB37445	SAMEA6796385		AMPLICON	China	Asia	China	34415400	18009963	KAROLINSKA INSITUTET	13-Dec	public	sra,run.zq	s3,ncbi,gs	ncbi.public,gs.us-east1,s3.us-east-1	saliva	Illumina MiSeq	PCR	METAGENOMIC	male	control	600	1	ILLUMINA	human oral metagenome	ERP120759	ERX4044659	PAIRED	non-stimulated	no
ERR4043466	PRJEB37445	SAMEA6796386		AMPLICON	China	Asia	China	36817800	19672515	KAROLINSKA INSITUTET	14-Jan	public	run.zq,sra	s3,gs,ncbi	ncbi.public,s3.us-east-1,gs.us-east1	saliva	Illumina MiSeq	PCR	METAGENOMIC	male	control	600	1	ILLUMINA	human oral metagenome	ERP120759	ERX4044660	PAIRED	non-stimulated	no
ERR4043467	PRJEB37445	SAMEA6796387		AMPLICON	China	Asia	China	49790400	25798730	KAROLINSKA INSITUTET	14-Apr	public	run.zq,sra	s3,gs,ncbi	ncbi.public,gs.us-east1,s3.us-east-1	saliva	Illumina MiSeq	PCR	METAGENOMIC	male	control	600	1	ILLUMINA	human oral metagenome	ERP120759	ERX4044661	PAIRED	non-stimulated	no
ERR4043468	PRJEB37445	SAMEA6796388		AMPLICON	China	Asia	China	36616800	19219137	KAROLINSKA INSITUTET	14-Aug	public	sra,run.zq	s3,gs,ncbi	gs.us-east1,s3.us-east-1,ncbi.public	saliva	Illumina MiSeq	PCR	METAGENOMIC	male	control	600	1	ILLUMINA	human oral metagenome	ERP120759	ERX4044662	PAIRED	non-stimulated	no
ERR4043469	PRJEB37445	SAMEA6796389		AMPLICON	China	Asia	China	32597400	17087871	KAROLINSKA INSITUTET	14-Apr	public	sra,run.zq	s3,gs,ncbi	ncbi.public,s3.us-east-1,gs.us-east1	saliva	Illumina MiSeq	PCR	METAGENOMIC	female	control	600	1	ILLUMINA	human oral metagenome	ERP120759	ERX4044663	PAIRED	non-stimulated	no
ERR4043470	PRJEB37445	SAMEA6796390		AMPLICON	China	Asia	China	28824000	15430234	KAROLINSKA INSITUTET	14-Jan	public	sra,run.zq	gs,s3,ncbi	ncbi.public,gs.us-east1,s3.us-east-1	saliva	Illumina MiSeq	PCR	METAGENOMIC	male	control	600	1	ILLUMINA	human oral metagenome	ERP120759	ERX4044664	PAIRED	non-stimulated	no
ERR4043471	PRJEB37445	SAMEA6796184		AMPLICON	China	Asia	China	86033400	49521320	KAROLINSKA INSITUTET	14-May	public	run.zq,sra	ncbi,gs,s3	ncbi.public,s3.us-east-1,gs.us-east1	saliva	Illumina MiSeq	PCR	METAGENOMIC	female	control	600	1	ILLUMINA	human oral metagenome	ERP120759	ERX4044665	PAIRED	non-stimulated	no
ERR4043472	PRJEB37445	SAMEA6796391		AMPLICON	China	Asia	China	41280000	21644045	KAROLINSKA INSITUTET	14-Mar	public	sra,run.zq	ncbi,s3,gs	s3.us-east-1,ncbi.public,gs.us-east1	saliva	Illumina MiSeq	PCR	METAGENOMIC	male	control	600	1	ILLUMINA	human oral metagenome	ERP120759	ERX4044666	PAIRED	non-stimulated	no
ERR4043473	PRJEB37445	SAMEA6796392		AMPLICON	China	Asia	China	42910800	22703761	KAROLINSKA INSITUTET	14-May	public	sra,run.zq	s3,gs,ncbi	ncbi.public,s3.us-east-1,gs.us-east1	saliva	Illumina MiSeq	PCR	METAGENOMIC	male	control	600	1	ILLUMINA	human oral metagenome	ERP120759	ERX4044667	PAIRED	non-stimulated	no
ERR4043474	PRJEB37445	SAMEA6796393		AMPLICON	China	Asia	China	50239200	26556182	KAROLINSKA INSITUTET	14-May	public	sra,run.zq	ncbi,s3,gs	gs.us-east1,s3.us-east-1,ncbi.public	saliva	Illumina MiSeq	PCR	METAGENOMIC	male	control	600	1	ILLUMINA	human oral metagenome	ERP120759	ERX4044668	PAIRED	non-stimulated	no
ERR4043475	PRJEB37445	SAMEA6796394		AMPLICON	China	Asia	China	41598600	21925738	KAROLINSKA INSITUTET	14-Jun	public	sra,run.zq	s3,gs,ncbi	gs.us-east1,s3.us-east-1,ncbi.public	saliva	Illumina MiSeq	PCR	METAGENOMIC	male	control	600	1	ILLUMINA	human oral metagenome	ERP120759	ERX4044669	PAIRED	non-stimulated	no
ERR4043476	PRJEB37445	SAMEA6796395		AMPLICON	China	Asia	China	41615400	21937657	KAROLINSKA INSITUTET	14-Jul	public	sra,run.zq	s3,ncbi,gs	gs.us-east1,s3.us-east-1,ncbi.public	saliva	Illumina MiSeq	PCR	METAGENOMIC	male	control	600	1	ILLUMINA	human oral metagenome	ERP120759	ERX4044670	PAIRED	non-stimulated	no
ERR4043477	PRJEB37445	SAMEA6796396		AMPLICON	China	Asia	China	40137000	21356231	KAROLINSKA INSITUTET	14-Jul	public	run.zq,sra	s3,ncbi,gs	s3.us-east-1,gs.us-east1,ncbi.public	saliva	Illumina MiSeq	PCR	METAGENOMIC	male	control	600	1	ILLUMINA	human oral metagenome	ERP120759	ERX4044671	PAIRED	non-stimulated	no
ERR4043478	PRJEB37445	SAMEA6796397		AMPLICON	China	Asia	China	46650600	24511100	KAROLINSKA INSITUTET	14-Sep	public	sra,run.zq	gs,s3,ncbi	ncbi.public,gs.us-east1,s3.us-east-1	saliva	Illumina MiSeq	PCR	METAGENOMIC	male	control	600	1	ILLUMINA	human oral metagenome	ERP120759	ERX4044672	PAIRED	non-stimulated	no
ERR4043479	PRJEB37445	SAMEA6796398		AMPLICON	China	Asia	China	44158200	23161230	KAROLINSKA INSITUTET	14-Nov	public	sra,run.zq	gs,ncbi,s3	gs.us-east1,ncbi.public,s3.us-east-1	saliva	Illumina MiSeq	PCR	METAGENOMIC	male	control	600	1	ILLUMINA	human oral metagenome	ERP120759	ERX4044673	PAIRED	non-stimulated	no
ERR4043480	PRJEB37445	SAMEA6796399		AMPLICON	China	Asia	China	38179200	19853105	KAROLINSKA INSITUTET	14-Nov	public	sra,run.zq	gs,ncbi,s3	gs.us-east1,ncbi.public,s3.us-east-1	saliva	Illumina MiSeq	PCR	METAGENOMIC	male	control	600	1	ILLUMINA	human oral metagenome	ERP120759	ERX4044674	PAIRED	non-stimulated	no
ERR4043481	PRJEB37445	SAMEA6796400		AMPLICON	China	Asia	China	32719200	17214603	KAROLINSKA INSITUTET	14-May	public	run.zq,sra	s3,ncbi,gs	s3.us-east-1,ncbi.public,gs.us-east1	saliva	Illumina MiSeq	PCR	METAGENOMIC	female	control	600	1	ILLUMINA	human oral metagenome	ERP120759	ERX4044675	PAIRED	non-stimulated	no
ERR4043482	PRJEB37445	SAMEA6796185		AMPLICON	China	Asia	China	32818200	18347481	KAROLINSKA INSITUTET	14-Aug	public	run.zq,sra	ncbi,gs,s3	ncbi.public,s3.us-east-1,gs.us-east1	saliva	Illumina MiSeq	PCR	METAGENOMIC	female	control	600	1	ILLUMINA	human oral metagenome	ERP120759	ERX4044676	PAIRED	non-stimulated	no
ERR4043483	PRJEB37445	SAMEA6796401		AMPLICON	China	Asia	China	44578200	23406951	KAROLINSKA INSITUTET	12-Sep	public	run.zq,sra	s3,ncbi,gs	s3.us-east-1,ncbi.public,gs.us-east1	saliva	Illumina MiSeq	PCR	METAGENOMIC	male	control	600	1	ILLUMINA	human oral metagenome	ERP120759	ERX4044677	PAIRED	non-stimulated	no
ERR4043484	PRJEB37445	SAMEA6796402		AMPLICON	China	Asia	China	34966800	18422768	KAROLINSKA INSITUTET	13-Dec	public	run.zq,sra	s3,gs,ncbi	s3.us-east-1,gs.us-east1,ncbi.public	saliva	Illumina MiSeq	PCR	METAGENOMIC	male	control	600	1	ILLUMINA	human oral metagenome	ERP120759	ERX4044678	PAIRED	non-stimulated	no
ERR4043485	PRJEB37445	SAMEA6796403		AMPLICON	China	Asia	China	43159200	22757176	KAROLINSKA INSITUTET	14-Jan	public	run.zq,sra	ncbi,s3,gs	ncbi.public,gs.us-east1,s3.us-east-1	saliva	Illumina MiSeq	PCR	METAGENOMIC	male	control	600	1	ILLUMINA	human oral metagenome	ERP120759	ERX4044679	PAIRED	non-stimulated	no
ERR4043486	PRJEB37445	SAMEA6796404		AMPLICON	China	Asia	China	17111400	9162258	KAROLINSKA INSITUTET	14-May	public	run.zq,sra	gs,s3,ncbi	gs.us-east1,s3.us-east-1,ncbi.public	saliva	Illumina MiSeq	PCR	METAGENOMIC	male	control	600	1	ILLUMINA	human oral metagenome	ERP120759	ERX4044680	PAIRED	non-stimulated	no
ERR4043487	PRJEB37445	SAMEA6796405		AMPLICON	China	Asia	China	28178400	14802223	KAROLINSKA INSITUTET	14-May	public	sra,run.zq	gs,ncbi,s3	s3.us-east-1,ncbi.public,gs.us-east1	saliva	Illumina MiSeq	PCR	METAGENOMIC	male	control	600	1	ILLUMINA	human oral metagenome	ERP120759	ERX4044681	PAIRED	non-stimulated	no
ERR4043488	PRJEB37445	SAMEA6796406		AMPLICON	China	Asia	China	38021400	20096808	KAROLINSKA INSITUTET	14-Jun	public	sra,run.zq	gs,ncbi,s3	s3.us-east-1,gs.us-east1,ncbi.public	saliva	Illumina MiSeq	PCR	METAGENOMIC	male	control	600	1	ILLUMINA	human oral metagenome	ERP120759	ERX4044682	PAIRED	non-stimulated	no
ERR4043489	PRJEB37445	SAMEA6796407		AMPLICON	China	Asia	China	24971400	13390525	KAROLINSKA INSITUTET	14-Jul	public	sra,run.zq	s3,gs,ncbi	gs.us-east1,ncbi.public,s3.us-east-1	saliva	Illumina MiSeq	PCR	METAGENOMIC	male	control	600	1	ILLUMINA	human oral metagenome	ERP120759	ERX4044683	PAIRED	non-stimulated	no
ERR4043490	PRJEB37445	SAMEA6796408		AMPLICON	China	Asia	China	39336600	20648764	KAROLINSKA INSITUTET	14-Aug	public	run.zq,sra	gs,ncbi,s3	s3.us-east-1,ncbi.public,gs.us-east1	saliva	Illumina MiSeq	PCR	METAGENOMIC	male	control	600	1	ILLUMINA	human oral metagenome	ERP120759	ERX4044684	PAIRED	non-stimulated	no
ERR4043491	PRJEB37445	SAMEA6796409		AMPLICON	China	Asia	China	35610000	18713470	KAROLINSKA INSITUTET	14-Jul	public	sra,run.zq	s3,gs,ncbi	ncbi.public,s3.us-east-1,gs.us-east1	saliva	Illumina MiSeq	PCR	METAGENOMIC	female	control	600	1	ILLUMINA	human oral metagenome	ERP120759	ERX4044685	PAIRED	non-stimulated	no
ERR4043492	PRJEB37445	SAMEA6796410		AMPLICON	China	Asia	China	31430400	16710607	KAROLINSKA INSITUTET	14-Jul	public	sra,run.zq	s3,ncbi,gs	s3.us-east-1,gs.us-east1,ncbi.public	saliva	Illumina MiSeq	PCR	METAGENOMIC	female	control	600	1	ILLUMINA	human oral metagenome	ERP120759	ERX4044686	PAIRED	non-stimulated	no
ERR4043493	PRJEB37445	SAMEA6796186		AMPLICON	China	Asia	China	61101000	34401462	KAROLINSKA INSITUTET	13-Dec	public	sra,run.zq	ncbi,gs,s3	s3.us-east-1,ncbi.public,gs.us-east1	saliva	Illumina MiSeq	PCR	METAGENOMIC	male	control	600	1	ILLUMINA	human oral metagenome	ERP120759	ERX4044687	PAIRED	non-stimulated	no
ERR4043494	PRJEB37445	SAMEA6796411		AMPLICON	China	Asia	China	38653200	20400575	KAROLINSKA INSITUTET	12-Aug	public	sra,run.zq	ncbi,s3,gs	ncbi.public,gs.us-east1,s3.us-east-1	saliva	Illumina MiSeq	PCR	METAGENOMIC	male	control	600	1	ILLUMINA	human oral metagenome	ERP120759	ERX4044688	PAIRED	non-stimulated	no
ERR4043495	PRJEB37445	SAMEA6796412		AMPLICON	China	Asia	China	29882400	15976333	KAROLINSKA INSITUTET	14-Jan	public	sra,run.zq	s3,gs,ncbi	s3.us-east-1,gs.us-east1,ncbi.public	saliva	Illumina MiSeq	PCR	METAGENOMIC	male	control	600	1	ILLUMINA	human oral metagenome	ERP120759	ERX4044689	PAIRED	non-stimulated	no
ERR4043496	PRJEB37445	SAMEA6796413		AMPLICON	China	Asia	China	38617800	20264945	KAROLINSKA INSITUTET	14-Oct	public	run.zq,sra	ncbi,s3,gs	s3.us-east-1,ncbi.public,gs.us-east1	saliva	Illumina MiSeq	PCR	METAGENOMIC	male	control	600	1	ILLUMINA	human oral metagenome	ERP120759	ERX4044690	PAIRED	non-stimulated	no
ERR4043497	PRJEB37445	SAMEA6796414		AMPLICON	China	Asia	China	46035000	24277763	KAROLINSKA INSITUTET	14-May	public	run.zq,sra	s3,ncbi,gs	s3.us-east-1,ncbi.public,gs.us-east1	saliva	Illumina MiSeq	PCR	METAGENOMIC	male	control	600	1	ILLUMINA	human oral metagenome	ERP120759	ERX4044691	PAIRED	non-stimulated	no
ERR4043498	PRJEB37445	SAMEA6796415		AMPLICON	China	Asia	China	35651400	18634359	KAROLINSKA INSITUTET	14-Nov	public	run.zq,sra	gs,s3,ncbi	ncbi.public,gs.us-east1,s3.us-east-1	saliva	Illumina MiSeq	PCR	METAGENOMIC	male	control	600	1	ILLUMINA	human oral metagenome	ERP120759	ERX4044692	PAIRED	non-stimulated	no
ERR4043499	PRJEB37445	SAMEA6796416		AMPLICON	China	Asia	China	50272800	26196630	KAROLINSKA INSITUTET	14-Apr	public	run.zq,sra	s3,ncbi,gs	ncbi.public,s3.us-east-1,gs.us-east1	saliva	Illumina MiSeq	PCR	METAGENOMIC	female	control	600	1	ILLUMINA	human oral metagenome	ERP120759	ERX4044693	PAIRED	non-stimulated	no
ERR4043500	PRJEB37445	SAMEA6796417		AMPLICON	China	Asia	China	29898000	15822012	KAROLINSKA INSITUTET	14-Apr	public	run.zq,sra	gs,s3,ncbi	s3.us-east-1,ncbi.public,gs.us-east1	saliva	Illumina MiSeq	PCR	METAGENOMIC	female	control	600	1	ILLUMINA	human oral metagenome	ERP120759	ERX4044694	PAIRED	non-stimulated	no
ERR4043501	PRJEB37445	SAMEA6796418		AMPLICON	China	Asia	China	28883400	15090600	KAROLINSKA INSITUTET	13-Dec	public	sra,run.zq	ncbi,s3,gs	gs.us-east1,s3.us-east-1,ncbi.public	saliva	Illumina MiSeq	PCR	METAGENOMIC	male	control	600	1	ILLUMINA	human oral metagenome	ERP120759	ERX4044695	PAIRED	non-stimulated	no
ERR4043502	PRJEB37445	SAMEA6796419		AMPLICON	China	Asia	China	38912400	20474583	KAROLINSKA INSITUTET	14-Jul	public	run.zq,sra	s3,gs,ncbi	ncbi.public,gs.us-east1,s3.us-east-1	saliva	Illumina MiSeq	PCR	METAGENOMIC	male	control	600	1	ILLUMINA	human oral metagenome	ERP120759	ERX4044696	PAIRED	non-stimulated	no
ERR4043503	PRJEB37445	SAMEA6796420		AMPLICON	China	Asia	China	20782500	11170297	KAROLINSKA INSITUTET	13-Nov	public	sra,run.zq	ncbi,s3,gs	gs.us-east1,ncbi.public,s3.us-east-1	saliva	Illumina MiSeq	PCR	METAGENOMIC	female	control	523	1	ILLUMINA	human oral metagenome	ERP120759	ERX4044697	PAIRED	non-stimulated	no
ERR4043504	PRJEB37445	SAMEA6796187		AMPLICON	China	Asia	China	82041000	47071013	KAROLINSKA INSITUTET	14-Aug	public	sra,run.zq	ncbi,gs,s3	gs.us-east1,s3.us-east-1,ncbi.public	saliva	Illumina MiSeq	PCR	METAGENOMIC	male	control	600	1	ILLUMINA	human oral metagenome	ERP120759	ERX4044698	PAIRED	non-stimulated	no
ERR4043505	PRJEB37445	SAMEA6796421		AMPLICON	China	Asia	China	20955300	11128375	KAROLINSKA INSITUTET	14-May	public	sra,run.zq	ncbi,s3,gs	gs.us-east1,ncbi.public,s3.us-east-1	saliva	Illumina MiSeq	PCR	METAGENOMIC	male	control	522	1	ILLUMINA	human oral metagenome	ERP120759	ERX4044699	PAIRED	non-stimulated	no
ERR4043506	PRJEB37445	SAMEA6796422		AMPLICON	China	Asia	China	19379400	10287027	KAROLINSKA INSITUTET	14-Jun	public	sra,run.zq	ncbi,gs,s3	gs.us-east1,ncbi.public,s3.us-east-1	saliva	Illumina MiSeq	PCR	METAGENOMIC	male	control	522	1	ILLUMINA	human oral metagenome	ERP120759	ERX4044700	PAIRED	non-stimulated	no
ERR4043507	PRJEB37445	SAMEA6796423		AMPLICON	China	Asia	China	19109400	10203265	KAROLINSKA INSITUTET	14-Jun	public	run.zq,sra	gs,s3,ncbi	gs.us-east1,ncbi.public,s3.us-east-1	saliva	Illumina MiSeq	PCR	METAGENOMIC	male	control	522	1	ILLUMINA	human oral metagenome	ERP120759	ERX4044701	PAIRED	non-stimulated	no
ERR4043508	PRJEB37445	SAMEA6796424		AMPLICON	China	Asia	China	10200000	5409468	KAROLINSKA INSITUTET	14-Jun	public	run.zq,sra	ncbi,gs,s3	s3.us-east-1,ncbi.public,gs.us-east1	saliva	Illumina MiSeq	PCR	METAGENOMIC	male	control	525	1	ILLUMINA	human oral metagenome	ERP120759	ERX4044702	PAIRED	non-stimulated	no
ERR4043509	PRJEB37445	SAMEA6796425		AMPLICON	China	Asia	China	19206300	10168536	KAROLINSKA INSITUTET	14-Aug	public	sra,run.zq	ncbi,gs,s3	s3.us-east-1,ncbi.public,gs.us-east1	saliva	Illumina MiSeq	PCR	METAGENOMIC	female	control	521	1	ILLUMINA	human oral metagenome	ERP120759	ERX4044703	PAIRED	non-stimulated	no
ERR4043510	PRJEB37445	SAMEA6796426		AMPLICON	China	Asia	China	19376100	10347466	KAROLINSKA INSITUTET	11-Sep	public	sra,run.zq	s3,gs,ncbi	gs.us-east1,ncbi.public,s3.us-east-1	saliva	Illumina MiSeq	PCR	METAGENOMIC	male	control	523	1	ILLUMINA	human oral metagenome	ERP120759	ERX4044704	PAIRED	non-stimulated	no
ERR4043511	PRJEB37445	SAMEA6796427		AMPLICON	China	Asia	China	17121300	9033382	KAROLINSKA INSITUTET	12-Feb	public	run.zq,sra	gs,s3,ncbi	s3.us-east-1,ncbi.public,gs.us-east1	saliva	Illumina MiSeq	PCR	METAGENOMIC	male	control	521	1	ILLUMINA	human oral metagenome	ERP120759	ERX4044705	PAIRED	non-stimulated	no
ERR4043512	PRJEB37445	SAMEA6796428		AMPLICON	China	Asia	China	20717100	11019265	KAROLINSKA INSITUTET	13-Dec	public	run.zq,sra	gs,s3,ncbi	s3.us-east-1,ncbi.public,gs.us-east1	saliva	Illumina MiSeq	PCR	METAGENOMIC	male	control	521	1	ILLUMINA	human oral metagenome	ERP120759	ERX4044706	PAIRED	non-stimulated	no
ERR4043513	PRJEB37445	SAMEA6796429		AMPLICON	China	Asia	China	22217700	11787718	KAROLINSKA INSITUTET	14-Jun	public	run.zq,sra	ncbi,gs,s3	ncbi.public,gs.us-east1,s3.us-east-1	saliva	Illumina MiSeq	PCR	METAGENOMIC	male	control	522	1	ILLUMINA	human oral metagenome	ERP120759	ERX4044707	PAIRED	non-stimulated	no
ERR4043514	PRJEB37445	SAMEA6796430		AMPLICON	China	Asia	China	18306300	9715991	KAROLINSKA INSITUTET	14-Aug	public	sra,run.zq	s3,ncbi,gs	s3.us-east-1,ncbi.public,gs.us-east1	saliva	Illumina MiSeq	PCR	METAGENOMIC	male	control	522	1	ILLUMINA	human oral metagenome	ERP120759	ERX4044708	PAIRED	non-stimulated	no
ERR4043515	PRJEB37445	SAMEA6796188		AMPLICON	China	Asia	China	34637400	19778653	KAROLINSKA INSITUTET	14-Sep	public	sra,run.zq	ncbi,s3,gs	ncbi.public,s3.us-east-1,gs.us-east1	saliva	Illumina MiSeq	PCR	METAGENOMIC	male	control	600	1	ILLUMINA	human oral metagenome	ERP120759	ERX4044709	PAIRED	non-stimulated	no
ERR4043516	PRJEB37445	SAMEA6796431		AMPLICON	China	Asia	China	20596500	10890228	KAROLINSKA INSITUTET	11-Sep	public	run.zq,sra	s3,gs,ncbi	ncbi.public,s3.us-east-1,gs.us-east1	saliva	Illumina MiSeq	PCR	METAGENOMIC	female	control	523	1	ILLUMINA	human oral metagenome	ERP120759	ERX4044710	PAIRED	non-stimulated	no
ERR4043517	PRJEB37445	SAMEA6796432		AMPLICON	China	Asia	China	19011600	10115453	KAROLINSKA INSITUTET	14-Apr	public	sra,run.zq	s3,gs,ncbi	ncbi.public,s3.us-east-1,gs.us-east1	saliva	Illumina MiSeq	PCR	METAGENOMIC	female	control	521	1	ILLUMINA	human oral metagenome	ERP120759	ERX4044711	PAIRED	non-stimulated	no
ERR4043518	PRJEB37445	SAMEA6796433		AMPLICON	China	Asia	China	25084800	13353935	KAROLINSKA INSITUTET	14-Jun	public	run.zq,sra	s3,ncbi,gs	s3.us-east-1,ncbi.public,gs.us-east1	saliva	Illumina MiSeq	PCR	METAGENOMIC	female	control	522	1	ILLUMINA	human oral metagenome	ERP120759	ERX4044712	PAIRED	non-stimulated	no
ERR4043519	PRJEB37445	SAMEA6796434		AMPLICON	China	Asia	China	17306400	9155772	KAROLINSKA INSITUTET	11-Nov	public	sra,run.zq	gs,ncbi,s3	s3.us-east-1,gs.us-east1,ncbi.public	saliva	Illumina MiSeq	PCR	METAGENOMIC	male	control	522	1	ILLUMINA	human oral metagenome	ERP120759	ERX4044713	PAIRED	non-stimulated	no
ERR4043520	PRJEB37445	SAMEA6796435		AMPLICON	China	Asia	China	32769300	17364057	KAROLINSKA INSITUTET	12-Sep	public	run.zq,sra	s3,gs,ncbi	s3.us-east-1,ncbi.public,gs.us-east1	saliva	Illumina MiSeq	PCR	METAGENOMIC	male	control	522	1	ILLUMINA	human oral metagenome	ERP120759	ERX4044714	PAIRED	non-stimulated	no
ERR4043521	PRJEB37445	SAMEA6796436		AMPLICON	China	Asia	China	28025100	14924240	KAROLINSKA INSITUTET	13-Dec	public	sra,run.zq	s3,gs,ncbi	s3.us-east-1,gs.us-east1,ncbi.public	saliva	Illumina MiSeq	PCR	METAGENOMIC	male	control	525	1	ILLUMINA	human oral metagenome	ERP120759	ERX4044715	PAIRED	non-stimulated	no
ERR4043522	PRJEB37445	SAMEA6796437		AMPLICON	China	Asia	China	22920300	12273401	KAROLINSKA INSITUTET	13-Dec	public	run.zq,sra	ncbi,gs,s3	gs.us-east1,s3.us-east-1,ncbi.public	saliva	Illumina MiSeq	PCR	METAGENOMIC	male	control	523	1	ILLUMINA	human oral metagenome	ERP120759	ERX4044716	PAIRED	non-stimulated	no
ERR4043523	PRJEB37445	SAMEA6796438		AMPLICON	China	Asia	China	17086800	9214535	KAROLINSKA INSITUTET	14-Mar	public	run.zq,sra	gs,ncbi,s3	ncbi.public,s3.us-east-1,gs.us-east1	saliva	Illumina MiSeq	PCR	METAGENOMIC	male	control	523	1	ILLUMINA	human oral metagenome	ERP120759	ERX4044717	PAIRED	non-stimulated	no
ERR4043524	PRJEB37445	SAMEA6796439		AMPLICON	China	Asia	China	25197600	13419407	KAROLINSKA INSITUTET	14-Apr	public	run.zq,sra	s3,ncbi,gs	gs.us-east1,s3.us-east-1,ncbi.public	saliva	Illumina MiSeq	PCR	METAGENOMIC	male	control	522	1	ILLUMINA	human oral metagenome	ERP120759	ERX4044718	PAIRED	non-stimulated	no
ERR4043525	PRJEB37445	SAMEA6796440		AMPLICON	China	Asia	China	17707800	9497911	KAROLINSKA INSITUTET	14-Apr	public	run.zq,sra	s3,ncbi,gs	ncbi.public,s3.us-east-1,gs.us-east1	saliva	Illumina MiSeq	PCR	METAGENOMIC	male	control	523	1	ILLUMINA	human oral metagenome	ERP120759	ERX4044719	PAIRED	non-stimulated	no
ERR4043526	PRJEB37445	SAMEA6796183		AMPLICON	China	Asia	China	21892800	12415973	KAROLINSKA INSITUTET	14-Aug	public	sra,run.zq	s3,gs,ncbi	s3.us-east-1,ncbi.public,gs.us-east1	saliva	Illumina MiSeq	PCR	METAGENOMIC	male	control	600	1	ILLUMINA	human oral metagenome	ERP120759	ERX4044720	PAIRED	non-stimulated	no
ERR4043527	PRJEB37445	SAMEA6796441		AMPLICON	China	Asia	China	18654900	9928986	KAROLINSKA INSITUTET	14-May	public	sra,run.zq	ncbi,s3,gs	gs.us-east1,ncbi.public,s3.us-east-1	saliva	Illumina MiSeq	PCR	METAGENOMIC	male	control	522	1	ILLUMINA	human oral metagenome	ERP120759	ERX4044721	PAIRED	non-stimulated	no
ERR4043528	PRJEB37445	SAMEA6796442		AMPLICON	China	Asia	China	14950500	7960438	KAROLINSKA INSITUTET	14-Oct	public	sra,run.zq	s3,ncbi,gs	ncbi.public,gs.us-east1,s3.us-east-1	saliva	Illumina MiSeq	PCR	METAGENOMIC	female	control	524	1	ILLUMINA	human oral metagenome	ERP120759	ERX4044722	PAIRED	non-stimulated	no
ERR4043529	PRJEB37445	SAMEA6796443		AMPLICON	China	Asia	China	20728500	10929447	KAROLINSKA INSITUTET	14-May	public	run.zq,sra	gs,ncbi,s3	s3.us-east-1,gs.us-east1,ncbi.public	saliva	Illumina MiSeq	PCR	METAGENOMIC	female	control	523	1	ILLUMINA	human oral metagenome	ERP120759	ERX4044723	PAIRED	non-stimulated	no
ERR4043530	PRJEB37445	SAMEA6796444		AMPLICON	China	Asia	China	17346900	9202499	KAROLINSKA INSITUTET	12-Sep	public	run.zq,sra	gs,ncbi,s3	gs.us-east1,ncbi.public,s3.us-east-1	saliva	Illumina MiSeq	PCR	METAGENOMIC	male	control	522	1	ILLUMINA	human oral metagenome	ERP120759	ERX4044724	PAIRED	non-stimulated	no
ERR4043531	PRJEB37445	SAMEA6796445		AMPLICON	China	Asia	China	19203300	10142857	KAROLINSKA INSITUTET	14-May	public	sra,run.zq	s3,gs,ncbi	gs.us-east1,s3.us-east-1,ncbi.public	saliva	Illumina MiSeq	PCR	METAGENOMIC	male	control	522	1	ILLUMINA	human oral metagenome	ERP120759	ERX4044725	PAIRED	non-stimulated	no
ERR4043532	PRJEB37445	SAMEA6796446		AMPLICON	China	Asia	China	18045000	9657598	KAROLINSKA INSITUTET	14-May	public	sra,run.zq	s3,gs,ncbi	ncbi.public,s3.us-east-1,gs.us-east1	saliva	Illumina MiSeq	PCR	METAGENOMIC	male	control	522	1	ILLUMINA	human oral metagenome	ERP120759	ERX4044726	PAIRED	non-stimulated	no
ERR4043533	PRJEB37445	SAMEA6796447		AMPLICON	China	Asia	China	21512400	11365804	KAROLINSKA INSITUTET	14-May	public	sra,run.zq	s3,ncbi,gs	gs.us-east1,ncbi.public,s3.us-east-1	saliva	Illumina MiSeq	PCR	METAGENOMIC	male	control	521	1	ILLUMINA	human oral metagenome	ERP120759	ERX4044727	PAIRED	non-stimulated	no
ERR4043534	PRJEB37445	SAMEA6796448		AMPLICON	China	Asia	China	17898300	9652541	KAROLINSKA INSITUTET	14-Jun	public	sra,run.zq	gs,ncbi,s3	gs.us-east1,ncbi.public,s3.us-east-1	saliva	Illumina MiSeq	PCR	METAGENOMIC	male	control	523	1	ILLUMINA	human oral metagenome	ERP120759	ERX4044728	PAIRED	non-stimulated	no
ERR4043535	PRJEB37445	SAMEA6796449		AMPLICON	China	Asia	China	21048600	11123814	KAROLINSKA INSITUTET	14-Jul	public	run.zq,sra	gs,ncbi,s3	s3.us-east-1,gs.us-east1,ncbi.public	saliva	Illumina MiSeq	PCR	METAGENOMIC	male	control	522	1	ILLUMINA	human oral metagenome	ERP120759	ERX4044729	PAIRED	non-stimulated	no
ERR4043536	PRJEB37445	SAMEA6796450		AMPLICON	China	Asia	China	15009000	7996653	KAROLINSKA INSITUTET	14-Jul	public	run.zq,sra	ncbi,s3,gs	ncbi.public,gs.us-east1,s3.us-east-1	saliva	Illumina MiSeq	PCR	METAGENOMIC	male	control	523	1	ILLUMINA	human oral metagenome	ERP120759	ERX4044730	PAIRED	non-stimulated	no
ERR4043537	PRJEB37445	SAMEA6796190		AMPLICON	China	Asia	China	33633000	18817441	KAROLINSKA INSITUTET	13-Dec	public	sra,run.zq	gs,ncbi,s3	ncbi.public,gs.us-east1,s3.us-east-1	saliva	Illumina MiSeq	PCR	METAGENOMIC	female	control	600	1	ILLUMINA	human oral metagenome	ERP120759	ERX4044731	PAIRED	non-stimulated	no
ERR4043538	PRJEB37445	SAMEA6796451		AMPLICON	China	Asia	China	20360400	10759446	KAROLINSKA INSITUTET	14-Sep	public	run.zq,sra	s3,ncbi,gs	gs.us-east1,ncbi.public,s3.us-east-1	saliva	Illumina MiSeq	PCR	METAGENOMIC	male	control	522	1	ILLUMINA	human oral metagenome	ERP120759	ERX4044732	PAIRED	non-stimulated	no
ERR4043539	PRJEB37445	SAMEA6796452		AMPLICON	China	Asia	China	20508000	10859850	KAROLINSKA INSITUTET	14-May	public	sra,run.zq	s3,ncbi,gs	gs.us-east1,s3.us-east-1,ncbi.public	saliva	Illumina MiSeq	PCR	METAGENOMIC	female	control	524	1	ILLUMINA	human oral metagenome	ERP120759	ERX4044733	PAIRED	non-stimulated	no
ERR4043540	PRJEB37445	SAMEA6796453		AMPLICON	China	Asia	China	19750800	10596054	KAROLINSKA INSITUTET	11-Sep	public	sra,run.zq	ncbi,s3,gs	s3.us-east-1,ncbi.public,gs.us-east1	saliva	Illumina MiSeq	PCR	METAGENOMIC	male	control	521	1	ILLUMINA	human oral metagenome	ERP120759	ERX4044734	PAIRED	non-stimulated	no
ERR4043541	PRJEB37445	SAMEA6796454		AMPLICON	China	Asia	China	21362700	11341974	KAROLINSKA INSITUTET	12-Sep	public	sra,run.zq	gs,ncbi,s3	s3.us-east-1,ncbi.public,gs.us-east1	saliva	Illumina MiSeq	PCR	METAGENOMIC	male	control	522	1	ILLUMINA	human oral metagenome	ERP120759	ERX4044735	PAIRED	non-stimulated	no
ERR4043542	PRJEB37445	SAMEA6796455		AMPLICON	China	Asia	China	16153500	8620510	KAROLINSKA INSITUTET	13-Dec	public	run.zq,sra	s3,ncbi,gs	gs.us-east1,s3.us-east-1,ncbi.public	saliva	Illumina MiSeq	PCR	METAGENOMIC	male	control	523	1	ILLUMINA	human oral metagenome	ERP120759	ERX4044736	PAIRED	non-stimulated	no
ERR4043543	PRJEB37445	SAMEA6796456		AMPLICON	China	Asia	China	12980400	6955494	KAROLINSKA INSITUTET	13-Dec	public	run.zq,sra	ncbi,gs,s3	gs.us-east1,s3.us-east-1,ncbi.public	saliva	Illumina MiSeq	PCR	METAGENOMIC	male	control	521	1	ILLUMINA	human oral metagenome	ERP120759	ERX4044737	PAIRED	non-stimulated	no
ERR4043544	PRJEB37445	SAMEA6796457		AMPLICON	China	Asia	China	20792700	11125543	KAROLINSKA INSITUTET	14-May	public	run.zq,sra	ncbi,gs,s3	ncbi.public,gs.us-east1,s3.us-east-1	saliva	Illumina MiSeq	PCR	METAGENOMIC	male	control	522	1	ILLUMINA	human oral metagenome	ERP120759	ERX4044738	PAIRED	non-stimulated	no
ERR4043545	PRJEB37445	SAMEA6796458		AMPLICON	China	Asia	China	23060400	12250570	KAROLINSKA INSITUTET	14-Jun	public	sra,run.zq	gs,s3,ncbi	ncbi.public,s3.us-east-1,gs.us-east1	saliva	Illumina MiSeq	PCR	METAGENOMIC	male	control	521	1	ILLUMINA	human oral metagenome	ERP120759	ERX4044739	PAIRED	non-stimulated	no
ERR4043546	PRJEB37445	SAMEA6796459		AMPLICON	China	Asia	China	25984200	13716612	KAROLINSKA INSITUTET	14-Jul	public	sra,run.zq	s3,ncbi,gs	gs.us-east1,ncbi.public,s3.us-east-1	saliva	Illumina MiSeq	PCR	METAGENOMIC	male	control	522	1	ILLUMINA	human oral metagenome	ERP120759	ERX4044740	PAIRED	non-stimulated	no
ERR4043547	PRJEB37445	SAMEA6796460		AMPLICON	China	Asia	China	15321900	8146483	KAROLINSKA INSITUTET	14-Jan	public	run.zq,sra	ncbi,s3,gs	s3.us-east-1,gs.us-east1,ncbi.public	saliva	Illumina MiSeq	PCR	METAGENOMIC	female	control	523	1	ILLUMINA	human oral metagenome	ERP120759	ERX4044741	PAIRED	non-stimulated	no
ERR4043548	PRJEB37445	SAMEA6796191		AMPLICON	China	Asia	China	64048800	35938352	KAROLINSKA INSITUTET	14-Jan	public	sra,run.zq	gs,s3,ncbi	s3.us-east-1,gs.us-east1,ncbi.public	saliva	Illumina MiSeq	PCR	METAGENOMIC	female	control	600	1	ILLUMINA	human oral metagenome	ERP120759	ERX4044742	PAIRED	non-stimulated	no
ERR4043549	PRJEB37445	SAMEA6796461		AMPLICON	China	Asia	China	21111600	11115497	KAROLINSKA INSITUTET	14-Apr	public	run.zq,sra	s3,ncbi,gs	ncbi.public,gs.us-east1,s3.us-east-1	saliva	Illumina MiSeq	PCR	METAGENOMIC	female	control	520	1	ILLUMINA	human oral metagenome	ERP120759	ERX4044743	PAIRED	non-stimulated	no
ERR4043550	PRJEB37445	SAMEA6796462		AMPLICON	China	Asia	China	22966200	12192637	KAROLINSKA INSITUTET	14-Jun	public	sra,run.zq	s3,ncbi,gs	gs.us-east1,s3.us-east-1,ncbi.public	saliva	Illumina MiSeq	PCR	METAGENOMIC	female	control	523	1	ILLUMINA	human oral metagenome	ERP120759	ERX4044744	PAIRED	non-stimulated	no
ERR4043551	PRJEB37445	SAMEA6796463		AMPLICON	China	Asia	China	19010400	10036691	KAROLINSKA INSITUTET	11-Sep	public	run.zq,sra	ncbi,gs,s3	gs.us-east1,s3.us-east-1,ncbi.public	saliva	Illumina MiSeq	PCR	METAGENOMIC	male	control	522	1	ILLUMINA	human oral metagenome	ERP120759	ERX4044745	PAIRED	non-stimulated	no
ERR4043552	PRJEB37445	SAMEA6796464		AMPLICON	China	Asia	China	18940200	10030428	KAROLINSKA INSITUTET	11-Nov	public	sra,run.zq	gs,s3,ncbi	ncbi.public,s3.us-east-1,gs.us-east1	saliva	Illumina MiSeq	PCR	METAGENOMIC	male	control	523	1	ILLUMINA	human oral metagenome	ERP120759	ERX4044746	PAIRED	non-stimulated	no
ERR4043553	PRJEB37445	SAMEA6796465		AMPLICON	China	Asia	China	17923800	9488416	KAROLINSKA INSITUTET	12-May	public	run.zq,sra	ncbi,s3,gs	s3.us-east-1,ncbi.public,gs.us-east1	saliva	Illumina MiSeq	PCR	METAGENOMIC	male	control	522	1	ILLUMINA	human oral metagenome	ERP120759	ERX4044747	PAIRED	non-stimulated	no
ERR4043554	PRJEB37445	SAMEA6796466		AMPLICON	China	Asia	China	19438500	10376866	KAROLINSKA INSITUTET	14-Jan	public	run.zq,sra	ncbi,s3,gs	s3.us-east-1,ncbi.public,gs.us-east1	saliva	Illumina MiSeq	PCR	METAGENOMIC	male	control	522	1	ILLUMINA	human oral metagenome	ERP120759	ERX4044748	PAIRED	non-stimulated	no
ERR4043555	PRJEB37445	SAMEA6796467		AMPLICON	China	Asia	China	21724500	11766589	KAROLINSKA INSITUTET	14-Apr	public	run.zq,sra	gs,s3,ncbi	ncbi.public,gs.us-east1,s3.us-east-1	saliva	Illumina MiSeq	PCR	METAGENOMIC	male	control	524	1	ILLUMINA	human oral metagenome	ERP120759	ERX4044749	PAIRED	non-stimulated	no
ERR4043557	PRJEB37445	SAMEA6796469		AMPLICON	China	Asia	China	25679700	13593469	KAROLINSKA INSITUTET	12-Jul	public	run.zq,sra	ncbi,gs,s3	ncbi.public,gs.us-east1,s3.us-east-1	saliva	Illumina MiSeq	PCR	METAGENOMIC	female	control	523	1	ILLUMINA	human oral metagenome	ERP120759	ERX4044751	PAIRED	non-stimulated	no
ERR4043558	PRJEB37445	SAMEA6796470		AMPLICON	China	Asia	China	15442200	8107575	KAROLINSKA INSITUTET	13-Dec	public	run.zq,sra	ncbi,gs,s3	s3.us-east-1,ncbi.public,gs.us-east1	saliva	Illumina MiSeq	PCR	METAGENOMIC	female	control	522	1	ILLUMINA	human oral metagenome	ERP120759	ERX4044752	PAIRED	non-stimulated	no
ERR4043559	PRJEB37445	SAMEA6796192		AMPLICON	China	Asia	China	28831200	16224087	KAROLINSKA INSITUTET	13-Nov	public	sra,run.zq	gs,s3,ncbi	gs.us-east1,s3.us-east-1,ncbi.public	saliva	Illumina MiSeq	PCR	METAGENOMIC	male	control	600	1	ILLUMINA	human oral metagenome	ERP120759	ERX4044753	PAIRED	non-stimulated	no
ERR4043560	PRJEB37445	SAMEA6796471		AMPLICON	China	Asia	China	16501500	8845463	KAROLINSKA INSITUTET	14-Jan	public	sra,run.zq	gs,ncbi,s3	gs.us-east1,s3.us-east-1,ncbi.public	saliva	Illumina MiSeq	PCR	METAGENOMIC	male	control	523	1	ILLUMINA	human oral metagenome	ERP120759	ERX4044754	PAIRED	non-stimulated	no
ERR4043561	PRJEB37445	SAMEA6796472		AMPLICON	China	Asia	China	22089600	11722221	KAROLINSKA INSITUTET	14-Jun	public	sra,run.zq	ncbi,gs,s3	gs.us-east1,s3.us-east-1,ncbi.public	saliva	Illumina MiSeq	PCR	METAGENOMIC	male	control	522	1	ILLUMINA	human oral metagenome	ERP120759	ERX4044755	PAIRED	non-stimulated	no
ERR4043562	PRJEB37445	SAMEA6796473		AMPLICON	China	Asia	China	30666000	16082694	KAROLINSKA INSITUTET	11-Sep	public	sra,run.zq	ncbi,s3,gs	ncbi.public,s3.us-east-1,gs.us-east1	saliva	Illumina MiSeq	PCR	METAGENOMIC	female	control	522	1	ILLUMINA	human oral metagenome	ERP120759	ERX4044756	PAIRED	non-stimulated	no
ERR4043563	PRJEB37445	SAMEA6796474		AMPLICON	China	Asia	China	21006600	11106162	KAROLINSKA INSITUTET	14-Apr	public	run.zq,sra	gs,ncbi,s3	gs.us-east1,s3.us-east-1,ncbi.public	saliva	Illumina MiSeq	PCR	METAGENOMIC	male	control	523	1	ILLUMINA	human oral metagenome	ERP120759	ERX4044757	PAIRED	non-stimulated	no
ERR4043564	PRJEB37445	SAMEA6796475		AMPLICON	China	Asia	China	25619400	13519537	KAROLINSKA INSITUTET	14-Apr	public	sra,run.zq	gs,s3,ncbi	s3.us-east-1,gs.us-east1,ncbi.public	saliva	Illumina MiSeq	PCR	METAGENOMIC	male	control	522	1	ILLUMINA	human oral metagenome	ERP120759	ERX4044758	PAIRED	non-stimulated	no
ERR4043565	PRJEB37445	SAMEA6796476		AMPLICON	China	Asia	China	18301200	9195977	KAROLINSKA INSITUTET	14-Jan	public	run.zq,sra,fastq	gs,s3,ncbi	s3.us-east-1,ncbi.public,gs.us-east1	saliva	Illumina MiSeq	PCR	METAGENOMIC	female	control	522	1	ILLUMINA	human oral metagenome	ERP120759	ERX4044759	PAIRED	non-stimulated	no
ERR4043566	PRJEB37445	SAMEA6796477		AMPLICON	China	Asia	China	23435400	12436805	KAROLINSKA INSITUTET	14-Apr	public	run.zq,sra	s3,ncbi,gs	gs.us-east1,ncbi.public,s3.us-east-1	saliva	Illumina MiSeq	PCR	METAGENOMIC	male	control	523	1	ILLUMINA	human oral metagenome	ERP120759	ERX4044760	PAIRED	non-stimulated	no
ERR4043567	PRJEB37445	SAMEA6796478		AMPLICON	China	Asia	China	21468300	11316719	KAROLINSKA INSITUTET	14-May	public	sra,run.zq	ncbi,s3,gs	ncbi.public,gs.us-east1,s3.us-east-1	saliva	Illumina MiSeq	PCR	METAGENOMIC	male	control	522	1	ILLUMINA	human oral metagenome	ERP120759	ERX4044761	PAIRED	non-stimulated	no
ERR4043568	PRJEB37445	SAMEA6796479		AMPLICON	China	Asia	China	31845000	17221804	KAROLINSKA INSITUTET	14-Jul	public	run.zq,sra	s3,gs,ncbi	gs.us-east1,ncbi.public,s3.us-east-1	saliva	Illumina MiSeq	PCR	METAGENOMIC	female	control	600	1	ILLUMINA	human oral metagenome	ERP120759	ERX4044762	PAIRED	non-stimulated	no
ERR4043569	PRJEB37445	SAMEA6796480		AMPLICON	China	Asia	China	53729400	28913180	KAROLINSKA INSITUTET	13-Nov	public	sra,run.zq	s3,gs,ncbi	gs.us-east1,ncbi.public,s3.us-east-1	saliva	Illumina MiSeq	PCR	METAGENOMIC	male	control	600	1	ILLUMINA	human oral metagenome	ERP120759	ERX4044763	PAIRED	non-stimulated	no
ERR4043570	PRJEB37445	SAMEA6796193		AMPLICON	China	Asia	China	28152000	15765196	KAROLINSKA INSITUTET	14-Mar	public	sra,run.zq	ncbi,gs,s3	gs.us-east1,s3.us-east-1,ncbi.public	saliva	Illumina MiSeq	PCR	METAGENOMIC	male	control	600	1	ILLUMINA	human oral metagenome	ERP120759	ERX4044764	PAIRED	non-stimulated	no
ERR4043571	PRJEB37445	SAMEA6796481		AMPLICON	China	Asia	China	42361800	22969858	KAROLINSKA INSITUTET	13-Dec	public	sra,run.zq	ncbi,s3,gs	s3.us-east-1,gs.us-east1,ncbi.public	saliva	Illumina MiSeq	PCR	METAGENOMIC	male	control	600	1	ILLUMINA	human oral metagenome	ERP120759	ERX4044765	PAIRED	non-stimulated	no
ERR4043572	PRJEB37445	SAMEA6796482		AMPLICON	China	Asia	China	44818800	24387434	KAROLINSKA INSITUTET	13-Dec	public	run.zq,sra	ncbi,gs,s3	ncbi.public,s3.us-east-1,gs.us-east1	saliva	Illumina MiSeq	PCR	METAGENOMIC	male	control	600	1	ILLUMINA	human oral metagenome	ERP120759	ERX4044766	PAIRED	non-stimulated	no
ERR4043573	PRJEB37445	SAMEA6796483		AMPLICON	China	Asia	China	38732400	20978649	KAROLINSKA INSITUTET	14-Aug	public	sra,run.zq	gs,ncbi,s3	ncbi.public,s3.us-east-1,gs.us-east1	saliva	Illumina MiSeq	PCR	METAGENOMIC	male	control	600	1	ILLUMINA	human oral metagenome	ERP120759	ERX4044767	PAIRED	non-stimulated	no
ERR4043574	PRJEB37445	SAMEA6796484		AMPLICON	China	Asia	China	20578800	11344956	KAROLINSKA INSITUTET	14-Aug	public	sra,run.zq	s3,ncbi,gs	ncbi.public,gs.us-east1,s3.us-east-1	saliva	Illumina MiSeq	PCR	METAGENOMIC	male	control	600	1	ILLUMINA	human oral metagenome	ERP120759	ERX4044768	PAIRED	non-stimulated	no
ERR4043575	PRJEB37445	SAMEA6796485		AMPLICON	China	Asia	China	33053400	17882740	KAROLINSKA INSITUTET	11-Sep	public	run.zq,sra	s3,gs,ncbi	ncbi.public,gs.us-east1,s3.us-east-1	saliva	Illumina MiSeq	PCR	METAGENOMIC	female	control	600	1	ILLUMINA	human oral metagenome	ERP120759	ERX4044769	PAIRED	non-stimulated	no
ERR4043576	PRJEB37445	SAMEA6796486		AMPLICON	China	Asia	China	27072600	14591299	KAROLINSKA INSITUTET	13-Dec	public	run.zq,sra	ncbi,gs,s3	s3.us-east-1,gs.us-east1,ncbi.public	saliva	Illumina MiSeq	PCR	METAGENOMIC	female	control	600	1	ILLUMINA	human oral metagenome	ERP120759	ERX4044770	PAIRED	non-stimulated	no
ERR4043577	PRJEB37445	SAMEA6796487		AMPLICON	China	Asia	China	23922600	13171954	KAROLINSKA INSITUTET	14-Jan	public	run.zq,sra	ncbi,s3,gs	gs.us-east1,s3.us-east-1,ncbi.public	saliva	Illumina MiSeq	PCR	METAGENOMIC	female	control	600	1	ILLUMINA	human oral metagenome	ERP120759	ERX4044771	PAIRED	non-stimulated	no
ERR4043578	PRJEB37445	SAMEA6796488		AMPLICON	China	Asia	China	38330400	20764057	KAROLINSKA INSITUTET	14-Jun	public	run.zq,sra	ncbi,s3,gs	s3.us-east-1,ncbi.public,gs.us-east1	saliva	Illumina MiSeq	PCR	METAGENOMIC	female	control	600	1	ILLUMINA	human oral metagenome	ERP120759	ERX4044772	PAIRED	non-stimulated	no
ERR4043579	PRJEB37445	SAMEA6796489		AMPLICON	China	Asia	China	34570800	18746391	KAROLINSKA INSITUTET	11-Nov	public	run.zq,sra	ncbi,gs,s3	ncbi.public,s3.us-east-1,gs.us-east1	saliva	Illumina MiSeq	PCR	METAGENOMIC	male	control	600	1	ILLUMINA	human oral metagenome	ERP120759	ERX4044773	PAIRED	non-stimulated	no
ERR4043580	PRJEB37445	SAMEA6796490		AMPLICON	China	Asia	China	35009400	18953766	KAROLINSKA INSITUTET	14-Jul	public	run.zq,sra	gs,s3,ncbi	ncbi.public,s3.us-east-1,gs.us-east1	saliva	Illumina MiSeq	PCR	METAGENOMIC	male	control	600	1	ILLUMINA	human oral metagenome	ERP120759	ERX4044774	PAIRED	non-stimulated	no
ERR4043581	PRJEB37445	SAMEA6796194		AMPLICON	China	Asia	China	34963800	19742043	KAROLINSKA INSITUTET	14-Mar	public	run.zq,sra	s3,ncbi,gs	s3.us-east-1,gs.us-east1,ncbi.public	saliva	Illumina MiSeq	PCR	METAGENOMIC	male	control	600	1	ILLUMINA	human oral metagenome	ERP120759	ERX4044775	PAIRED	non-stimulated	no
ERR4043582	PRJEB37445	SAMEA6796491		AMPLICON	China	Asia	China	28840200	15618760	KAROLINSKA INSITUTET	14-Jul	public	run.zq,sra	ncbi,s3,gs	gs.us-east1,ncbi.public,s3.us-east-1	saliva	Illumina MiSeq	PCR	METAGENOMIC	male	control	600	1	ILLUMINA	human oral metagenome	ERP120759	ERX4044776	PAIRED	non-stimulated	no
ERR4043583	PRJEB37445	SAMEA6796492		AMPLICON	China	Asia	China	32548800	17785726	KAROLINSKA INSITUTET	14-Aug	public	sra,run.zq	ncbi,s3,gs	s3.us-east-1,ncbi.public,gs.us-east1	saliva	Illumina MiSeq	PCR	METAGENOMIC	male	control	600	1	ILLUMINA	human oral metagenome	ERP120759	ERX4044777	PAIRED	non-stimulated	no
ERR4043584	PRJEB37445	SAMEA6796493		AMPLICON	China	Asia	China	27214800	14681661	KAROLINSKA INSITUTET	14-Aug	public	sra,run.zq	s3,ncbi,gs	ncbi.public,gs.us-east1,s3.us-east-1	saliva	Illumina MiSeq	PCR	METAGENOMIC	male	control	600	1	ILLUMINA	human oral metagenome	ERP120759	ERX4044778	PAIRED	non-stimulated	no
ERR4043585	PRJEB37445	SAMEA6796494		AMPLICON	China	Asia	China	29970600	16163729	KAROLINSKA INSITUTET	11-Nov	public	sra,run.zq	gs,ncbi,s3	gs.us-east1,s3.us-east-1,ncbi.public	saliva	Illumina MiSeq	PCR	METAGENOMIC	female	control	600	1	ILLUMINA	human oral metagenome	ERP120759	ERX4044779	PAIRED	non-stimulated	no
ERR4043586	PRJEB37445	SAMEA6796495		AMPLICON	China	Asia	China	30415800	16496947	KAROLINSKA INSITUTET	11-Nov	public	run.zq,sra	s3,ncbi,gs	s3.us-east-1,gs.us-east1,ncbi.public	saliva	Illumina MiSeq	PCR	METAGENOMIC	female	control	600	1	ILLUMINA	human oral metagenome	ERP120759	ERX4044780	PAIRED	non-stimulated	no
ERR4043587	PRJEB37445	SAMEA6796496		AMPLICON	China	Asia	China	42390600	22925878	KAROLINSKA INSITUTET	14-Mar	public	sra,run.zq	gs,s3,ncbi	ncbi.public,gs.us-east1,s3.us-east-1	saliva	Illumina MiSeq	PCR	METAGENOMIC	female	control	600	1	ILLUMINA	human oral metagenome	ERP120759	ERX4044781	PAIRED	non-stimulated	no
ERR4043588	PRJEB37445	SAMEA6796497		AMPLICON	China	Asia	China	33885600	18344895	KAROLINSKA INSITUTET	14-Jun	public	sra,run.zq	ncbi,s3,gs	ncbi.public,gs.us-east1,s3.us-east-1	saliva	Illumina MiSeq	PCR	METAGENOMIC	female	control	600	1	ILLUMINA	human oral metagenome	ERP120759	ERX4044782	PAIRED	non-stimulated	no
ERR4043589	PRJEB37445	SAMEA6796498		AMPLICON	China	Asia	China	23099400	12512816	KAROLINSKA INSITUTET	14-May	public	sra,run.zq	ncbi,gs,s3	gs.us-east1,s3.us-east-1,ncbi.public	saliva	Illumina MiSeq	PCR	METAGENOMIC	male	control	600	1	ILLUMINA	human oral metagenome	ERP120759	ERX4044783	PAIRED	non-stimulated	no
ERR4043590	PRJEB37445	SAMEA6796499		AMPLICON	China	Asia	China	31572000	17083830	KAROLINSKA INSITUTET	14-Jul	public	sra,run.zq	s3,ncbi,gs	gs.us-east1,ncbi.public,s3.us-east-1	saliva	Illumina MiSeq	PCR	METAGENOMIC	male	control	600	1	ILLUMINA	human oral metagenome	ERP120759	ERX4044784	PAIRED	non-stimulated	no
ERR4043591	PRJEB37445	SAMEA6796500		AMPLICON	China	Asia	China	30137400	16431411	KAROLINSKA INSITUTET	14-Aug	public	run.zq,sra	s3,gs,ncbi	s3.us-east-1,gs.us-east1,ncbi.public	saliva	Illumina MiSeq	PCR	METAGENOMIC	male	control	600	1	ILLUMINA	human oral metagenome	ERP120759	ERX4044785	PAIRED	non-stimulated	no
ERR4043592	PRJEB37445	SAMEA6796195		AMPLICON	China	Asia	China	28838400	16365716	KAROLINSKA INSITUTET	11-Sep	public	run.zq,sra	ncbi,s3,gs	s3.us-east-1,ncbi.public,gs.us-east1	saliva	Illumina MiSeq	PCR	METAGENOMIC	male	control	600	1	ILLUMINA	human oral metagenome	ERP120759	ERX4044786	PAIRED	non-stimulated	no
ERR4043593	PRJEB37445	SAMEA6796501		AMPLICON	China	Asia	China	18382800	10000743	KAROLINSKA INSITUTET	14-Oct	public	sra,run.zq	s3,ncbi,gs	ncbi.public,gs.us-east1,s3.us-east-1	saliva	Illumina MiSeq	PCR	METAGENOMIC	female	control	600	1	ILLUMINA	human oral metagenome	ERP120759	ERX4044787	PAIRED	non-stimulated	no
ERR4043594	PRJEB37445	SAMEA6796502		AMPLICON	China	Asia	China	29854200	16143368	KAROLINSKA INSITUTET	14-Sep	public	run.zq,sra	gs,ncbi,s3	s3.us-east-1,ncbi.public,gs.us-east1	saliva	Illumina MiSeq	PCR	METAGENOMIC	female	control	600	1	ILLUMINA	human oral metagenome	ERP120759	ERX4044788	PAIRED	non-stimulated	no
ERR4043595	PRJEB37445	SAMEA6796503		AMPLICON	China	Asia	China	35030400	19024446	KAROLINSKA INSITUTET	14-Nov	public	sra,run.zq	ncbi,gs,s3	s3.us-east-1,ncbi.public,gs.us-east1	saliva	Illumina MiSeq	PCR	METAGENOMIC	female	control	600	1	ILLUMINA	human oral metagenome	ERP120759	ERX4044789	PAIRED	non-stimulated	no
ERR4043596	PRJEB37445	SAMEA6796504		AMPLICON	China	Asia	China	32355000	17522440	KAROLINSKA INSITUTET	11-Dec	public	sra,run.zq	ncbi,s3,gs	s3.us-east-1,ncbi.public,gs.us-east1	saliva	Illumina MiSeq	PCR	METAGENOMIC	male	control	600	1	ILLUMINA	human oral metagenome	ERP120759	ERX4044790	PAIRED	non-stimulated	no
ERR4043597	PRJEB37445	SAMEA6796505		AMPLICON	China	Asia	China	38263200	20686980	KAROLINSKA INSITUTET	12-Sep	public	run.zq,sra	gs,s3,ncbi	gs.us-east1,s3.us-east-1,ncbi.public	saliva	Illumina MiSeq	PCR	METAGENOMIC	male	control	600	1	ILLUMINA	human oral metagenome	ERP120759	ERX4044791	PAIRED	non-stimulated	no
ERR4043598	PRJEB37445	SAMEA6796506		AMPLICON	China	Asia	China	28735800	15497199	KAROLINSKA INSITUTET	13-Dec	public	sra,run.zq	s3,gs,ncbi	ncbi.public,s3.us-east-1,gs.us-east1	saliva	Illumina MiSeq	PCR	METAGENOMIC	male	control	600	1	ILLUMINA	human oral metagenome	ERP120759	ERX4044792	PAIRED	non-stimulated	no
ERR4043599	PRJEB37445	SAMEA6796507		AMPLICON	China	Asia	China	30862200	16634792	KAROLINSKA INSITUTET	14-Mar	public	run.zq,sra	s3,ncbi,gs	ncbi.public,gs.us-east1,s3.us-east-1	saliva	Illumina MiSeq	PCR	METAGENOMIC	male	control	600	1	ILLUMINA	human oral metagenome	ERP120759	ERX4044793	PAIRED	non-stimulated	no
ERR4043600	PRJEB37445	SAMEA6796508		AMPLICON	China	Asia	China	28983600	15712362	KAROLINSKA INSITUTET	14-Apr	public	sra,run.zq	ncbi,gs,s3	gs.us-east1,s3.us-east-1,ncbi.public	saliva	Illumina MiSeq	PCR	METAGENOMIC	male	control	600	1	ILLUMINA	human oral metagenome	ERP120759	ERX4044794	PAIRED	non-stimulated	no
ERR4043601	PRJEB37445	SAMEA6796509		AMPLICON	China	Asia	China	32774400	17762414	KAROLINSKA INSITUTET	14-Jul	public	sra,run.zq	s3,gs,ncbi	ncbi.public,gs.us-east1,s3.us-east-1	saliva	Illumina MiSeq	PCR	METAGENOMIC	male	control	600	1	ILLUMINA	human oral metagenome	ERP120759	ERX4044795	PAIRED	non-stimulated	no
ERR4043602	PRJEB37445	SAMEA6796510		AMPLICON	China	Asia	China	54609000	29742502	KAROLINSKA INSITUTET	14-Jul	public	sra,run.zq	ncbi,s3,gs	gs.us-east1,ncbi.public,s3.us-east-1	saliva	Illumina MiSeq	PCR	METAGENOMIC	male	control	600	1	ILLUMINA	human oral metagenome	ERP120759	ERX4044796	PAIRED	non-stimulated	no
ERR4043603	PRJEB37445	SAMEA6796196		AMPLICON	China	Asia	China	60204600	33336495	KAROLINSKA INSITUTET	14-Jan	public	sra,run.zq	gs,ncbi,s3	ncbi.public,s3.us-east-1,gs.us-east1	saliva	Illumina MiSeq	PCR	METAGENOMIC	male	control	600	1	ILLUMINA	human oral metagenome	ERP120759	ERX4044797	PAIRED	non-stimulated	no
ERR4043604	PRJEB37445	SAMEA6796511		AMPLICON	China	Asia	China	19050000	10316604	KAROLINSKA INSITUTET	14-Nov	public	sra,run.zq	gs,s3,ncbi	ncbi.public,gs.us-east1,s3.us-east-1	saliva	Illumina MiSeq	PCR	METAGENOMIC	male	control	600	1	ILLUMINA	human oral metagenome	ERP120759	ERX4044798	PAIRED	non-stimulated	no
ERR4043605	PRJEB37445	SAMEA6796512		AMPLICON	China	Asia	China	26635200	14296935	KAROLINSKA INSITUTET	11-Nov	public	run.zq,sra	s3,gs,ncbi	ncbi.public,s3.us-east-1,gs.us-east1	saliva	Illumina MiSeq	PCR	METAGENOMIC	female	control	600	1	ILLUMINA	human oral metagenome	ERP120759	ERX4044799	PAIRED	non-stimulated	no
ERR4043606	PRJEB37445	SAMEA6796513		AMPLICON	China	Asia	China	25980000	14093083	KAROLINSKA INSITUTET	14-May	public	run.zq,sra	gs,s3,ncbi	ncbi.public,gs.us-east1,s3.us-east-1	saliva	Illumina MiSeq	PCR	METAGENOMIC	female	control	600	1	ILLUMINA	human oral metagenome	ERP120759	ERX4044800	PAIRED	non-stimulated	no
ERR4043607	PRJEB37445	SAMEA6796514		AMPLICON	China	Asia	China	20352000	11133499	KAROLINSKA INSITUTET	13-Dec	public	sra,run.zq	gs,ncbi,s3	gs.us-east1,ncbi.public,s3.us-east-1	saliva	Illumina MiSeq	PCR	METAGENOMIC	male	control	600	1	ILLUMINA	human oral metagenome	ERP120759	ERX4044801	PAIRED	non-stimulated	no
ERR4043608	PRJEB37445	SAMEA6796515		AMPLICON	China	Asia	China	30016800	16535346	KAROLINSKA INSITUTET	14-Apr	public	sra,run.zq	s3,ncbi,gs	gs.us-east1,s3.us-east-1,ncbi.public	saliva	Illumina MiSeq	PCR	METAGENOMIC	male	control	600	1	ILLUMINA	human oral metagenome	ERP120759	ERX4044802	PAIRED	non-stimulated	no
ERR4043609	PRJEB37445	SAMEA6796516		AMPLICON	China	Asia	China	28491000	15674921	KAROLINSKA INSITUTET	14-May	public	run.zq,sra	ncbi,s3,gs	ncbi.public,gs.us-east1,s3.us-east-1	saliva	Illumina MiSeq	PCR	METAGENOMIC	male	control	600	1	ILLUMINA	human oral metagenome	ERP120759	ERX4044803	PAIRED	non-stimulated	no
ERR4043610	PRJEB37445	SAMEA6796517		AMPLICON	China	Asia	China	23367600	12837519	KAROLINSKA INSITUTET	14-Jun	public	run.zq,sra	ncbi,s3,gs	ncbi.public,gs.us-east1,s3.us-east-1	saliva	Illumina MiSeq	PCR	METAGENOMIC	male	control	600	1	ILLUMINA	human oral metagenome	ERP120759	ERX4044804	PAIRED	non-stimulated	no
ERR4043611	PRJEB37445	SAMEA6796518		AMPLICON	China	Asia	China	43390800	23578633	KAROLINSKA INSITUTET	14-Jun	public	sra,run.zq	s3,gs,ncbi	gs.us-east1,s3.us-east-1,ncbi.public	saliva	Illumina MiSeq	PCR	METAGENOMIC	male	control	600	1	ILLUMINA	human oral metagenome	ERP120759	ERX4044805	PAIRED	non-stimulated	no
ERR4043612	PRJEB37445	SAMEA6796519		AMPLICON	China	Asia	China	42618000	23171363	KAROLINSKA INSITUTET	14-Jul	public	sra,run.zq	ncbi,gs,s3	gs.us-east1,ncbi.public,s3.us-east-1	saliva	Illumina MiSeq	PCR	METAGENOMIC	male	control	600	1	ILLUMINA	human oral metagenome	ERP120759	ERX4044806	PAIRED	non-stimulated	no
ERR4043613	PRJEB37445	SAMEA6796520		AMPLICON	China	Asia	China	24823800	13412000	KAROLINSKA INSITUTET	11-Nov	public	run.zq,sra	gs,s3,ncbi	s3.us-east-1,ncbi.public,gs.us-east1	saliva	Illumina MiSeq	PCR	METAGENOMIC	female	control	600	1	ILLUMINA	human oral metagenome	ERP120759	ERX4044807	PAIRED	non-stimulated	no
ERR4043614	PRJEB37445	SAMEA6796197		AMPLICON	China	Asia	China	19188000	10789385	KAROLINSKA INSITUTET	14-Apr	public	sra,run.zq	ncbi,s3,gs	gs.us-east1,s3.us-east-1,ncbi.public	saliva	Illumina MiSeq	PCR	METAGENOMIC	male	control	600	1	ILLUMINA	human oral metagenome	ERP120759	ERX4044808	PAIRED	non-stimulated	no
ERR4043615	PRJEB37445	SAMEA6796521		AMPLICON	China	Asia	China	36598200	19770064	KAROLINSKA INSITUTET	11-Dec	public	run.zq,sra	gs,s3,ncbi	gs.us-east1,ncbi.public,s3.us-east-1	saliva	Illumina MiSeq	PCR	METAGENOMIC	female	control	600	1	ILLUMINA	human oral metagenome	ERP120759	ERX4044809	PAIRED	non-stimulated	no
ERR4043616	PRJEB37445	SAMEA6796522		AMPLICON	China	Asia	China	23950800	13220098	KAROLINSKA INSITUTET	14-Apr	public	sra,run.zq	ncbi,gs,s3	ncbi.public,gs.us-east1,s3.us-east-1	saliva	Illumina MiSeq	PCR	METAGENOMIC	female	control	600	1	ILLUMINA	human oral metagenome	ERP120759	ERX4044810	PAIRED	non-stimulated	no
ERR4043617	PRJEB37445	SAMEA6796523		AMPLICON	China	Asia	China	35676600	19240123	KAROLINSKA INSITUTET	14-Jul	public	run.zq,sra	gs,s3,ncbi	s3.us-east-1,gs.us-east1,ncbi.public	saliva	Illumina MiSeq	PCR	METAGENOMIC	female	control	600	1	ILLUMINA	human oral metagenome	ERP120759	ERX4044811	PAIRED	non-stimulated	no
ERR4043618	PRJEB37445	SAMEA6796524		AMPLICON	China	Asia	China	33591000	18188494	KAROLINSKA INSITUTET	14-Nov	public	run.zq,sra	s3,ncbi,gs	ncbi.public,s3.us-east-1,gs.us-east1	saliva	Illumina MiSeq	PCR	METAGENOMIC	female	control	600	1	ILLUMINA	human oral metagenome	ERP120759	ERX4044812	PAIRED	non-stimulated	no
ERR4043619	PRJEB37445	SAMEA6796525		AMPLICON	China	Asia	China	37242000	20230079	KAROLINSKA INSITUTET	12-May	public	sra,run.zq	ncbi,s3,gs	ncbi.public,gs.us-east1,s3.us-east-1	saliva	Illumina MiSeq	PCR	METAGENOMIC	male	control	600	1	ILLUMINA	human oral metagenome	ERP120759	ERX4044813	PAIRED	non-stimulated	no
ERR4043620	PRJEB37445	SAMEA6796526		AMPLICON	China	Asia	China	18523800	9981017	KAROLINSKA INSITUTET	14-Apr	public	run.zq,sra	s3,ncbi,gs	gs.us-east1,s3.us-east-1,ncbi.public	saliva	Illumina MiSeq	PCR	METAGENOMIC	male	control	600	1	ILLUMINA	human oral metagenome	ERP120759	ERX4044814	PAIRED	non-stimulated	no
ERR4043621	PRJEB37445	SAMEA6796527		AMPLICON	China	Asia	China	18770400	10189757	KAROLINSKA INSITUTET	14-May	public	run.zq,sra	gs,s3,ncbi	gs.us-east1,s3.us-east-1,ncbi.public	saliva	Illumina MiSeq	PCR	METAGENOMIC	male	control	600	1	ILLUMINA	human oral metagenome	ERP120759	ERX4044815	PAIRED	non-stimulated	no
ERR4043622	PRJEB37445	SAMEA6796528		AMPLICON	China	Asia	China	27115800	14805878	KAROLINSKA INSITUTET	14-May	public	run.zq,sra	gs,ncbi,s3	gs.us-east1,ncbi.public,s3.us-east-1	saliva	Illumina MiSeq	PCR	METAGENOMIC	male	control	600	1	ILLUMINA	human oral metagenome	ERP120759	ERX4044816	PAIRED	non-stimulated	no
ERR4043623	PRJEB37445	SAMEA6796529		AMPLICON	China	Asia	China	26469000	14283023	KAROLINSKA INSITUTET	14-Jul	public	run.zq,sra	gs,ncbi,s3	s3.us-east-1,gs.us-east1,ncbi.public	saliva	Illumina MiSeq	PCR	METAGENOMIC	male	control	600	1	ILLUMINA	human oral metagenome	ERP120759	ERX4044817	PAIRED	non-stimulated	no
ERR4043624	PRJEB37445	SAMEA6796530		AMPLICON	China	Asia	China	22271400	12109794	KAROLINSKA INSITUTET	14-Jul	public	sra,run.zq	ncbi,s3,gs	s3.us-east-1,gs.us-east1,ncbi.public	saliva	Illumina MiSeq	PCR	METAGENOMIC	male	control	600	1	ILLUMINA	human oral metagenome	ERP120759	ERX4044818	PAIRED	non-stimulated	no
ERR4043625	PRJEB37445	SAMEA6796198		AMPLICON	China	Asia	China	213477600	118651782	KAROLINSKA INSITUTET	13-Nov	public	sra,run.zq	ncbi,gs,s3	s3.us-east-1,ncbi.public,gs.us-east1	saliva	Illumina MiSeq	PCR	METAGENOMIC	female	control	600	1	ILLUMINA	human oral metagenome	ERP120759	ERX4044819	PAIRED	non-stimulated	no
ERR4043626	PRJEB37445	SAMEA6796531		AMPLICON	China	Asia	China	27366600	14827743	KAROLINSKA INSITUTET	14-Sep	public	run.zq,sra	gs,s3,ncbi	ncbi.public,s3.us-east-1,gs.us-east1	saliva	Illumina MiSeq	PCR	METAGENOMIC	male	control	600	1	ILLUMINA	human oral metagenome	ERP120759	ERX4044820	PAIRED	non-stimulated	no
ERR4043627	PRJEB37445	SAMEA6796532		AMPLICON	China	Asia	China	36643800	19962827	KAROLINSKA INSITUTET	14-Jan	public	run.zq,sra	gs,s3,ncbi	ncbi.public,s3.us-east-1,gs.us-east1	saliva	Illumina MiSeq	PCR	METAGENOMIC	female	control	600	1	ILLUMINA	human oral metagenome	ERP120759	ERX4044821	PAIRED	non-stimulated	no
ERR4043628	PRJEB37445	SAMEA6796533		AMPLICON	China	Asia	China	25864800	14038807	KAROLINSKA INSITUTET	14-Mar	public	run.zq,sra	s3,gs,ncbi	ncbi.public,s3.us-east-1,gs.us-east1	saliva	Illumina MiSeq	PCR	METAGENOMIC	female	control	600	1	ILLUMINA	human oral metagenome	ERP120759	ERX4044822	PAIRED	non-stimulated	no
ERR4043629	PRJEB37445	SAMEA6796534		AMPLICON	China	Asia	China	31834200	17282953	KAROLINSKA INSITUTET	14-Aug	public	sra,run.zq	ncbi,s3,gs	s3.us-east-1,gs.us-east1,ncbi.public	saliva	Illumina MiSeq	PCR	METAGENOMIC	female	control	600	1	ILLUMINA	human oral metagenome	ERP120759	ERX4044823	PAIRED	non-stimulated	no
ERR4043630	PRJEB37445	SAMEA6796535		AMPLICON	China	Asia	China	36827400	19937256	KAROLINSKA INSITUTET	11-Dec	public	sra,run.zq	s3,ncbi,gs	gs.us-east1,ncbi.public,s3.us-east-1	saliva	Illumina MiSeq	PCR	METAGENOMIC	male	control	600	1	ILLUMINA	human oral metagenome	ERP120759	ERX4044824	PAIRED	non-stimulated	no
ERR4043631	PRJEB37445	SAMEA6796536		AMPLICON	China	Asia	China	41820000	22616825	KAROLINSKA INSITUTET	12-Oct	public	run.zq,sra	s3,ncbi,gs	gs.us-east1,s3.us-east-1,ncbi.public	saliva	Illumina MiSeq	PCR	METAGENOMIC	male	control	600	1	ILLUMINA	human oral metagenome	ERP120759	ERX4044825	PAIRED	non-stimulated	no
ERR4043632	PRJEB37445	SAMEA6796537		AMPLICON	China	Asia	China	29969400	16271432	KAROLINSKA INSITUTET	14-Apr	public	run.zq,sra	ncbi,gs,s3	ncbi.public,s3.us-east-1,gs.us-east1	saliva	Illumina MiSeq	PCR	METAGENOMIC	male	control	600	1	ILLUMINA	human oral metagenome	ERP120759	ERX4044826	PAIRED	non-stimulated	no
ERR4043633	PRJEB37445	SAMEA6796538		AMPLICON	China	Asia	China	63349800	34149515	KAROLINSKA INSITUTET	14-May	public	run.zq,sra	gs,s3,ncbi	gs.us-east1,s3.us-east-1,ncbi.public	saliva	Illumina MiSeq	PCR	METAGENOMIC	male	control	600	1	ILLUMINA	human oral metagenome	ERP120759	ERX4044827	PAIRED	non-stimulated	no
ERR4043634	PRJEB37445	SAMEA6796539		AMPLICON	China	Asia	China	43986000	23937241	KAROLINSKA INSITUTET	14-May	public	run.zq,sra	ncbi,s3,gs	ncbi.public,gs.us-east1,s3.us-east-1	saliva	Illumina MiSeq	PCR	METAGENOMIC	male	control	600	1	ILLUMINA	human oral metagenome	ERP120759	ERX4044828	PAIRED	non-stimulated	no
ERR4043635	PRJEB37445	SAMEA6796540		AMPLICON	China	Asia	China	48625800	26281823	KAROLINSKA INSITUTET	14-Aug	public	sra,run.zq	gs,s3,ncbi	gs.us-east1,ncbi.public,s3.us-east-1	saliva	Illumina MiSeq	PCR	METAGENOMIC	male	control	600	1	ILLUMINA	human oral metagenome	ERP120759	ERX4044829	PAIRED	non-stimulated	no
ERR4043636	PRJEB37445	SAMEA6796199		AMPLICON	China	Asia	China	26314800	14898801	KAROLINSKA INSITUTET	13-Dec	public	sra,run.zq	ncbi,s3,gs	ncbi.public,gs.us-east1,s3.us-east-1	saliva	Illumina MiSeq	PCR	METAGENOMIC	female	control	600	1	ILLUMINA	human oral metagenome	ERP120759	ERX4044830	PAIRED	non-stimulated	no
ERR4043637	PRJEB37445	SAMEA6796541		AMPLICON	China	Asia	China	18522000	10076639	KAROLINSKA INSITUTET	14-Nov	public	run.zq,sra	gs,ncbi,s3	ncbi.public,gs.us-east1,s3.us-east-1	saliva	Illumina MiSeq	PCR	METAGENOMIC	male	control	600	1	ILLUMINA	human oral metagenome	ERP120759	ERX4044831	PAIRED	non-stimulated	no
ERR4043638	PRJEB37445	SAMEA6796542		AMPLICON	China	Asia	China	28506600	15414844	KAROLINSKA INSITUTET	13-Dec	public	run.zq,sra	s3,gs,ncbi	s3.us-east-1,gs.us-east1,ncbi.public	saliva	Illumina MiSeq	PCR	METAGENOMIC	female	control	600	1	ILLUMINA	human oral metagenome	ERP120759	ERX4044832	PAIRED	non-stimulated	no
ERR4043639	PRJEB37445	SAMEA6796543		AMPLICON	China	Asia	China	41106600	22200924	KAROLINSKA INSITUTET	14-Jul	public	sra,run.zq	gs,s3,ncbi	ncbi.public,s3.us-east-1,gs.us-east1	saliva	Illumina MiSeq	PCR	METAGENOMIC	male	control	600	1	ILLUMINA	human oral metagenome	ERP120759	ERX4044833	PAIRED	non-stimulated	no
ERR4043640	PRJEB37445	SAMEA6796544		AMPLICON	China	Asia	China	31678800	17204189	KAROLINSKA INSITUTET	14-Jul	public	sra,run.zq	gs,s3,ncbi	gs.us-east1,s3.us-east-1,ncbi.public	saliva	Illumina MiSeq	PCR	METAGENOMIC	male	control	600	1	ILLUMINA	human oral metagenome	ERP120759	ERX4044834	PAIRED	non-stimulated	no
ERR4043641	PRJEB37445	SAMEA6796545		AMPLICON	China	Asia	China	40726800	22021741	KAROLINSKA INSITUTET	11-Sep	public	sra,run.zq	gs,ncbi,s3	ncbi.public,gs.us-east1,s3.us-east-1	saliva	Illumina MiSeq	PCR	METAGENOMIC	male	control	600	1	ILLUMINA	human oral metagenome	ERP120759	ERX4044835	PAIRED	non-stimulated	no
ERR4043642	PRJEB37445	SAMEA6796546		AMPLICON	China	Asia	China	33742800	18248416	KAROLINSKA INSITUTET	14-Jul	public	run.zq,sra	ncbi,gs,s3	gs.us-east1,ncbi.public,s3.us-east-1	saliva	Illumina MiSeq	PCR	METAGENOMIC	male	control	600	1	ILLUMINA	human oral metagenome	ERP120759	ERX4044836	PAIRED	non-stimulated	no
ERR4043643	PRJEB37445	SAMEA6796547		AMPLICON	China	Asia	China	31149600	17272556	KAROLINSKA INSITUTET	11-Sep	public	sra,run.zq	ncbi,s3,gs	ncbi.public,gs.us-east1,s3.us-east-1	saliva	Illumina MiSeq	PCR	METAGENOMIC	male	control	600	1	ILLUMINA	human oral metagenome	ERP120759	ERX4044837	PAIRED	non-stimulated	no
ERR4043644	PRJEB37445	SAMEA6796548		AMPLICON	China	Asia	China	36707400	20373143	KAROLINSKA INSITUTET	12-Aug	public	run.zq,sra	ncbi,s3,gs	ncbi.public,s3.us-east-1,gs.us-east1	saliva	Illumina MiSeq	PCR	METAGENOMIC	male	control	600	1	ILLUMINA	human oral metagenome	ERP120759	ERX4044838	PAIRED	non-stimulated	no
ERR4043645	PRJEB37445	SAMEA6796549		AMPLICON	China	Asia	China	32322000	17964887	KAROLINSKA INSITUTET	14-May	public	sra,run.zq	s3,ncbi,gs	ncbi.public,gs.us-east1,s3.us-east-1	saliva	Illumina MiSeq	PCR	METAGENOMIC	male	control	600	1	ILLUMINA	human oral metagenome	ERP120759	ERX4044839	PAIRED	non-stimulated	no
ERR4043646	PRJEB37445	SAMEA6796550		AMPLICON	China	Asia	China	45985200	25418047	KAROLINSKA INSITUTET	13-Dec	public	sra,run.zq	s3,gs,ncbi	gs.us-east1,ncbi.public,s3.us-east-1	saliva	Illumina MiSeq	PCR	METAGENOMIC	female	control	600	1	ILLUMINA	human oral metagenome	ERP120759	ERX4044840	PAIRED	non-stimulated	no
ERR4043647	PRJEB37445	SAMEA6796200		AMPLICON	China	Asia	China	25461000	14615477	KAROLINSKA INSITUTET	11-Nov	public	run.zq,sra	ncbi,gs,s3	s3.us-east-1,ncbi.public,gs.us-east1	saliva	Illumina MiSeq	PCR	METAGENOMIC	male	control	600	1	ILLUMINA	human oral metagenome	ERP120759	ERX4044841	PAIRED	non-stimulated	no
ERR4043648	PRJEB37445	SAMEA6796551		AMPLICON	China	Asia	China	49228200	27258640	KAROLINSKA INSITUTET	14-Apr	public	run.zq,sra	gs,ncbi,s3	s3.us-east-1,ncbi.public,gs.us-east1	saliva	Illumina MiSeq	PCR	METAGENOMIC	female	control	600	1	ILLUMINA	human oral metagenome	ERP120759	ERX4044842	PAIRED	non-stimulated	no
ERR4043649	PRJEB37445	SAMEA6796552		AMPLICON	China	Asia	China	30640800	16913355	KAROLINSKA INSITUTET	12-Jun	public	run.zq,sra	ncbi,s3,gs	gs.us-east1,s3.us-east-1,ncbi.public	saliva	Illumina MiSeq	PCR	METAGENOMIC	male	control	600	1	ILLUMINA	human oral metagenome	ERP120759	ERX4044843	PAIRED	non-stimulated	no
ERR4043650	PRJEB37445	SAMEA6796553		AMPLICON	China	Asia	China	38698200	21535327	KAROLINSKA INSITUTET	14-Jan	public	run.zq,sra	ncbi,s3,gs	ncbi.public,s3.us-east-1,gs.us-east1	saliva	Illumina MiSeq	PCR	METAGENOMIC	male	control	600	1	ILLUMINA	human oral metagenome	ERP120759	ERX4044844	PAIRED	non-stimulated	no
ERR4043651	PRJEB37445	SAMEA6796554		AMPLICON	China	Asia	China	29284800	16165896	KAROLINSKA INSITUTET	11-Nov	public	sra,run.zq	gs,s3,ncbi	gs.us-east1,s3.us-east-1,ncbi.public	saliva	Illumina MiSeq	PCR	METAGENOMIC	male	control	600	1	ILLUMINA	human oral metagenome	ERP120759	ERX4044845	PAIRED	non-stimulated	no
ERR4043652	PRJEB37445	SAMEA6796555		AMPLICON	China	Asia	China	21728400	12074742	KAROLINSKA INSITUTET	11-Nov	public	sra,run.zq	s3,gs,ncbi	ncbi.public,gs.us-east1,s3.us-east-1	saliva	Illumina MiSeq	PCR	METAGENOMIC	male	control	600	1	ILLUMINA	human oral metagenome	ERP120759	ERX4044846	PAIRED	non-stimulated	no
ERR4043653	PRJEB37445	SAMEA6796556		AMPLICON	China	Asia	China	27711600	15344212	KAROLINSKA INSITUTET	12-Oct	public	sra,run.zq	ncbi,s3,gs	ncbi.public,s3.us-east-1,gs.us-east1	saliva	Illumina MiSeq	PCR	METAGENOMIC	male	control	600	1	ILLUMINA	human oral metagenome	ERP120759	ERX4044847	PAIRED	non-stimulated	no
ERR4043654	PRJEB37445	SAMEA6796557		AMPLICON	China	Asia	China	38686200	21534075	KAROLINSKA INSITUTET	12-Sep	public	sra,run.zq	gs,s3,ncbi	ncbi.public,s3.us-east-1,gs.us-east1	saliva	Illumina MiSeq	PCR	METAGENOMIC	male	control	600	1	ILLUMINA	human oral metagenome	ERP120759	ERX4044848	PAIRED	non-stimulated	no
ERR4043655	PRJEB37445	SAMEA6796558		AMPLICON	China	Asia	China	25394400	14308953	KAROLINSKA INSITUTET	13-Dec	public	sra,run.zq	ncbi,gs,s3	ncbi.public,gs.us-east1,s3.us-east-1	saliva	Illumina MiSeq	PCR	METAGENOMIC	male	control	600	1	ILLUMINA	human oral metagenome	ERP120759	ERX4044849	PAIRED	non-stimulated	no
ERR4043656	PRJEB37445	SAMEA6796559		AMPLICON	China	Asia	China	27650400	15333136	KAROLINSKA INSITUTET	14-Apr	public	sra,run.zq	gs,s3,ncbi	gs.us-east1,ncbi.public,s3.us-east-1	saliva	Illumina MiSeq	PCR	METAGENOMIC	male	control	600	1	ILLUMINA	human oral metagenome	ERP120759	ERX4044850	PAIRED	non-stimulated	no
ERR4043657	PRJEB37445	SAMEA6796560		AMPLICON	China	Asia	China	30368400	16907915	KAROLINSKA INSITUTET	14-Jun	public	sra,run.zq	ncbi,gs,s3	ncbi.public,gs.us-east1,s3.us-east-1	saliva	Illumina MiSeq	PCR	METAGENOMIC	male	control	600	1	ILLUMINA	human oral metagenome	ERP120759	ERX4044851	PAIRED	non-stimulated	no
ERR4043658	PRJEB37445	SAMEA6796201		AMPLICON	China	Asia	China	19408800	11172613	KAROLINSKA INSITUTET	14-Apr	public	sra,run.zq	s3,ncbi,gs	gs.us-east1,s3.us-east-1,ncbi.public	saliva	Illumina MiSeq	PCR	METAGENOMIC	male	control	600	1	ILLUMINA	human oral metagenome	ERP120759	ERX4044852	PAIRED	non-stimulated	no
ERR4043659	PRJEB37445	SAMEA6796561		AMPLICON	China	Asia	China	39042000	21596179	KAROLINSKA INSITUTET	14-Aug	public	run.zq,sra	s3,gs,ncbi	gs.us-east1,s3.us-east-1,ncbi.public	saliva	Illumina MiSeq	PCR	METAGENOMIC	male	control	600	1	ILLUMINA	human oral metagenome	ERP120759	ERX4044853	PAIRED	non-stimulated	no
ERR4043660	PRJEB37445	SAMEA6796562		AMPLICON	China	Asia	China	20364600	11181551	KAROLINSKA INSITUTET	14-Aug	public	sra,run.zq	s3,ncbi,gs	s3.us-east-1,ncbi.public,gs.us-east1	saliva	Illumina MiSeq	PCR	METAGENOMIC	male	control	600	1	ILLUMINA	human oral metagenome	ERP120759	ERX4044854	PAIRED	non-stimulated	no
ERR4043661	PRJEB37445	SAMEA6796563		AMPLICON	China	Asia	China	37296600	20399384	KAROLINSKA INSITUTET	11-Nov	public	sra,run.zq	ncbi,s3,gs	s3.us-east-1,gs.us-east1,ncbi.public	saliva	Illumina MiSeq	PCR	METAGENOMIC	female	control	600	1	ILLUMINA	human oral metagenome	ERP120759	ERX4044855	PAIRED	non-stimulated	no
ERR4043662	PRJEB37445	SAMEA6796564		AMPLICON	China	Asia	China	45909000	25289237	KAROLINSKA INSITUTET	14-Sep	public	run.zq,sra	gs,ncbi,s3	gs.us-east1,ncbi.public,s3.us-east-1	saliva	Illumina MiSeq	PCR	METAGENOMIC	female	control	600	1	ILLUMINA	human oral metagenome	ERP120759	ERX4044856	PAIRED	non-stimulated	no
ERR4043663	PRJEB37445	SAMEA6796565		AMPLICON	China	Asia	China	28260600	15896880	KAROLINSKA INSITUTET	13-Dec	public	run.zq,sra	s3,ncbi,gs	ncbi.public,s3.us-east-1,gs.us-east1	saliva	Illumina MiSeq	PCR	METAGENOMIC	male	control	600	1	ILLUMINA	human oral metagenome	ERP120759	ERX4044857	PAIRED	non-stimulated	no
ERR4043664	PRJEB37445	SAMEA6796566		AMPLICON	China	Asia	China	34731000	19312155	KAROLINSKA INSITUTET	14-Mar	public	run.zq,sra	s3,gs,ncbi	ncbi.public,gs.us-east1,s3.us-east-1	saliva	Illumina MiSeq	PCR	METAGENOMIC	male	control	600	1	ILLUMINA	human oral metagenome	ERP120759	ERX4044858	PAIRED	non-stimulated	no
ERR4043665	PRJEB37445	SAMEA6796567		AMPLICON	China	Asia	China	27943200	15392677	KAROLINSKA INSITUTET	14-May	public	run.zq,sra	s3,ncbi,gs	s3.us-east-1,ncbi.public,gs.us-east1	saliva	Illumina MiSeq	PCR	METAGENOMIC	male	control	600	1	ILLUMINA	human oral metagenome	ERP120759	ERX4044859	PAIRED	non-stimulated	no
ERR4043666	PRJEB37445	SAMEA6796568		AMPLICON	China	Asia	China	22629600	12800652	KAROLINSKA INSITUTET	14-Jul	public	sra,run.zq	s3,ncbi,gs	ncbi.public,gs.us-east1,s3.us-east-1	saliva	Illumina MiSeq	PCR	METAGENOMIC	male	control	600	1	ILLUMINA	human oral metagenome	ERP120759	ERX4044860	PAIRED	non-stimulated	no
ERR4043667	PRJEB37445	SAMEA6796569		AMPLICON	China	Asia	China	22641000	12677626	KAROLINSKA INSITUTET	14-Aug	public	sra,run.zq	s3,ncbi,gs	ncbi.public,gs.us-east1,s3.us-east-1	saliva	Illumina MiSeq	PCR	METAGENOMIC	male	control	600	1	ILLUMINA	human oral metagenome	ERP120759	ERX4044861	PAIRED	non-stimulated	no
ERR4043668	PRJEB37445	SAMEA6796570		AMPLICON	China	Asia	China	34344600	19036928	KAROLINSKA INSITUTET	14-Nov	public	sra,run.zq	s3,ncbi,gs	gs.us-east1,ncbi.public,s3.us-east-1	saliva	Illumina MiSeq	PCR	METAGENOMIC	male	control	600	1	ILLUMINA	human oral metagenome	ERP120759	ERX4044862	PAIRED	non-stimulated	no
ERR4043669	PRJEB37445	SAMEA6796202		AMPLICON	China	Asia	China	21484800	11927948	KAROLINSKA INSITUTET	13-Dec	public	sra,run.zq	ncbi,gs,s3	s3.us-east-1,gs.us-east1,ncbi.public	saliva	Illumina MiSeq	PCR	METAGENOMIC	female	control	600	1	ILLUMINA	human oral metagenome	ERP120759	ERX4044863	PAIRED	non-stimulated	no
ERR4043670	PRJEB37445	SAMEA6796571		AMPLICON	China	Asia	China	32448600	17956214	KAROLINSKA INSITUTET	14-Apr	public	run.zq,sra	s3,ncbi,gs	s3.us-east-1,ncbi.public,gs.us-east1	saliva	Illumina MiSeq	PCR	METAGENOMIC	female	control	600	1	ILLUMINA	human oral metagenome	ERP120759	ERX4044864	PAIRED	non-stimulated	no
ERR4043671	PRJEB37445	SAMEA6796572		AMPLICON	China	Asia	China	36193800	20021775	KAROLINSKA INSITUTET	11-Nov	public	run.zq,sra	ncbi,s3,gs	gs.us-east1,s3.us-east-1,ncbi.public	saliva	Illumina MiSeq	PCR	METAGENOMIC	male	control	600	1	ILLUMINA	human oral metagenome	ERP120759	ERX4044865	PAIRED	non-stimulated	no
ERR4043672	PRJEB37445	SAMEA6796573		AMPLICON	China	Asia	China	19645800	10867816	KAROLINSKA INSITUTET	12-Oct	public	sra,run.zq	gs,ncbi,s3	ncbi.public,s3.us-east-1,gs.us-east1	saliva	Illumina MiSeq	PCR	METAGENOMIC	male	control	600	1	ILLUMINA	human oral metagenome	ERP120759	ERX4044866	PAIRED	non-stimulated	no
ERR4043673	PRJEB37445	SAMEA6796574		AMPLICON	China	Asia	China	35740200	19703643	KAROLINSKA INSITUTET	12-Feb	public	run.zq,sra	gs,ncbi,s3	s3.us-east-1,ncbi.public,gs.us-east1	saliva	Illumina MiSeq	PCR	METAGENOMIC	male	control	600	1	ILLUMINA	human oral metagenome	ERP120759	ERX4044867	PAIRED	non-stimulated	no
ERR4043674	PRJEB37445	SAMEA6796575		AMPLICON	China	Asia	China	35829600	20036205	KAROLINSKA INSITUTET	13-Dec	public	run.zq,sra	ncbi,s3,gs	s3.us-east-1,ncbi.public,gs.us-east1	saliva	Illumina MiSeq	PCR	METAGENOMIC	male	control	600	1	ILLUMINA	human oral metagenome	ERP120759	ERX4044868	PAIRED	non-stimulated	no
ERR4043675	PRJEB37445	SAMEA6796576		AMPLICON	China	Asia	China	19819800	11225240	KAROLINSKA INSITUTET	14-Mar	public	sra,run.zq	ncbi,s3,gs	gs.us-east1,s3.us-east-1,ncbi.public	saliva	Illumina MiSeq	PCR	METAGENOMIC	male	control	600	1	ILLUMINA	human oral metagenome	ERP120759	ERX4044869	PAIRED	non-stimulated	no
ERR4043676	PRJEB37445	SAMEA6796577		AMPLICON	China	Asia	China	26251800	14494017	KAROLINSKA INSITUTET	14-Aug	public	run.zq,sra	s3,gs,ncbi	ncbi.public,gs.us-east1,s3.us-east-1	saliva	Illumina MiSeq	PCR	METAGENOMIC	male	control	600	1	ILLUMINA	human oral metagenome	ERP120759	ERX4044870	PAIRED	non-stimulated	no
ERR4043677	PRJEB37445	SAMEA6796578		AMPLICON	China	Asia	China	26025000	14404098	KAROLINSKA INSITUTET	12-Jul	public	sra,run.zq	s3,gs,ncbi	gs.us-east1,s3.us-east-1,ncbi.public	saliva	Illumina MiSeq	PCR	METAGENOMIC	female	control	600	1	ILLUMINA	human oral metagenome	ERP120759	ERX4044871	PAIRED	non-stimulated	no
ERR4043678	PRJEB37445	SAMEA6796579		AMPLICON	China	Asia	China	36569400	20211901	KAROLINSKA INSITUTET	14-Mar	public	run.zq,sra	ncbi,s3,gs	gs.us-east1,ncbi.public,s3.us-east-1	saliva	Illumina MiSeq	PCR	METAGENOMIC	female	control	600	1	ILLUMINA	human oral metagenome	ERP120759	ERX4044872	PAIRED	non-stimulated	no
ERR4043679	PRJEB37445	SAMEA6796580		AMPLICON	China	Asia	China	30976800	15920011	KAROLINSKA INSITUTET	14-Mar	public	run.zq,sra,fastq	ncbi,gs,s3	ncbi.public,s3.us-east-1,gs.us-east1	saliva	Illumina MiSeq	PCR	METAGENOMIC	female	control	600	1	ILLUMINA	human oral metagenome	ERP120759	ERX4044873	PAIRED	non-stimulated	no
ERR4043680	PRJEB37445	SAMEA6796203		AMPLICON	China	Asia	China	24220200	13600135	KAROLINSKA INSITUTET	12-Sep	public	sra,run.zq	s3,gs,ncbi	s3.us-east-1,ncbi.public,gs.us-east1	saliva	Illumina MiSeq	PCR	METAGENOMIC	male	control	600	1	ILLUMINA	human oral metagenome	ERP120759	ERX4044874	PAIRED	non-stimulated	no
ERR4043681	PRJEB37445	SAMEA6796581		AMPLICON	China	Asia	China	26646000	14751784	KAROLINSKA INSITUTET	11-Nov	public	run.zq,sra	gs,ncbi,s3	s3.us-east-1,gs.us-east1,ncbi.public	saliva	Illumina MiSeq	PCR	METAGENOMIC	male	control	600	1	ILLUMINA	human oral metagenome	ERP120759	ERX4044875	PAIRED	non-stimulated	no
ERR4043682	PRJEB37445	SAMEA6796582		AMPLICON	China	Asia	China	26377800	14590830	KAROLINSKA INSITUTET	14-Jan	public	run.zq,sra	s3,gs,ncbi	ncbi.public,gs.us-east1,s3.us-east-1	saliva	Illumina MiSeq	PCR	METAGENOMIC	male	control	600	1	ILLUMINA	human oral metagenome	ERP120759	ERX4044876	PAIRED	non-stimulated	no
ERR4043683	PRJEB37445	SAMEA6796583		AMPLICON	China	Asia	China	39086400	21575408	KAROLINSKA INSITUTET	14-Mar	public	run.zq,sra	s3,ncbi,gs	gs.us-east1,ncbi.public,s3.us-east-1	saliva	Illumina MiSeq	PCR	METAGENOMIC	male	control	600	1	ILLUMINA	human oral metagenome	ERP120759	ERX4044877	PAIRED	non-stimulated	no
ERR4043684	PRJEB37445	SAMEA6796584		AMPLICON	China	Asia	China	31936800	17787054	KAROLINSKA INSITUTET	14-May	public	sra,run.zq	ncbi,s3,gs	s3.us-east-1,gs.us-east1,ncbi.public	saliva	Illumina MiSeq	PCR	METAGENOMIC	male	control	600	1	ILLUMINA	human oral metagenome	ERP120759	ERX4044878	PAIRED	non-stimulated	no
ERR4043685	PRJEB37445	SAMEA6796585		AMPLICON	China	Asia	China	25107000	13989772	KAROLINSKA INSITUTET	14-May	public	run.zq,sra	gs,s3,ncbi	s3.us-east-1,ncbi.public,gs.us-east1	saliva	Illumina MiSeq	PCR	METAGENOMIC	male	control	600	1	ILLUMINA	human oral metagenome	ERP120759	ERX4044879	PAIRED	non-stimulated	no
ERR4043686	PRJEB37445	SAMEA6796586		AMPLICON	China	Asia	China	23438400	13223684	KAROLINSKA INSITUTET	14-May	public	sra,run.zq	s3,ncbi,gs	gs.us-east1,ncbi.public,s3.us-east-1	saliva	Illumina MiSeq	PCR	METAGENOMIC	male	control	600	1	ILLUMINA	human oral metagenome	ERP120759	ERX4044880	PAIRED	non-stimulated	no
ERR4043687	PRJEB37445	SAMEA6796587		AMPLICON	China	Asia	China	35287200	19609366	KAROLINSKA INSITUTET	14-Jun	public	sra,run.zq	s3,gs,ncbi	s3.us-east-1,ncbi.public,gs.us-east1	saliva	Illumina MiSeq	PCR	METAGENOMIC	male	control	600	1	ILLUMINA	human oral metagenome	ERP120759	ERX4044881	PAIRED	non-stimulated	no
ERR4043688	PRJEB37445	SAMEA6796588		AMPLICON	China	Asia	China	36279000	20202908	KAROLINSKA INSITUTET	14-Jul	public	run.zq,sra	s3,ncbi,gs	ncbi.public,s3.us-east-1,gs.us-east1	saliva	Illumina MiSeq	PCR	METAGENOMIC	male	control	600	1	ILLUMINA	human oral metagenome	ERP120759	ERX4044882	PAIRED	non-stimulated	no
ERR4043689	PRJEB37445	SAMEA6796589		AMPLICON	China	Asia	China	40524600	22326831	KAROLINSKA INSITUTET	12-Aug	public	sra,run.zq	s3,ncbi,gs	s3.us-east-1,ncbi.public,gs.us-east1	saliva	Illumina MiSeq	PCR	METAGENOMIC	male	control	600	1	ILLUMINA	human oral metagenome	ERP120759	ERX4044883	PAIRED	non-stimulated	no
ERR4043690	PRJEB37445	SAMEA6796590		AMPLICON	China	Asia	China	47499000	25962210	KAROLINSKA INSITUTET	14-Jan	public	sra,run.zq	ncbi,gs,s3	s3.us-east-1,ncbi.public,gs.us-east1	saliva	Illumina MiSeq	PCR	METAGENOMIC	male	control	600	1	ILLUMINA	human oral metagenome	ERP120759	ERX4044884	PAIRED	non-stimulated	no
ERR4043691	PRJEB37445	SAMEA6796204		AMPLICON	China	Asia	China	23289000	13483013	KAROLINSKA INSITUTET	14-Jun	public	run.zq,sra	s3,ncbi,gs	gs.us-east1,ncbi.public,s3.us-east-1	saliva	Illumina MiSeq	PCR	METAGENOMIC	male	control	600	1	ILLUMINA	human oral metagenome	ERP120759	ERX4044885	PAIRED	non-stimulated	no
ERR4043692	PRJEB37445	SAMEA6796591		AMPLICON	China	Asia	China	26898600	15061930	KAROLINSKA INSITUTET	14-May	public	sra,run.zq	s3,ncbi,gs	s3.us-east-1,gs.us-east1,ncbi.public	saliva	Illumina MiSeq	PCR	METAGENOMIC	male	control	600	1	ILLUMINA	human oral metagenome	ERP120759	ERX4044886	PAIRED	non-stimulated	no
ERR4043693	PRJEB37445	SAMEA6796592		AMPLICON	China	Asia	China	35404800	19521424	KAROLINSKA INSITUTET	14-Sep	public	run.zq,sra	s3,gs,ncbi	ncbi.public,s3.us-east-1,gs.us-east1	saliva	Illumina MiSeq	PCR	METAGENOMIC	male	control	600	1	ILLUMINA	human oral metagenome	ERP120759	ERX4044887	PAIRED	non-stimulated	no
ERR4043694	PRJEB37445	SAMEA6796593		AMPLICON	China	Asia	China	26696400	14902517	KAROLINSKA INSITUTET	14-Jan	public	run.zq,sra	gs,s3,ncbi	s3.us-east-1,ncbi.public,gs.us-east1	saliva	Illumina MiSeq	PCR	METAGENOMIC	female	control	600	1	ILLUMINA	human oral metagenome	ERP120759	ERX4044888	PAIRED	non-stimulated	no
ERR4043695	PRJEB37445	SAMEA6796594		AMPLICON	China	Asia	China	37516200	20805889	KAROLINSKA INSITUTET	14-Jul	public	run.zq,sra	s3,ncbi,gs	ncbi.public,s3.us-east-1,gs.us-east1	saliva	Illumina MiSeq	PCR	METAGENOMIC	male	control	600	1	ILLUMINA	human oral metagenome	ERP120759	ERX4044889	PAIRED	non-stimulated	no
ERR4043696	PRJEB37445	SAMEA6796595		AMPLICON	China	Asia	China	29906400	16622155	KAROLINSKA INSITUTET	14-Jan	public	sra,run.zq	ncbi,s3,gs	s3.us-east-1,gs.us-east1,ncbi.public	saliva	Illumina MiSeq	PCR	METAGENOMIC	male	control	600	1	ILLUMINA	human oral metagenome	ERP120759	ERX4044890	PAIRED	non-stimulated	no
ERR4043697	PRJEB37445	SAMEA6796596		AMPLICON	China	Asia	China	40005000	21948198	KAROLINSKA INSITUTET	14-Mar	public	sra,run.zq	gs,ncbi,s3	s3.us-east-1,ncbi.public,gs.us-east1	saliva	Illumina MiSeq	PCR	METAGENOMIC	male	control	600	1	ILLUMINA	human oral metagenome	ERP120759	ERX4044891	PAIRED	non-stimulated	no
ERR4043698	PRJEB37445	SAMEA6796597		AMPLICON	China	Asia	China	29737200	16073005	KAROLINSKA INSITUTET	11-Sep	public	run.zq,sra	s3,gs,ncbi	gs.us-east1,s3.us-east-1,ncbi.public	saliva	Illumina MiSeq	PCR	METAGENOMIC	female	control	600	1	ILLUMINA	human oral metagenome	ERP120759	ERX4044892	PAIRED	non-stimulated	no
ERR4043699	PRJEB37445	SAMEA6796598		AMPLICON	China	Asia	China	25150800	13382768	KAROLINSKA INSITUTET	13-Nov	public	run.zq,sra	ncbi,s3,gs	ncbi.public,s3.us-east-1,gs.us-east1	saliva	Illumina MiSeq	PCR	METAGENOMIC	male	control	600	1	ILLUMINA	human oral metagenome	ERP120759	ERX4044893	PAIRED	non-stimulated	no
ERR4043700	PRJEB37445	SAMEA6796599		AMPLICON	China	Asia	China	22222200	11851687	KAROLINSKA INSITUTET	14-Nov	public	run.zq,sra	gs,ncbi,s3	gs.us-east1,ncbi.public,s3.us-east-1	saliva	Illumina MiSeq	PCR	METAGENOMIC	female	control	600	1	ILLUMINA	human oral metagenome	ERP120759	ERX4044894	PAIRED	non-stimulated	no
ERR4043701	PRJEB37445	SAMEA6796600		AMPLICON	China	Asia	China	47082600	25135524	KAROLINSKA INSITUTET	12-Jul	public	sra,run.zq	s3,gs,ncbi	ncbi.public,s3.us-east-1,gs.us-east1	saliva	Illumina MiSeq	PCR	METAGENOMIC	male	control	600	1	ILLUMINA	human oral metagenome	ERP120759	ERX4044895	PAIRED	non-stimulated	no
ERR4043702	PRJEB37445	SAMEA6796205		AMPLICON	China	Asia	China	24465000	13788224	KAROLINSKA INSITUTET	14-Nov	public	run.zq,sra	gs,s3,ncbi	s3.us-east-1,gs.us-east1,ncbi.public	saliva	Illumina MiSeq	PCR	METAGENOMIC	male	control	600	1	ILLUMINA	human oral metagenome	ERP120759	ERX4044896	PAIRED	non-stimulated	no
ERR4043703	PRJEB37445	SAMEA6796601		AMPLICON	China	Asia	China	43714200	22951053	KAROLINSKA INSITUTET	14-Jan	public	sra,run.zq	gs,s3,ncbi	gs.us-east1,ncbi.public,s3.us-east-1	saliva	Illumina MiSeq	PCR	METAGENOMIC	male	control	600	1	ILLUMINA	human oral metagenome	ERP120759	ERX4044897	PAIRED	non-stimulated	no
ERR4043704	PRJEB37445	SAMEA6796602		AMPLICON	China	Asia	China	36253200	19253692	KAROLINSKA INSITUTET	13-Dec	public	run.zq,sra	ncbi,gs,s3	gs.us-east1,s3.us-east-1,ncbi.public	saliva	Illumina MiSeq	PCR	METAGENOMIC	female	control	600	1	ILLUMINA	human oral metagenome	ERP120759	ERX4044898	PAIRED	non-stimulated	no
ERR4043705	PRJEB37445	SAMEA6796603		AMPLICON	China	Asia	China	37589400	19908630	KAROLINSKA INSITUTET	14-Jan	public	sra,run.zq	s3,ncbi,gs	ncbi.public,s3.us-east-1,gs.us-east1	saliva	Illumina MiSeq	PCR	METAGENOMIC	female	control	600	1	ILLUMINA	human oral metagenome	ERP120759	ERX4044899	PAIRED	non-stimulated	no
ERR4043706	PRJEB37445	SAMEA6796604		AMPLICON	China	Asia	China	35049600	18588220	KAROLINSKA INSITUTET	14-May	public	sra,run.zq	ncbi,gs,s3	gs.us-east1,s3.us-east-1,ncbi.public	saliva	Illumina MiSeq	PCR	METAGENOMIC	female	control	600	1	ILLUMINA	human oral metagenome	ERP120759	ERX4044900	PAIRED	non-stimulated	no
ERR4043707	PRJEB37445	SAMEA6796605		AMPLICON	China	Asia	China	36535800	19472782	KAROLINSKA INSITUTET	14-Jul	public	sra,run.zq	ncbi,s3,gs	gs.us-east1,s3.us-east-1,ncbi.public	saliva	Illumina MiSeq	PCR	METAGENOMIC	female	control	600	1	ILLUMINA	human oral metagenome	ERP120759	ERX4044901	PAIRED	non-stimulated	no
ERR4043708	PRJEB37445	SAMEA6796606		AMPLICON	China	Asia	China	34381200	18316822	KAROLINSKA INSITUTET	11-Sep	public	run.zq,sra	s3,gs,ncbi	gs.us-east1,ncbi.public,s3.us-east-1	saliva	Illumina MiSeq	PCR	METAGENOMIC	male	control	600	1	ILLUMINA	human oral metagenome	ERP120759	ERX4044902	PAIRED	non-stimulated	no
ERR4043709	PRJEB37445	SAMEA6796607		AMPLICON	China	Asia	China	38685600	20844440	KAROLINSKA INSITUTET	13-Dec	public	sra,run.zq	ncbi,s3,gs	s3.us-east-1,ncbi.public,gs.us-east1	saliva	Illumina MiSeq	PCR	METAGENOMIC	male	control	600	1	ILLUMINA	human oral metagenome	ERP120759	ERX4044903	PAIRED	non-stimulated	no
ERR4043710	PRJEB37445	SAMEA6796608		AMPLICON	China	Asia	China	42159600	22608358	KAROLINSKA INSITUTET	14-Jan	public	sra,run.zq	s3,ncbi,gs	gs.us-east1,s3.us-east-1,ncbi.public	saliva	Illumina MiSeq	PCR	METAGENOMIC	male	control	600	1	ILLUMINA	human oral metagenome	ERP120759	ERX4044904	PAIRED	non-stimulated	no
ERR4043711	PRJEB37445	SAMEA6796609		AMPLICON	China	Asia	China	35473200	18908511	KAROLINSKA INSITUTET	14-Mar	public	run.zq,sra	gs,ncbi,s3	s3.us-east-1,gs.us-east1,ncbi.public	saliva	Illumina MiSeq	PCR	METAGENOMIC	male	control	600	1	ILLUMINA	human oral metagenome	ERP120759	ERX4044905	PAIRED	non-stimulated	no
ERR4043712	PRJEB37445	SAMEA6796610		AMPLICON	China	Asia	China	29215200	15470334	KAROLINSKA INSITUTET	14-Mar	public	run.zq,sra	gs,s3,ncbi	ncbi.public,s3.us-east-1,gs.us-east1	saliva	Illumina MiSeq	PCR	METAGENOMIC	female	control	600	1	ILLUMINA	human oral metagenome	ERP120759	ERX4044906	PAIRED	non-stimulated	no
ERR4043713	PRJEB37445	SAMEA6796206		AMPLICON	China	Asia	China	40775400	23463172	KAROLINSKA INSITUTET	14-Jul	public	run.zq,sra	s3,ncbi,gs	ncbi.public,gs.us-east1,s3.us-east-1	saliva	Illumina MiSeq	PCR	METAGENOMIC	male	control	600	1	ILLUMINA	human oral metagenome	ERP120759	ERX4044907	PAIRED	non-stimulated	no
ERR4043714	PRJEB37445	SAMEA6796611		AMPLICON	China	Asia	China	43946400	23374651	KAROLINSKA INSITUTET	14-May	public	sra,run.zq	gs,ncbi,s3	s3.us-east-1,ncbi.public,gs.us-east1	saliva	Illumina MiSeq	PCR	METAGENOMIC	female	control	600	1	ILLUMINA	human oral metagenome	ERP120759	ERX4044908	PAIRED	non-stimulated	no
ERR4043715	PRJEB37445	SAMEA6796612		AMPLICON	China	Asia	China	22181400	12071777	KAROLINSKA INSITUTET	14-Jan	public	sra,run.zq	s3,gs,ncbi	ncbi.public,gs.us-east1,s3.us-east-1	saliva	Illumina MiSeq	PCR	METAGENOMIC	male	control	600	1	ILLUMINA	human oral metagenome	ERP120759	ERX4044909	PAIRED	non-stimulated	no
ERR4043716	PRJEB37445	SAMEA6796613		AMPLICON	China	Asia	China	25210800	13603387	KAROLINSKA INSITUTET	14-May	public	sra,run.zq	s3,ncbi,gs	s3.us-east-1,gs.us-east1,ncbi.public	saliva	Illumina MiSeq	PCR	METAGENOMIC	male	control	600	1	ILLUMINA	human oral metagenome	ERP120759	ERX4044910	PAIRED	non-stimulated	no
ERR4043717	PRJEB37445	SAMEA6796614		AMPLICON	China	Asia	China	40898400	22101754	KAROLINSKA INSITUTET	14-Jul	public	sra,run.zq	s3,ncbi,gs	ncbi.public,gs.us-east1,s3.us-east-1	saliva	Illumina MiSeq	PCR	METAGENOMIC	male	control	600	1	ILLUMINA	human oral metagenome	ERP120759	ERX4044911	PAIRED	non-stimulated	no
ERR4043718	PRJEB37445	SAMEA6796615		AMPLICON	China	Asia	China	38551800	20512665	KAROLINSKA INSITUTET	11-Sep	public	run.zq,sra	gs,s3,ncbi	gs.us-east1,ncbi.public,s3.us-east-1	saliva	Illumina MiSeq	PCR	METAGENOMIC	female	control	600	1	ILLUMINA	human oral metagenome	ERP120759	ERX4044912	PAIRED	non-stimulated	no
ERR4043719	PRJEB37445	SAMEA6796616		AMPLICON	China	Asia	China	39811200	21352150	KAROLINSKA INSITUTET	11-Dec	public	sra,run.zq	s3,ncbi,gs	ncbi.public,s3.us-east-1,gs.us-east1	saliva	Illumina MiSeq	PCR	METAGENOMIC	female	control	600	1	ILLUMINA	human oral metagenome	ERP120759	ERX4044913	PAIRED	non-stimulated	no
ERR4043720	PRJEB37445	SAMEA6796617		AMPLICON	China	Asia	China	41006400	21805927	KAROLINSKA INSITUTET	14-May	public	sra,run.zq	ncbi,gs,s3	gs.us-east1,s3.us-east-1,ncbi.public	saliva	Illumina MiSeq	PCR	METAGENOMIC	female	control	600	1	ILLUMINA	human oral metagenome	ERP120759	ERX4044914	PAIRED	non-stimulated	no
ERR4043721	PRJEB37445	SAMEA6796618		AMPLICON	China	Asia	China	46641600	24895512	KAROLINSKA INSITUTET	14-May	public	run.zq,sra	gs,ncbi,s3	ncbi.public,s3.us-east-1,gs.us-east1	saliva	Illumina MiSeq	PCR	METAGENOMIC	female	control	600	1	ILLUMINA	human oral metagenome	ERP120759	ERX4044915	PAIRED	non-stimulated	no
ERR4043722	PRJEB37445	SAMEA6796619		AMPLICON	China	Asia	China	41202000	21807411	KAROLINSKA INSITUTET	14-May	public	run.zq,sra	gs,s3,ncbi	ncbi.public,gs.us-east1,s3.us-east-1	saliva	Illumina MiSeq	PCR	METAGENOMIC	female	control	600	1	ILLUMINA	human oral metagenome	ERP120759	ERX4044916	PAIRED	non-stimulated	no
ERR4043723	PRJEB37445	SAMEA6796620		AMPLICON	China	Asia	China	37698600	20284807	KAROLINSKA INSITUTET	14-Jun	public	run.zq,sra	s3,gs,ncbi	gs.us-east1,s3.us-east-1,ncbi.public	saliva	Illumina MiSeq	PCR	METAGENOMIC	female	control	600	1	ILLUMINA	human oral metagenome	ERP120759	ERX4044917	PAIRED	non-stimulated	no
ERR4043724	PRJEB37445	SAMEA6796207		AMPLICON	China	Asia	China	29138400	16466535	KAROLINSKA INSITUTET	14-Aug	public	run.zq,sra	s3,ncbi,gs	s3.us-east-1,ncbi.public,gs.us-east1	saliva	Illumina MiSeq	PCR	METAGENOMIC	male	control	600	1	ILLUMINA	human oral metagenome	ERP120759	ERX4044918	PAIRED	non-stimulated	no
ERR4043725	PRJEB37445	SAMEA6796621		AMPLICON	China	Asia	China	25199400	13494650	KAROLINSKA INSITUTET	14-Jun	public	sra,run.zq	ncbi,gs,s3	s3.us-east-1,gs.us-east1,ncbi.public	saliva	Illumina MiSeq	PCR	METAGENOMIC	female	control	600	1	ILLUMINA	human oral metagenome	ERP120759	ERX4044919	PAIRED	non-stimulated	no
ERR4043726	PRJEB37445	SAMEA6796622		AMPLICON	China	Asia	China	40264200	21580769	KAROLINSKA INSITUTET	14-Jun	public	sra,run.zq	gs,s3,ncbi	s3.us-east-1,ncbi.public,gs.us-east1	saliva	Illumina MiSeq	PCR	METAGENOMIC	female	control	600	1	ILLUMINA	human oral metagenome	ERP120759	ERX4044920	PAIRED	non-stimulated	no
ERR4043727	PRJEB37445	SAMEA6796623		AMPLICON	China	Asia	China	25707000	13762148	KAROLINSKA INSITUTET	11-Sep	public	run.zq,sra	gs,s3,ncbi	ncbi.public,gs.us-east1,s3.us-east-1	saliva	Illumina MiSeq	PCR	METAGENOMIC	male	control	600	1	ILLUMINA	human oral metagenome	ERP120759	ERX4044921	PAIRED	non-stimulated	no
ERR4043728	PRJEB37445	SAMEA6796624		AMPLICON	China	Asia	China	32189400	17150426	KAROLINSKA INSITUTET	12-Aug	public	run.zq,sra	ncbi,s3,gs	ncbi.public,gs.us-east1,s3.us-east-1	saliva	Illumina MiSeq	PCR	METAGENOMIC	male	control	600	1	ILLUMINA	human oral metagenome	ERP120759	ERX4044922	PAIRED	non-stimulated	no
ERR4043729	PRJEB37445	SAMEA6796625		AMPLICON	China	Asia	China	28672800	15324618	KAROLINSKA INSITUTET	13-Dec	public	sra,run.zq	gs,s3,ncbi	ncbi.public,s3.us-east-1,gs.us-east1	saliva	Illumina MiSeq	PCR	METAGENOMIC	male	control	600	1	ILLUMINA	human oral metagenome	ERP120759	ERX4044923	PAIRED	non-stimulated	no
ERR4043730	PRJEB37445	SAMEA6796626		AMPLICON	China	Asia	China	28468800	15095173	KAROLINSKA INSITUTET	14-May	public	run.zq,sra	gs,s3,ncbi	ncbi.public,s3.us-east-1,gs.us-east1	saliva	Illumina MiSeq	PCR	METAGENOMIC	male	control	600	1	ILLUMINA	human oral metagenome	ERP120759	ERX4044924	PAIRED	non-stimulated	no
ERR4043731	PRJEB37445	SAMEA6796627		AMPLICON	China	Asia	China	26952600	14442494	KAROLINSKA INSITUTET	14-May	public	run.zq,sra	gs,ncbi,s3	s3.us-east-1,ncbi.public,gs.us-east1	saliva	Illumina MiSeq	PCR	METAGENOMIC	male	control	600	1	ILLUMINA	human oral metagenome	ERP120759	ERX4044925	PAIRED	non-stimulated	no
ERR4043732	PRJEB37445	SAMEA6796628		AMPLICON	China	Asia	China	30507600	16319625	KAROLINSKA INSITUTET	14-May	public	run.zq,sra	gs,ncbi,s3	s3.us-east-1,gs.us-east1,ncbi.public	saliva	Illumina MiSeq	PCR	METAGENOMIC	male	control	600	1	ILLUMINA	human oral metagenome	ERP120759	ERX4044926	PAIRED	non-stimulated	no
ERR4043733	PRJEB37445	SAMEA6796629		AMPLICON	China	Asia	China	38219400	20459469	KAROLINSKA INSITUTET	14-Jun	public	sra,run.zq	s3,gs,ncbi	ncbi.public,s3.us-east-1,gs.us-east1	saliva	Illumina MiSeq	PCR	METAGENOMIC	male	control	600	1	ILLUMINA	human oral metagenome	ERP120759	ERX4044927	PAIRED	non-stimulated	no
ERR4043734	PRJEB37445	SAMEA6796630		AMPLICON	China	Asia	China	24640800	13225860	KAROLINSKA INSITUTET	14-Jul	public	sra,run.zq	s3,gs,ncbi	s3.us-east-1,ncbi.public,gs.us-east1	saliva	Illumina MiSeq	PCR	METAGENOMIC	male	control	600	1	ILLUMINA	human oral metagenome	ERP120759	ERX4044928	PAIRED	non-stimulated	no
ERR4043735	PRJEB37445	SAMEA6796208		AMPLICON	China	Asia	China	97333800	54632375	KAROLINSKA INSITUTET	11-Sep	public	sra,run.zq	ncbi,s3,gs	s3.us-east-1,ncbi.public,gs.us-east1	saliva	Illumina MiSeq	PCR	METAGENOMIC	male	control	600	1	ILLUMINA	human oral metagenome	ERP120759	ERX4044929	PAIRED	non-stimulated	no
ERR4043736	PRJEB37445	SAMEA6796631		AMPLICON	China	Asia	China	32749800	17429363	KAROLINSKA INSITUTET	14-Aug	public	sra,run.zq	gs,s3,ncbi	ncbi.public,s3.us-east-1,gs.us-east1	saliva	Illumina MiSeq	PCR	METAGENOMIC	male	control	600	1	ILLUMINA	human oral metagenome	ERP120759	ERX4044930	PAIRED	non-stimulated	no
ERR4043737	PRJEB37445	SAMEA6796632		AMPLICON	China	Asia	China	28398000	15149817	KAROLINSKA INSITUTET	14-Nov	public	sra,run.zq	s3,ncbi,gs	gs.us-east1,s3.us-east-1,ncbi.public	saliva	Illumina MiSeq	PCR	METAGENOMIC	male	control	600	1	ILLUMINA	human oral metagenome	ERP120759	ERX4044931	PAIRED	non-stimulated	no
ERR4043738	PRJEB37445	SAMEA6796633		AMPLICON	China	Asia	China	34072800	18206845	KAROLINSKA INSITUTET	14-Nov	public	sra,run.zq	s3,ncbi,gs	gs.us-east1,s3.us-east-1,ncbi.public	saliva	Illumina MiSeq	PCR	METAGENOMIC	female	control	600	1	ILLUMINA	human oral metagenome	ERP120759	ERX4044932	PAIRED	non-stimulated	no
ERR4043739	PRJEB37445	SAMEA6796634		AMPLICON	China	Asia	China	43034400	22853614	KAROLINSKA INSITUTET	14-May	public	sra,run.zq	ncbi,s3,gs	ncbi.public,gs.us-east1,s3.us-east-1	saliva	Illumina MiSeq	PCR	METAGENOMIC	male	control	600	1	ILLUMINA	human oral metagenome	ERP120759	ERX4044933	PAIRED	non-stimulated	no
ERR4043740	PRJEB37445	SAMEA6796635		AMPLICON	China	Asia	China	39051000	20961108	KAROLINSKA INSITUTET	14-May	public	run.zq,sra	ncbi,s3,gs	gs.us-east1,ncbi.public,s3.us-east-1	saliva	Illumina MiSeq	PCR	METAGENOMIC	male	control	600	1	ILLUMINA	human oral metagenome	ERP120759	ERX4044934	PAIRED	non-stimulated	no
ERR4043741	PRJEB37445	SAMEA6796636		AMPLICON	China	Asia	China	26142000	13968383	KAROLINSKA INSITUTET	14-May	public	sra,run.zq	s3,gs,ncbi	gs.us-east1,s3.us-east-1,ncbi.public	saliva	Illumina MiSeq	PCR	METAGENOMIC	male	control	600	1	ILLUMINA	human oral metagenome	ERP120759	ERX4044935	PAIRED	non-stimulated	no
ERR4043742	PRJEB37445	SAMEA6796637		AMPLICON	China	Asia	China	21556800	11631113	KAROLINSKA INSITUTET	14-Aug	public	sra,run.zq	s3,gs,ncbi	s3.us-east-1,gs.us-east1,ncbi.public	saliva	Illumina MiSeq	PCR	METAGENOMIC	male	control	600	1	ILLUMINA	human oral metagenome	ERP120759	ERX4044936	PAIRED	non-stimulated	no
ERR4043743	PRJEB37445	SAMEA6796638		AMPLICON	China	Asia	China	25455600	13615657	KAROLINSKA INSITUTET	14-Nov	public	run.zq,sra	s3,gs,ncbi	ncbi.public,s3.us-east-1,gs.us-east1	saliva	Illumina MiSeq	PCR	METAGENOMIC	female	control	600	1	ILLUMINA	human oral metagenome	ERP120759	ERX4044937	PAIRED	non-stimulated	no
ERR4043744	PRJEB37445	SAMEA6796639		AMPLICON	China	Asia	China	31606800	17144768	KAROLINSKA INSITUTET	14-Apr	public	run.zq,sra	ncbi,s3,gs	s3.us-east-1,gs.us-east1,ncbi.public	saliva	Illumina MiSeq	PCR	METAGENOMIC	male	control	600	1	ILLUMINA	human oral metagenome	ERP120759	ERX4044938	PAIRED	non-stimulated	no
ERR4043745	PRJEB37445	SAMEA6796640		AMPLICON	China	Asia	China	34202400	18243194	KAROLINSKA INSITUTET	14-May	public	sra,run.zq	s3,ncbi,gs	gs.us-east1,ncbi.public,s3.us-east-1	saliva	Illumina MiSeq	PCR	METAGENOMIC	male	control	600	1	ILLUMINA	human oral metagenome	ERP120759	ERX4044939	PAIRED	non-stimulated	no
ERR4043746	PRJEB37445	SAMEA6796209		AMPLICON	China	Asia	China	28614000	16683673	KAROLINSKA INSITUTET	11-Dec	public	sra,run.zq	gs,ncbi,s3	gs.us-east1,s3.us-east-1,ncbi.public	saliva	Illumina MiSeq	PCR	METAGENOMIC	male	control	600	1	ILLUMINA	human oral metagenome	ERP120759	ERX4044940	PAIRED	non-stimulated	no
ERR4043747	PRJEB37445	SAMEA6796641		AMPLICON	China	Asia	China	29040600	15523407	KAROLINSKA INSITUTET	14-May	public	sra,run.zq	gs,ncbi,s3	gs.us-east1,s3.us-east-1,ncbi.public	saliva	Illumina MiSeq	PCR	METAGENOMIC	male	control	600	1	ILLUMINA	human oral metagenome	ERP120759	ERX4044941	PAIRED	non-stimulated	no
ERR4043748	PRJEB37445	SAMEA6796642		AMPLICON	China	Asia	China	32100600	17074678	KAROLINSKA INSITUTET	14-Jul	public	run.zq,sra	s3,ncbi,gs	ncbi.public,gs.us-east1,s3.us-east-1	saliva	Illumina MiSeq	PCR	METAGENOMIC	male	control	600	1	ILLUMINA	human oral metagenome	ERP120759	ERX4044942	PAIRED	non-stimulated	no
ERR4043749	PRJEB37445	SAMEA6796643		AMPLICON	China	Asia	China	24277200	13007146	KAROLINSKA INSITUTET	14-Sep	public	run.zq,sra	s3,gs,ncbi	s3.us-east-1,ncbi.public,gs.us-east1	saliva	Illumina MiSeq	PCR	METAGENOMIC	male	control	600	1	ILLUMINA	human oral metagenome	ERP120759	ERX4044943	PAIRED	non-stimulated	no
ERR4043750	PRJEB37445	SAMEA6796644		AMPLICON	China	Asia	China	40778400	21669236	KAROLINSKA INSITUTET	14-Nov	public	run.zq,sra	gs,s3,ncbi	s3.us-east-1,ncbi.public,gs.us-east1	saliva	Illumina MiSeq	PCR	METAGENOMIC	male	control	600	1	ILLUMINA	human oral metagenome	ERP120759	ERX4044944	PAIRED	non-stimulated	no
ERR4043751	PRJEB37445	SAMEA6796645		AMPLICON	China	Asia	China	34074600	18086733	KAROLINSKA INSITUTET	14-Nov	public	sra,run.zq	ncbi,s3,gs	s3.us-east-1,ncbi.public,gs.us-east1	saliva	Illumina MiSeq	PCR	METAGENOMIC	male	control	600	1	ILLUMINA	human oral metagenome	ERP120759	ERX4044945	PAIRED	non-stimulated	no
ERR4043752	PRJEB37445	SAMEA6796646		AMPLICON	China	Asia	China	42125400	22477444	KAROLINSKA INSITUTET	11-Nov	public	run.zq,sra	gs,ncbi,s3	s3.us-east-1,gs.us-east1,ncbi.public	saliva	Illumina MiSeq	PCR	METAGENOMIC	male	control	600	1	ILLUMINA	human oral metagenome	ERP120759	ERX4044946	PAIRED	non-stimulated	no
ERR4043753	PRJEB37445	SAMEA6796647		AMPLICON	China	Asia	China	32398200	17364948	KAROLINSKA INSITUTET	14-Mar	public	run.zq,sra	ncbi,gs,s3	s3.us-east-1,gs.us-east1,ncbi.public	saliva	Illumina MiSeq	PCR	METAGENOMIC	male	control	600	1	ILLUMINA	human oral metagenome	ERP120759	ERX4044947	PAIRED	non-stimulated	no
ERR4043754	PRJEB37445	SAMEA6796648		AMPLICON	China	Asia	China	42214800	22645920	KAROLINSKA INSITUTET	14-Mar	public	sra,run.zq	s3,gs,ncbi	s3.us-east-1,gs.us-east1,ncbi.public	saliva	Illumina MiSeq	PCR	METAGENOMIC	male	control	600	1	ILLUMINA	human oral metagenome	ERP120759	ERX4044948	PAIRED	non-stimulated	no
ERR4043755	PRJEB37445	SAMEA6796649		AMPLICON	China	Asia	China	41982000	22339083	KAROLINSKA INSITUTET	14-May	public	run.zq,sra	gs,s3,ncbi	ncbi.public,gs.us-east1,s3.us-east-1	saliva	Illumina MiSeq	PCR	METAGENOMIC	male	control	600	1	ILLUMINA	human oral metagenome	ERP120759	ERX4044949	PAIRED	non-stimulated	no
ERR4043756	PRJEB37445	SAMEA6796650		AMPLICON	China	Asia	China	28426800	15320973	KAROLINSKA INSITUTET	14-Jul	public	sra,run.zq	gs,ncbi,s3	gs.us-east1,ncbi.public,s3.us-east-1	saliva	Illumina MiSeq	PCR	METAGENOMIC	male	control	600	1	ILLUMINA	human oral metagenome	ERP120759	ERX4044950	PAIRED	non-stimulated	no
ERR4043757	PRJEB37445	SAMEA6796210		AMPLICON	China	Asia	China	27409800	15605067	KAROLINSKA INSITUTET	14-Jul	public	run.zq,sra	s3,ncbi,gs	s3.us-east-1,ncbi.public,gs.us-east1	saliva	Illumina MiSeq	PCR	METAGENOMIC	male	control	600	1	ILLUMINA	human oral metagenome	ERP120759	ERX4044951	PAIRED	non-stimulated	no
ERR4043758	PRJEB37445	SAMEA6796651		AMPLICON	China	Asia	China	34707600	18961825	KAROLINSKA INSITUTET	14-Nov	public	run.zq,sra	ncbi,s3,gs	gs.us-east1,s3.us-east-1,ncbi.public	saliva	Illumina MiSeq	PCR	METAGENOMIC	male	control	600	1	ILLUMINA	human oral metagenome	ERP120759	ERX4044952	PAIRED	non-stimulated	no
ERR4043759	PRJEB37445	SAMEA6796652		AMPLICON	China	Asia	China	31600800	16964999	KAROLINSKA INSITUTET	14-Nov	public	run.zq,sra	s3,gs,ncbi	s3.us-east-1,ncbi.public,gs.us-east1	saliva	Illumina MiSeq	PCR	METAGENOMIC	male	control	600	1	ILLUMINA	human oral metagenome	ERP120759	ERX4044953	PAIRED	non-stimulated	no
ERR4043760	PRJEB37445	SAMEA6796653		AMPLICON	China	Asia	China	40320000	21128035	KAROLINSKA INSITUTET	13-Dec	public	sra,run.zq	gs,ncbi,s3	gs.us-east1,s3.us-east-1,ncbi.public	saliva	Illumina MiSeq	PCR	METAGENOMIC	female	control	600	1	ILLUMINA	human oral metagenome	ERP120759	ERX4044954	PAIRED	non-stimulated	no
ERR4043761	PRJEB37445	SAMEA6796654		AMPLICON	China	Asia	China	27246600	14615189	KAROLINSKA INSITUTET	14-Mar	public	sra,run.zq	s3,ncbi,gs	gs.us-east1,s3.us-east-1,ncbi.public	saliva	Illumina MiSeq	PCR	METAGENOMIC	male	control	600	1	ILLUMINA	human oral metagenome	ERP120759	ERX4044955	PAIRED	non-stimulated	no
ERR4043762	PRJEB37445	SAMEA6796655		AMPLICON	China	Asia	China	36186600	19486916	KAROLINSKA INSITUTET	14-Apr	public	run.zq,sra	ncbi,gs,s3	ncbi.public,gs.us-east1,s3.us-east-1	saliva	Illumina MiSeq	PCR	METAGENOMIC	male	control	600	1	ILLUMINA	human oral metagenome	ERP120759	ERX4044956	PAIRED	non-stimulated	no
ERR4043763	PRJEB37445	SAMEA6796656		AMPLICON	China	Asia	China	32617200	16386270	KAROLINSKA INSITUTET	14-Aug	public	fastq,sra,run.zq	s3,gs,ncbi	gs.us-east1,s3.us-east-1,ncbi.public	saliva	Illumina MiSeq	PCR	METAGENOMIC	male	control	600	1	ILLUMINA	human oral metagenome	ERP120759	ERX4044957	PAIRED	non-stimulated	no
ERR4043764	PRJEB37445	SAMEA6796211		AMPLICON	China	Asia	China	17928600	9544920	KAROLINSKA INSITUTET	11-Sep	public	fastq,sra,run.zq	s3,gs,ncbi	s3.us-east-1,gs.us-east1,ncbi.public	saliva	Illumina MiSeq	PCR	METAGENOMIC	male	control	600	1	ILLUMINA	human oral metagenome	ERP120759	ERX4044958	PAIRED	non-stimulated	no
ERR4043765	PRJEB37445	SAMEA6796212		AMPLICON	China	Asia	China	33451800	18365124	KAROLINSKA INSITUTET	12-Oct	public	run.zq,fastq,sra	ncbi,gs,s3	ncbi.public,gs.us-east1,s3.us-east-1	saliva	Illumina MiSeq	PCR	METAGENOMIC	male	control	600	1	ILLUMINA	human oral metagenome	ERP120759	ERX4044959	PAIRED	non-stimulated	no
ERR4043766	PRJEB37445	SAMEA6796213		AMPLICON	China	Asia	China	21043800	11763209	KAROLINSKA INSITUTET	14-Apr	public	sra,fastq,run.zq	gs,ncbi,s3	ncbi.public,s3.us-east-1,gs.us-east1	saliva	Illumina MiSeq	PCR	METAGENOMIC	female	control	600	1	ILLUMINA	human oral metagenome	ERP120759	ERX4044960	PAIRED	non-stimulated	no
ERR4043767	PRJEB37445	SAMEA6796214		AMPLICON	China	Asia	China	38683200	21127075	KAROLINSKA INSITUTET	13-Dec	public	sra,run.zq,fastq	ncbi,s3,gs	s3.us-east-1,ncbi.public,gs.us-east1	saliva	Illumina MiSeq	PCR	METAGENOMIC	female	control	600	1	ILLUMINA	human oral metagenome	ERP120759	ERX4044961	PAIRED	non-stimulated	no
ERR4043768	PRJEB37445	SAMEA6796215		AMPLICON	China	Asia	China	27967200	15689897	KAROLINSKA INSITUTET	14-Jan	public	run.zq,sra,fastq	s3,ncbi,gs	gs.us-east1,ncbi.public,s3.us-east-1	saliva	Illumina MiSeq	PCR	METAGENOMIC	female	control	600	1	ILLUMINA	human oral metagenome	ERP120759	ERX4044962	PAIRED	non-stimulated	no
ERR4043769	PRJEB37445	SAMEA6796216		AMPLICON	China	Asia	China	19857000	11003653	KAROLINSKA INSITUTET	12-Jun	public	sra,fastq,run.zq	gs,s3,ncbi	s3.us-east-1,ncbi.public,gs.us-east1	saliva	Illumina MiSeq	PCR	METAGENOMIC	male	control	600	1	ILLUMINA	human oral metagenome	ERP120759	ERX4044963	PAIRED	non-stimulated	no
ERR4043770	PRJEB37445	SAMEA6796217		AMPLICON	China	Asia	China	36747000	20267500	KAROLINSKA INSITUTET	14-May	public	fastq,sra,run.zq	s3,ncbi,gs	ncbi.public,gs.us-east1,s3.us-east-1	saliva	Illumina MiSeq	PCR	METAGENOMIC	female	control	600	1	ILLUMINA	human oral metagenome	ERP120759	ERX4044964	PAIRED	non-stimulated	no
ERR4043771	PRJEB37445	SAMEA6796218		AMPLICON	China	Asia	China	34028400	18629242	KAROLINSKA INSITUTET	14-Jul	public	sra,run.zq,fastq	gs,s3,ncbi	gs.us-east1,s3.us-east-1,ncbi.public	saliva	Illumina MiSeq	PCR	METAGENOMIC	female	control	600	1	ILLUMINA	human oral metagenome	ERP120759	ERX4044965	PAIRED	non-stimulated	no
ERR4043772	PRJEB37445	SAMEA6796219		AMPLICON	China	Asia	China	26825400	14690546	KAROLINSKA INSITUTET	14-Jul	public	run.zq,fastq,sra	ncbi,gs,s3	s3.us-east-1,ncbi.public,gs.us-east1	saliva	Illumina MiSeq	PCR	METAGENOMIC	female	control	600	1	ILLUMINA	human oral metagenome	ERP120759	ERX4044966	PAIRED	non-stimulated	no
ERR4043773	PRJEB37445	SAMEA6796220		AMPLICON	China	Asia	China	21509400	11859795	KAROLINSKA INSITUTET	12-Feb	public	run.zq,fastq,sra	ncbi,s3,gs	s3.us-east-1,gs.us-east1,ncbi.public	saliva	Illumina MiSeq	PCR	METAGENOMIC	male	control	600	1	ILLUMINA	human oral metagenome	ERP120759	ERX4044967	PAIRED	non-stimulated	no
ERR4043774	PRJEB37445	SAMEA6796221		AMPLICON	China	Asia	China	34650600	19064242	KAROLINSKA INSITUTET	13-Dec	public	run.zq,fastq,sra	s3,ncbi,gs	ncbi.public,s3.us-east-1,gs.us-east1	saliva	Illumina MiSeq	PCR	METAGENOMIC	male	control	600	1	ILLUMINA	human oral metagenome	ERP120759	ERX4044968	PAIRED	non-stimulated	no
ERR4043775	PRJEB37445	SAMEA6796222		AMPLICON	China	Asia	China	37501200	20692657	KAROLINSKA INSITUTET	13-Dec	public	sra,fastq,run.zq	gs,ncbi,s3	gs.us-east1,ncbi.public,s3.us-east-1	saliva	Illumina MiSeq	PCR	METAGENOMIC	male	control	600	1	ILLUMINA	human oral metagenome	ERP120759	ERX4044969	PAIRED	non-stimulated	no
ERR4043776	PRJEB37445	SAMEA6796223		AMPLICON	China	Asia	China	26452200	15461058	KAROLINSKA INSITUTET	13-Dec	public	sra,run.zq	s3,ncbi,gs	gs.us-east1,s3.us-east-1,ncbi.public	saliva	Illumina MiSeq	PCR	METAGENOMIC	male	control	600	1	ILLUMINA	human oral metagenome	ERP120759	ERX4044970	PAIRED	non-stimulated	no
ERR4043777	PRJEB37445	SAMEA6796224		AMPLICON	China	Asia	China	27720600	16369669	KAROLINSKA INSITUTET	14-Jan	public	sra,run.zq	gs,ncbi,s3	gs.us-east1,s3.us-east-1,ncbi.public	saliva	Illumina MiSeq	PCR	METAGENOMIC	male	control	600	1	ILLUMINA	human oral metagenome	ERP120759	ERX4044971	PAIRED	non-stimulated	no
ERR4043778	PRJEB37445	SAMEA6796225		AMPLICON	China	Asia	China	34817400	20414358	KAROLINSKA INSITUTET	14-Jan	public	sra,run.zq	s3,gs,ncbi	gs.us-east1,s3.us-east-1,ncbi.public	saliva	Illumina MiSeq	PCR	METAGENOMIC	male	control	600	1	ILLUMINA	human oral metagenome	ERP120759	ERX4044972	PAIRED	non-stimulated	no
ERR4043779	PRJEB37445	SAMEA6796226		AMPLICON	China	Asia	China	38995800	22890229	KAROLINSKA INSITUTET	14-Oct	public	run.zq,sra	s3,gs,ncbi	s3.us-east-1,gs.us-east1,ncbi.public	saliva	Illumina MiSeq	PCR	METAGENOMIC	male	control	600	1	ILLUMINA	human oral metagenome	ERP120759	ERX4044973	PAIRED	non-stimulated	no
ERR4043780	PRJEB37445	SAMEA6796227		AMPLICON	China	Asia	China	26040600	15070086	KAROLINSKA INSITUTET	14-Mar	public	sra,run.zq	s3,ncbi,gs	gs.us-east1,ncbi.public,s3.us-east-1	saliva	Illumina MiSeq	PCR	METAGENOMIC	male	control	600	1	ILLUMINA	human oral metagenome	ERP120759	ERX4044974	PAIRED	non-stimulated	no
ERR4043781	PRJEB37445	SAMEA6796228		AMPLICON	China	Asia	China	31083000	18138680	KAROLINSKA INSITUTET	14-Apr	public	run.zq,sra	s3,gs,ncbi	s3.us-east-1,gs.us-east1,ncbi.public	saliva	Illumina MiSeq	PCR	METAGENOMIC	male	control	600	1	ILLUMINA	human oral metagenome	ERP120759	ERX4044975	PAIRED	non-stimulated	no
ERR4043782	PRJEB37445	SAMEA6796229		AMPLICON	China	Asia	China	26584800	15457394	KAROLINSKA INSITUTET	14-May	public	sra,run.zq	gs,ncbi,s3	s3.us-east-1,gs.us-east1,ncbi.public	saliva	Illumina MiSeq	PCR	METAGENOMIC	male	control	600	1	ILLUMINA	human oral metagenome	ERP120759	ERX4044976	PAIRED	non-stimulated	no
ERR4043783	PRJEB37445	SAMEA6796230		AMPLICON	China	Asia	China	35117400	20682057	KAROLINSKA INSITUTET	14-Jul	public	sra,run.zq	ncbi,s3,gs	gs.us-east1,ncbi.public,s3.us-east-1	saliva	Illumina MiSeq	PCR	METAGENOMIC	male	control	600	1	ILLUMINA	human oral metagenome	ERP120759	ERX4044977	PAIRED	non-stimulated	no
ERR4043784	PRJEB37445	SAMEA6796231		AMPLICON	China	Asia	China	33178200	19553935	KAROLINSKA INSITUTET	14-Jul	public	run.zq,sra	ncbi,gs,s3	s3.us-east-1,ncbi.public,gs.us-east1	saliva	Illumina MiSeq	PCR	METAGENOMIC	male	control	600	1	ILLUMINA	human oral metagenome	ERP120759	ERX4044978	PAIRED	non-stimulated	no
ERR4043785	PRJEB37445	SAMEA6796232		AMPLICON	China	Asia	China	21026400	11419362	KAROLINSKA INSITUTET	14-Jul	public	fastq,run.zq,sra	gs,s3,ncbi	ncbi.public,gs.us-east1,s3.us-east-1	saliva	Illumina MiSeq	PCR	METAGENOMIC	male	control	600	1	ILLUMINA	human oral metagenome	ERP120759	ERX4044979	PAIRED	non-stimulated	no
ERR4043786	PRJEB37445	SAMEA6796233		AMPLICON	China	Asia	China	24461400	14061721	KAROLINSKA INSITUTET	14-Sep	public	sra,run.zq	gs,s3,ncbi	ncbi.public,gs.us-east1,s3.us-east-1	saliva	Illumina MiSeq	PCR	METAGENOMIC	male	control	600	1	ILLUMINA	human oral metagenome	ERP120759	ERX4044980	PAIRED	non-stimulated	no
ERR4043787	PRJEB37445	SAMEA6796234		AMPLICON	China	Asia	China	31066800	18265517	KAROLINSKA INSITUTET	11-Nov	public	sra,run.zq	ncbi,gs,s3	gs.us-east1,s3.us-east-1,ncbi.public	saliva	Illumina MiSeq	PCR	METAGENOMIC	female	control	600	1	ILLUMINA	human oral metagenome	ERP120759	ERX4044981	PAIRED	non-stimulated	no
ERR4043788	PRJEB37445	SAMEA6796235		AMPLICON	China	Asia	China	41152200	24091978	KAROLINSKA INSITUTET	12-May	public	run.zq,sra	s3,gs,ncbi	ncbi.public,s3.us-east-1,gs.us-east1	saliva	Illumina MiSeq	PCR	METAGENOMIC	female	control	600	1	ILLUMINA	human oral metagenome	ERP120759	ERX4044982	PAIRED	non-stimulated	no
ERR4043789	PRJEB37445	SAMEA6796236		AMPLICON	China	Asia	China	33093000	19467395	KAROLINSKA INSITUTET	12-May	public	sra,run.zq	s3,gs,ncbi	ncbi.public,gs.us-east1,s3.us-east-1	saliva	Illumina MiSeq	PCR	METAGENOMIC	female	control	600	1	ILLUMINA	human oral metagenome	ERP120759	ERX4044983	PAIRED	non-stimulated	no
ERR4043790	PRJEB37445	SAMEA6796237		AMPLICON	China	Asia	China	22771800	12525078	KAROLINSKA INSITUTET	12-May	public	sra,run.zq,fastq	s3,ncbi,gs	ncbi.public,s3.us-east-1,gs.us-east1	saliva	Illumina MiSeq	PCR	METAGENOMIC	female	control	600	1	ILLUMINA	human oral metagenome	ERP120759	ERX4044984	PAIRED	non-stimulated	no
ERR4043791	PRJEB37445	SAMEA6796238		AMPLICON	China	Asia	China	30159600	16722208	KAROLINSKA INSITUTET	14-Jun	public	run.zq,sra,fastq	ncbi,gs,s3	s3.us-east-1,gs.us-east1,ncbi.public	saliva	Illumina MiSeq	PCR	METAGENOMIC	female	control	600	1	ILLUMINA	human oral metagenome	ERP120759	ERX4044985	PAIRED	non-stimulated	no
ERR4043792	PRJEB37445	SAMEA6796239		AMPLICON	China	Asia	China	26998200	15005296	KAROLINSKA INSITUTET	14-Jul	public	fastq,sra,run.zq	ncbi,s3,gs	gs.us-east1,s3.us-east-1,ncbi.public	saliva	Illumina MiSeq	PCR	METAGENOMIC	female	control	600	1	ILLUMINA	human oral metagenome	ERP120759	ERX4044986	PAIRED	non-stimulated	no
ERR4043793	PRJEB37445	SAMEA6796240		AMPLICON	China	Asia	China	35395800	19535436	KAROLINSKA INSITUTET	14-Aug	public	run.zq,sra,fastq	ncbi,gs,s3	s3.us-east-1,ncbi.public,gs.us-east1	saliva	Illumina MiSeq	PCR	METAGENOMIC	female	control	600	1	ILLUMINA	human oral metagenome	ERP120759	ERX4044987	PAIRED	non-stimulated	no
ERR4043794	PRJEB37445	SAMEA6796241		AMPLICON	China	Asia	China	34838400	20532513	KAROLINSKA INSITUTET	11-Nov	public	run.zq,sra	gs,s3,ncbi	ncbi.public,gs.us-east1,s3.us-east-1	saliva	Illumina MiSeq	PCR	METAGENOMIC	male	control	600	1	ILLUMINA	human oral metagenome	ERP120759	ERX4044988	PAIRED	non-stimulated	no
ERR4043795	PRJEB37445	SAMEA6796242		AMPLICON	China	Asia	China	24663600	13614324	KAROLINSKA INSITUTET	11-Nov	public	sra,fastq,run.zq	gs,ncbi,s3	s3.us-east-1,gs.us-east1,ncbi.public	saliva	Illumina MiSeq	PCR	METAGENOMIC	male	control	600	1	ILLUMINA	human oral metagenome	ERP120759	ERX4044989	PAIRED	non-stimulated	no
ERR4043796	PRJEB37445	SAMEA6796243		AMPLICON	China	Asia	China	36989400	21769777	KAROLINSKA INSITUTET	12-May	public	sra,run.zq	gs,ncbi,s3	gs.us-east1,ncbi.public,s3.us-east-1	saliva	Illumina MiSeq	PCR	METAGENOMIC	male	control	600	1	ILLUMINA	human oral metagenome	ERP120759	ERX4044990	PAIRED	non-stimulated	no
ERR4043797	PRJEB37445	SAMEA6796244		AMPLICON	China	Asia	China	28362600	15799836	KAROLINSKA INSITUTET	13-Dec	public	fastq,sra,run.zq	gs,ncbi,s3	gs.us-east1,s3.us-east-1,ncbi.public	saliva	Illumina MiSeq	PCR	METAGENOMIC	male	control	600	1	ILLUMINA	human oral metagenome	ERP120759	ERX4044991	PAIRED	non-stimulated	no
ERR4043798	PRJEB37445	SAMEA6796245		AMPLICON	China	Asia	China	25296600	14067387	KAROLINSKA INSITUTET	14-Jan	public	fastq,run.zq,sra	ncbi,gs,s3	ncbi.public,gs.us-east1,s3.us-east-1	saliva	Illumina MiSeq	PCR	METAGENOMIC	male	control	600	1	ILLUMINA	human oral metagenome	ERP120759	ERX4044992	PAIRED	non-stimulated	no
ERR4043799	PRJEB37445	SAMEA6796246		AMPLICON	China	Asia	China	33156600	18248414	KAROLINSKA INSITUTET	14-May	public	fastq,run.zq,sra	gs,ncbi,s3	gs.us-east1,ncbi.public,s3.us-east-1	saliva	Illumina MiSeq	PCR	METAGENOMIC	male	control	600	1	ILLUMINA	human oral metagenome	ERP120759	ERX4044993	PAIRED	non-stimulated	no
ERR4043800	PRJEB37445	SAMEA6796247		AMPLICON	China	Asia	China	24113400	14335481	KAROLINSKA INSITUTET	14-May	public	run.zq,sra	s3,gs,ncbi	s3.us-east-1,ncbi.public,gs.us-east1	saliva	Illumina MiSeq	PCR	METAGENOMIC	male	control	600	1	ILLUMINA	human oral metagenome	ERP120759	ERX4044994	PAIRED	non-stimulated	no
ERR4043801	PRJEB37445	SAMEA6796248		AMPLICON	China	Asia	China	32860200	19222722	KAROLINSKA INSITUTET	14-May	public	sra,run.zq	s3,ncbi,gs	ncbi.public,gs.us-east1,s3.us-east-1	saliva	Illumina MiSeq	PCR	METAGENOMIC	male	control	600	1	ILLUMINA	human oral metagenome	ERP120759	ERX4044995	PAIRED	non-stimulated	no
ERR4043802	PRJEB37445	SAMEA6796249		AMPLICON	China	Asia	China	29550000	16411804	KAROLINSKA INSITUTET	14-Jun	public	run.zq,fastq,sra	ncbi,s3,gs	ncbi.public,s3.us-east-1,gs.us-east1	saliva	Illumina MiSeq	PCR	METAGENOMIC	male	control	600	1	ILLUMINA	human oral metagenome	ERP120759	ERX4044996	PAIRED	non-stimulated	no
ERR4043803	PRJEB37445	SAMEA6796250		AMPLICON	China	Asia	China	34457400	19078187	KAROLINSKA INSITUTET	14-Jun	public	fastq,sra,run.zq	ncbi,s3,gs	s3.us-east-1,gs.us-east1,ncbi.public	saliva	Illumina MiSeq	PCR	METAGENOMIC	male	control	600	1	ILLUMINA	human oral metagenome	ERP120759	ERX4044997	PAIRED	non-stimulated	no
ERR4043804	PRJEB37445	SAMEA6796251		AMPLICON	China	Asia	China	23524800	13000403	KAROLINSKA INSITUTET	14-Jun	public	fastq,sra,run.zq	gs,ncbi,s3	gs.us-east1,s3.us-east-1,ncbi.public	saliva	Illumina MiSeq	PCR	METAGENOMIC	male	control	600	1	ILLUMINA	human oral metagenome	ERP120759	ERX4044998	PAIRED	non-stimulated	no
ERR4043805	PRJEB37445	SAMEA6796252		AMPLICON	China	Asia	China	34003800	18770523	KAROLINSKA INSITUTET	14-Jul	public	sra,run.zq,fastq	ncbi,s3,gs	gs.us-east1,s3.us-east-1,ncbi.public	saliva	Illumina MiSeq	PCR	METAGENOMIC	male	control	600	1	ILLUMINA	human oral metagenome	ERP120759	ERX4044999	PAIRED	non-stimulated	no
ERR4043806	PRJEB37445	SAMEA6796253		AMPLICON	China	Asia	China	36624000	20141505	KAROLINSKA INSITUTET	14-Aug	public	fastq,run.zq,sra	gs,ncbi,s3	gs.us-east1,ncbi.public,s3.us-east-1	saliva	Illumina MiSeq	PCR	METAGENOMIC	male	control	600	1	ILLUMINA	human oral metagenome	ERP120759	ERX4045000	PAIRED	non-stimulated	no
ERR4043807	PRJEB37445	SAMEA6796254		AMPLICON	China	Asia	China	32242800	17853470	KAROLINSKA INSITUTET	14-Nov	public	fastq,sra,run.zq	gs,s3,ncbi	s3.us-east-1,ncbi.public,gs.us-east1	saliva	Illumina MiSeq	PCR	METAGENOMIC	male	control	600	1	ILLUMINA	human oral metagenome	ERP120759	ERX4045001	PAIRED	non-stimulated	no
ERR4043808	PRJEB37445	SAMEA6796255		AMPLICON	China	Asia	China	28949400	16052277	KAROLINSKA INSITUTET	12-Feb	public	sra,fastq,run.zq	s3,gs,ncbi	ncbi.public,s3.us-east-1,gs.us-east1	saliva	Illumina MiSeq	PCR	METAGENOMIC	female	control	600	1	ILLUMINA	human oral metagenome	ERP120759	ERX4045002	PAIRED	non-stimulated	no
ERR4043809	PRJEB37445	SAMEA6796256		AMPLICON	China	Asia	China	30970800	18046532	KAROLINSKA INSITUTET	13-Dec	public	sra,run.zq	ncbi,gs,s3	s3.us-east-1,gs.us-east1,ncbi.public	saliva	Illumina MiSeq	PCR	METAGENOMIC	female	control	600	1	ILLUMINA	human oral metagenome	ERP120759	ERX4045003	PAIRED	non-stimulated	no
ERR4043810	PRJEB37445	SAMEA6796257		AMPLICON	China	Asia	China	29376000	17126562	KAROLINSKA INSITUTET	14-Jun	public	run.zq,sra	ncbi,gs,s3	gs.us-east1,s3.us-east-1,ncbi.public	saliva	Illumina MiSeq	PCR	METAGENOMIC	female	control	600	1	ILLUMINA	human oral metagenome	ERP120759	ERX4045004	PAIRED	non-stimulated	no
ERR4043811	PRJEB37445	SAMEA6796258		AMPLICON	China	Asia	China	21195600	12426996	KAROLINSKA INSITUTET	11-Nov	public	sra,run.zq	ncbi,s3,gs	s3.us-east-1,ncbi.public,gs.us-east1	saliva	Illumina MiSeq	PCR	METAGENOMIC	male	control	600	1	ILLUMINA	human oral metagenome	ERP120759	ERX4045005	PAIRED	non-stimulated	no
ERR4043812	PRJEB37445	SAMEA6796259		AMPLICON	China	Asia	China	34252800	19972799	KAROLINSKA INSITUTET	12-Oct	public	run.zq,sra	s3,ncbi,gs	ncbi.public,gs.us-east1,s3.us-east-1	saliva	Illumina MiSeq	PCR	METAGENOMIC	male	control	600	1	ILLUMINA	human oral metagenome	ERP120759	ERX4045006	PAIRED	non-stimulated	no
ERR4043813	PRJEB37445	SAMEA6796260		AMPLICON	China	Asia	China	31064400	18346834	KAROLINSKA INSITUTET	14-Mar	public	run.zq,sra	s3,gs,ncbi	s3.us-east-1,gs.us-east1,ncbi.public	saliva	Illumina MiSeq	PCR	METAGENOMIC	male	control	600	1	ILLUMINA	human oral metagenome	ERP120759	ERX4045007	PAIRED	non-stimulated	no
SRR6464832	PRJNA427101	SAMN08227219	16.05468 years	AMPLICON	Spain	Europe	Spain: Vigo	116972814	84523724	CENTER FOR GENOMIC REGULATION	Apr-15	public	fastq,run.zq,sra	gs,ncbi,s3	gs.us-east1,ncbi.public,s3.us-east-1	Human saliva	Illumina MiSeq	PCR	METAGENOMIC	male	control	602	1	ILLUMINA	human oral metagenome	SRP128931	SRX3555083	PAIRED
SRR6464833	PRJNA427101	SAMN08227218	14.70126 years	AMPLICON	Spain	Europe	Spain: Vigo	66150770	48287163	CENTER FOR GENOMIC REGULATION	Apr-15	public	run.zq,fastq,sra	gs,s3,ncbi	gs.us-east1,ncbi.public,s3.us-east-1	Human saliva	Illumina MiSeq	PCR	METAGENOMIC	male	control	602	1	ILLUMINA	human oral metagenome	SRP128931	SRX3555082	PAIRED
SRR6464834	PRJNA427101	SAMN08227225	14.49578 years	AMPLICON	Spain	Europe	Spain: Tavernes de Valldigna	82529384	59500748	CENTER FOR GENOMIC REGULATION	Feb-15	public	sra,run.zq,fastq	s3,ncbi,gs	gs.us-east1,ncbi.public,s3.us-east-1	Human saliva	Illumina MiSeq	PCR	METAGENOMIC	female	control	602	1	ILLUMINA	human oral metagenome	SRP128931	SRX3555081	PAIRED
SRR6464835	PRJNA427101	SAMN08227224	14.48208 years	AMPLICON	Spain	Europe	Spain: Vigo	69912668	50918989	CENTER FOR GENOMIC REGULATION	Apr-15	public	run.zq,sra,fastq	ncbi,s3,gs	s3.us-east-1,gs.us-east1,ncbi.public	Human saliva	Illumina MiSeq	PCR	METAGENOMIC	female	control	602	1	ILLUMINA	human oral metagenome	SRP128931	SRX3555080	PAIRED
SRR6464836	PRJNA427101	SAMN08227223	15.54783 years	AMPLICON	Spain	Europe	Spain: Vigo	56500710	40902094	CENTER FOR GENOMIC REGULATION	Apr-15	public	fastq,run.zq,sra	ncbi,gs,s3	gs.us-east1,s3.us-east-1,ncbi.public	Human saliva	Illumina MiSeq	PCR	METAGENOMIC	female	control	602	1	ILLUMINA	human oral metagenome	SRP128931	SRX3555079	PAIRED
SRR6464837	PRJNA427101	SAMN08227222	15.39167 years	AMPLICON	Spain	Europe	Spain: Vigo	73008152	52858427	CENTER FOR GENOMIC REGULATION	Apr-15	public	sra,fastq,run.zq	ncbi,gs,s3	s3.us-east-1,gs.us-east1,ncbi.public	Human saliva	Illumina MiSeq	PCR	METAGENOMIC	male	control	602	1	ILLUMINA	human oral metagenome	SRP128931	SRX3555078	PAIRED
SRR6464838	PRJNA427101	SAMN08227181	15.08208 years	AMPLICON	Spain	Europe	Spain: Nules	78602538	56912716	CENTER FOR GENOMIC REGULATION	Feb-15	public	fastq,run.zq,sra	ncbi,gs,s3	gs.us-east1,s3.us-east-1,ncbi.public	Human saliva	Illumina MiSeq	PCR	METAGENOMIC	male	control	602	1	ILLUMINA	human oral metagenome	SRP128931	SRX3555077	PAIRED
SRR6464839	PRJNA427101	SAMN08227180	14.6355 years	AMPLICON	Spain	Europe	Spain: Nules	69615280	50578597	CENTER FOR GENOMIC REGULATION	Feb-15	public	fastq,run.zq,sra	ncbi,s3,gs	gs.us-east1,ncbi.public,s3.us-east-1	Human saliva	Illumina MiSeq	PCR	METAGENOMIC	male	control	602	1	ILLUMINA	human oral metagenome	SRP128931	SRX3555076	PAIRED
SRR6464840	PRJNA427101	SAMN08227709	14.59989 years	AMPLICON	Spain	Europe	Spain: Port d'Alcudia	34220690	24687663	CENTER FOR GENOMIC REGULATION	Feb-15	public	sra,run.zq,fastq	ncbi,gs,s3	ncbi.public,s3.us-east-1,gs.us-east1	Human saliva	Illumina MiSeq	PCR	METAGENOMIC	male	control	602	1	ILLUMINA	human oral metagenome	SRP128931	SRX3555075	PAIRED
SRR6464841	PRJNA427101	SAMN08227708	14.77523 years	AMPLICON	Spain	Europe	Spain: Port d'Alcudia	45651466	32976459	CENTER FOR GENOMIC REGULATION	Feb-15	public	sra,run.zq,fastq	ncbi,s3,gs	gs.us-east1,s3.us-east-1,ncbi.public	Human saliva	Illumina MiSeq	PCR	METAGENOMIC	male	control	602	1	ILLUMINA	human oral metagenome	SRP128931	SRX3555074	PAIRED
SRR6464842	PRJNA427101	SAMN08227711	15.03276 years	AMPLICON	Spain	Europe	Spain: Port d'Alcudia	44605190	31930809	CENTER FOR GENOMIC REGULATION	Feb-15	public	run.zq,fastq,sra	gs,ncbi,s3	s3.us-east-1,gs.us-east1,ncbi.public	Human saliva	Illumina MiSeq	PCR	METAGENOMIC	male	control	602	1	ILLUMINA	human oral metagenome	SRP128931	SRX3555073	PAIRED
SRR6464843	PRJNA427101	SAMN08227710	16.04372 years	AMPLICON	Spain	Europe	Spain: Port d'Alcudia	42053914	30138204	CENTER FOR GENOMIC REGULATION	Feb-15	public	fastq,sra,run.zq	gs,s3,ncbi	ncbi.public,gs.us-east1,s3.us-east-1	Human saliva	Illumina MiSeq	PCR	METAGENOMIC	male	control	602	1	ILLUMINA	human oral metagenome	SRP128931	SRX3555072	PAIRED
SRR6464844	PRJNA427101	SAMN08227713	17.08482 years	AMPLICON	Spain	Europe	Spain: Port d'Alcudia	32009544	23038352	CENTER FOR GENOMIC REGULATION	Feb-15	public	sra,run.zq,fastq	gs,ncbi,s3	gs.us-east1,ncbi.public,s3.us-east-1	Human saliva	Illumina MiSeq	PCR	METAGENOMIC	male	control	602	1	ILLUMINA	human oral metagenome	SRP128931	SRX3555071	PAIRED
SRR6464845	PRJNA427101	SAMN08227712	15.59715 years	AMPLICON	Spain	Europe	Spain: Port d'Alcudia	49519316	35514588	CENTER FOR GENOMIC REGULATION	Feb-15	public	sra,fastq,run.zq	ncbi,s3,gs	s3.us-east-1,gs.us-east1,ncbi.public	Human saliva	Illumina MiSeq	PCR	METAGENOMIC	female	control	602	1	ILLUMINA	human oral metagenome	SRP128931	SRX3555070	PAIRED
SRR6464846	PRJNA427101	SAMN08227715	15.8766 years	AMPLICON	Spain	Europe	Spain: Port d'Alcudia	43487276	31331713	CENTER FOR GENOMIC REGULATION	Feb-15	public	fastq,run.zq,sra	s3,ncbi,gs	gs.us-east1,ncbi.public,s3.us-east-1	Human saliva	Illumina MiSeq	PCR	METAGENOMIC	female	control	602	1	ILLUMINA	human oral metagenome	SRP128931	SRX3555069	PAIRED
SRR6464847	PRJNA427101	SAMN08227714	14.28208 years	AMPLICON	Spain	Europe	Spain: Port d'Alcudia	46783828	33660005	CENTER FOR GENOMIC REGULATION	Feb-15	public	run.zq,fastq,sra	ncbi,s3,gs	s3.us-east-1,ncbi.public,gs.us-east1	Human saliva	Illumina MiSeq	PCR	METAGENOMIC	male	control	602	1	ILLUMINA	human oral metagenome	SRP128931	SRX3555068	PAIRED
SRR6464848	PRJNA427101	SAMN08227550	15.08756 years	AMPLICON	Spain	Europe	Spain: Sevilla	65031050	45925533	CENTER FOR GENOMIC REGULATION	Apr-15	public	sra,run.zq,fastq	gs,s3,ncbi	s3.us-east-1,gs.us-east1,ncbi.public	Human saliva	Illumina MiSeq	PCR	METAGENOMIC	female	control	602	1	ILLUMINA	human oral metagenome	SRP128931	SRX3555067	PAIRED
SRR6464849	PRJNA427101	SAMN08227687	15.31221 years	AMPLICON	Spain	Europe	Spain: Port d'Alcudia	36687084	26177263	CENTER FOR GENOMIC REGULATION	Feb-15	public	fastq,sra,run.zq	s3,ncbi,gs	ncbi.public,gs.us-east1,s3.us-east-1	Human saliva	Illumina MiSeq	PCR	METAGENOMIC	female	control	602	1	ILLUMINA	human oral metagenome	SRP128931	SRX3555066	PAIRED
SRR6464850	PRJNA427101	SAMN08227686	17.10947 years	AMPLICON	Spain	Europe	Spain: Port d'Alcudia	54795846	39181076	CENTER FOR GENOMIC REGULATION	Feb-15	public	run.zq,fastq,sra	gs,s3,ncbi	s3.us-east-1,ncbi.public,gs.us-east1	Human saliva	Illumina MiSeq	PCR	METAGENOMIC	male	control	602	1	ILLUMINA	human oral metagenome	SRP128931	SRX3555065	PAIRED
SRR6464851	PRJNA427101	SAMN08227679	14.94783 years	AMPLICON	Spain	Europe	Spain: Port d'Alcudia	52387846	37404595	CENTER FOR GENOMIC REGULATION	Feb-15	public	sra,fastq,run.zq	s3,gs,ncbi	ncbi.public,s3.us-east-1,gs.us-east1	Human saliva	Illumina MiSeq	PCR	METAGENOMIC	female	control	602	1	ILLUMINA	human oral metagenome	SRP128931	SRX3555064	PAIRED
SRR6464852	PRJNA427101	SAMN08227629	15.49578 years	AMPLICON	Spain	Europe	Spain: Madrid	104826260	74116035	CENTER FOR GENOMIC REGULATION	Apr-15	public	run.zq,fastq,sra	s3,gs,ncbi	ncbi.public,s3.us-east-1,gs.us-east1	Human saliva	Illumina MiSeq	PCR	METAGENOMIC	male	control	602	1	ILLUMINA	human oral metagenome	SRP128931	SRX3555063	PAIRED
SRR6464853	PRJNA427101	SAMN08227681	15.07934 years	AMPLICON	Spain	Europe	Spain: Port d'Alcudia	51463174	36868124	CENTER FOR GENOMIC REGULATION	Feb-15	public	sra,fastq,run.zq	gs,s3,ncbi	s3.us-east-1,ncbi.public,gs.us-east1	Human saliva	Illumina MiSeq	PCR	METAGENOMIC	female	control	602	1	ILLUMINA	human oral metagenome	SRP128931	SRX3555062	PAIRED
SRR6464854	PRJNA427101	SAMN08227680	17.10674 years	AMPLICON	Spain	Europe	Spain: Port d'Alcudia	63528458	45716595	CENTER FOR GENOMIC REGULATION	Feb-15	public	run.zq,fastq,sra	s3,ncbi,gs	ncbi.public,s3.us-east-1,gs.us-east1	Human saliva	Illumina MiSeq	PCR	METAGENOMIC	female	control	602	1	ILLUMINA	human oral metagenome	SRP128931	SRX3555061	PAIRED
SRR6464855	PRJNA427101	SAMN08227683	16.54509 years	AMPLICON	Spain	Europe	Spain: Port d'Alcudia	62470744	44766000	CENTER FOR GENOMIC REGULATION	Feb-15	public	run.zq,fastq,sra	ncbi,gs,s3	s3.us-east-1,gs.us-east1,ncbi.public	Human saliva	Illumina MiSeq	PCR	METAGENOMIC	male	control	602	1	ILLUMINA	human oral metagenome	SRP128931	SRX3555060	PAIRED
SRR6464856	PRJNA427101	SAMN08227682	14.77523 years	AMPLICON	Spain	Europe	Spain: Port d'Alcudia	43142330	31117647	CENTER FOR GENOMIC REGULATION	Feb-15	public	fastq,sra,run.zq	s3,ncbi,gs	ncbi.public,gs.us-east1,s3.us-east-1	Human saliva	Illumina MiSeq	PCR	METAGENOMIC	female	control	602	1	ILLUMINA	human oral metagenome	SRP128931	SRX3555059	PAIRED
SRR6464857	PRJNA427101	SAMN08227685	14.77523 years	AMPLICON	Spain	Europe	Spain: Port d'Alcudia	40852322	29434485	CENTER FOR GENOMIC REGULATION	Feb-15	public	run.zq,sra,fastq	s3,ncbi,gs	s3.us-east-1,ncbi.public,gs.us-east1	Human saliva	Illumina MiSeq	PCR	METAGENOMIC	female	control	602	1	ILLUMINA	human oral metagenome	SRP128931	SRX3555058	PAIRED
SRR6464858	PRJNA427101	SAMN08227684	14.75879 years	AMPLICON	Spain	Europe	Spain: Port d'Alcudia	40911318	29666193	CENTER FOR GENOMIC REGULATION	Feb-15	public	fastq,run.zq,sra	gs,ncbi,s3	gs.us-east1,s3.us-east-1,ncbi.public	Human saliva	Illumina MiSeq	PCR	METAGENOMIC	female	control	602	1	ILLUMINA	human oral metagenome	SRP128931	SRX3555057	PAIRED
SRR6464859	PRJNA427101	SAMN08227476	15.08482 years	AMPLICON	Spain	Europe	Spain: Malaga	44592548	31580204	CENTER FOR GENOMIC REGULATION	Apr-15	public	run.zq,sra,fastq	ncbi,gs,s3	gs.us-east1,s3.us-east-1,ncbi.public	Human saliva	Illumina MiSeq	PCR	METAGENOMIC	female	control	602	1	ILLUMINA	human oral metagenome	SRP128931	SRX3555056	PAIRED
SRR6464860	PRJNA427101	SAMN08227477	14.87112 years	AMPLICON	Spain	Europe	Spain: Malaga	40597074	28917526	CENTER FOR GENOMIC REGULATION	Apr-15	public	fastq,sra,run.zq	gs,ncbi,s3	ncbi.public,s3.us-east-1,gs.us-east1	Human saliva	Illumina MiSeq	PCR	METAGENOMIC	female	control	602	1	ILLUMINA	human oral metagenome	SRP128931	SRX3555055	PAIRED
SRR6464861	PRJNA427101	SAMN08227610	14.44372 years	AMPLICON	Spain	Europe	Spain: Santanyi	47454456	33260069	CENTER FOR GENOMIC REGULATION	Feb-15	public	sra,fastq,run.zq	gs,s3,ncbi	ncbi.public,s3.us-east-1,gs.us-east1	Human saliva	Illumina MiSeq	PCR	METAGENOMIC	female	control	602	1	ILLUMINA	human oral metagenome	SRP128931	SRX3555054	PAIRED
SRR6464862	PRJNA427101	SAMN08227611	15.01358 years	AMPLICON	Spain	Europe	Spain: Santanyi	56035364	39585526	CENTER FOR GENOMIC REGULATION	Feb-15	public	fastq,run.zq,sra	ncbi,s3,gs	ncbi.public,s3.us-east-1,gs.us-east1	Human saliva	Illumina MiSeq	PCR	METAGENOMIC	female	control	602	1	ILLUMINA	human oral metagenome	SRP128931	SRX3555053	PAIRED
SRR6464863	PRJNA427101	SAMN08227608	14.4903 years	AMPLICON	Spain	Europe	Spain: Santanyi	74528202	52217513	CENTER FOR GENOMIC REGULATION	Feb-15	public	run.zq,fastq,sra	s3,gs,ncbi	ncbi.public,gs.us-east1,s3.us-east-1	Human saliva	Illumina MiSeq	PCR	METAGENOMIC	male	control	602	1	ILLUMINA	human oral metagenome	SRP128931	SRX3555052	PAIRED
SRR6464864	PRJNA427101	SAMN08227609	14.93687 years	AMPLICON	Spain	Europe	Spain: Santanyi	44893548	31753398	CENTER FOR GENOMIC REGULATION	Feb-15	public	sra,fastq,run.zq	gs,ncbi,s3	gs.us-east1,ncbi.public,s3.us-east-1	Human saliva	Illumina MiSeq	PCR	METAGENOMIC	male	control	602	1	ILLUMINA	human oral metagenome	SRP128931	SRX3555051	PAIRED
SRR6464865	PRJNA427101	SAMN08227614	15.07112 years	AMPLICON	Spain	Europe	Spain: Santanyi	76941620	53971565	CENTER FOR GENOMIC REGULATION	Feb-15	public	fastq,sra,run.zq	ncbi,gs,s3	ncbi.public,s3.us-east-1,gs.us-east1	Human saliva	Illumina MiSeq	PCR	METAGENOMIC	male	control	602	1	ILLUMINA	human oral metagenome	SRP128931	SRX3555050	PAIRED
SRR6464866	PRJNA427101	SAMN08227615	14.67386 years	AMPLICON	Spain	Europe	Spain: Santanyi	74772012	53029890	CENTER FOR GENOMIC REGULATION	Feb-15	public	fastq,sra,run.zq	gs,ncbi,s3	ncbi.public,s3.us-east-1,gs.us-east1	Human saliva	Illumina MiSeq	PCR	METAGENOMIC	female	control	602	1	ILLUMINA	human oral metagenome	SRP128931	SRX3555049	PAIRED
SRR6464867	PRJNA427101	SAMN08227612	14.84646 years	AMPLICON	Spain	Europe	Spain: Santanyi	73821454	52444765	CENTER FOR GENOMIC REGULATION	Feb-15	public	fastq,run.zq,sra	s3,gs,ncbi	s3.us-east-1,gs.us-east1,ncbi.public	Human saliva	Illumina MiSeq	PCR	METAGENOMIC	female	control	602	1	ILLUMINA	human oral metagenome	SRP128931	SRX3555048	PAIRED
SRR6464868	PRJNA427101	SAMN08227613	14.33139 years	AMPLICON	Spain	Europe	Spain: Santanyi	85838578	60606309	CENTER FOR GENOMIC REGULATION	Feb-15	public	sra,fastq,run.zq	ncbi,gs,s3	ncbi.public,gs.us-east1,s3.us-east-1	Human saliva	Illumina MiSeq	PCR	METAGENOMIC	male	control	602	1	ILLUMINA	human oral metagenome	SRP128931	SRX3555047	PAIRED
SRR6464869	PRJNA427101	SAMN08227766	14.49578 years	AMPLICON	Spain	Europe	Spain: Malaga	70741622	50859447	CENTER FOR GENOMIC REGULATION	Apr-15	public	fastq,run.zq,sra	gs,s3,ncbi	ncbi.public,s3.us-east-1,gs.us-east1	Human saliva	Illumina MiSeq	PCR	METAGENOMIC	female	control	602	1	ILLUMINA	human oral metagenome	SRP128931	SRX3555046	PAIRED
SRR6464870	PRJNA427101	SAMN08227616	14.29578 years	AMPLICON	Spain	Europe	Spain: Santanyi	87453744	61115767	CENTER FOR GENOMIC REGULATION	Feb-15	public	sra,fastq,run.zq	s3,ncbi,gs	ncbi.public,s3.us-east-1,gs.us-east1	Human saliva	Illumina MiSeq	PCR	METAGENOMIC	female	control	602	1	ILLUMINA	human oral metagenome	SRP128931	SRX3555045	PAIRED
SRR6464871	PRJNA427101	SAMN08227617	14.68756 years	AMPLICON	Spain	Europe	Spain: Santanyi	66103212	46615277	CENTER FOR GENOMIC REGULATION	Feb-15	public	sra,fastq,run.zq	gs,ncbi,s3	ncbi.public,s3.us-east-1,gs.us-east1	Human saliva	Illumina MiSeq	PCR	METAGENOMIC	male	control	602	1	ILLUMINA	human oral metagenome	SRP128931	SRX3555044	PAIRED
SRR6464872	PRJNA427101	SAMN08227543	14.45742 years	AMPLICON	Spain	Europe	Spain: Sevilla	126867888	89610658	CENTER FOR GENOMIC REGULATION	Apr-15	public	sra,fastq,run.zq	gs,ncbi,s3	gs.us-east1,s3.us-east-1,ncbi.public	Human saliva	Illumina MiSeq	PCR	METAGENOMIC	male	control	602	1	ILLUMINA	human oral metagenome	SRP128931	SRX3555043	PAIRED
SRR6464873	PRJNA427101	SAMN08227366	15.07112 years	AMPLICON	Spain	Europe	Spain: Tauste	58316342	42971244	CENTER FOR GENOMIC REGULATION	Apr-15	public	sra,fastq,run.zq	gs,s3,ncbi	s3.us-east-1,gs.us-east1,ncbi.public	Human saliva	Illumina MiSeq	PCR	METAGENOMIC	male	control	602	1	ILLUMINA	human oral metagenome	SRP128931	SRX3555042	PAIRED
SRR6464874	PRJNA427101	SAMN08227367	14.25468 years	AMPLICON	Spain	Europe	Spain: Tauste	60197592	44427003	CENTER FOR GENOMIC REGULATION	Apr-15	public	sra,fastq,run.zq	s3,gs,ncbi	gs.us-east1,ncbi.public,s3.us-east-1	Human saliva	Illumina MiSeq	PCR	METAGENOMIC	male	control	602	1	ILLUMINA	human oral metagenome	SRP128931	SRX3555041	PAIRED
SRR6464875	PRJNA427101	SAMN08227358	14.54783 years	AMPLICON	Spain	Europe	Spain: Tauste	63046256	46716309	CENTER FOR GENOMIC REGULATION	Apr-15	public	run.zq,sra,fastq	ncbi,gs,s3	ncbi.public,s3.us-east-1,gs.us-east1	Human saliva	Illumina MiSeq	PCR	METAGENOMIC	female	control	602	1	ILLUMINA	human oral metagenome	SRP128931	SRX3555040	PAIRED
SRR6464876	PRJNA427101	SAMN08227359	15.11495 years	AMPLICON	Spain	Europe	Spain: Tauste	65634254	49508105	CENTER FOR GENOMIC REGULATION	Apr-15	public	sra,fastq,run.zq	s3,gs,ncbi	s3.us-east-1,gs.us-east1,ncbi.public	Human saliva	Illumina MiSeq	PCR	METAGENOMIC	female	control	602	1	ILLUMINA	human oral metagenome	SRP128931	SRX3555039	PAIRED
SRR6464877	PRJNA427101	SAMN08227360	15.07386 years	AMPLICON	Spain	Europe	Spain: Tauste	70283500	51944575	CENTER FOR GENOMIC REGULATION	Apr-15	public	run.zq,sra,fastq	ncbi,gs,s3	ncbi.public,s3.us-east-1,gs.us-east1	Human saliva	Illumina MiSeq	PCR	METAGENOMIC	male	control	602	1	ILLUMINA	human oral metagenome	SRP128931	SRX3555038	PAIRED
SRR6464878	PRJNA427101	SAMN08227361	15.18345 years	AMPLICON	Spain	Europe	Spain: Tauste	65769704	48789295	CENTER FOR GENOMIC REGULATION	Apr-15	public	run.zq,fastq,sra	gs,ncbi,s3	s3.us-east-1,gs.us-east1,ncbi.public	Human saliva	Illumina MiSeq	PCR	METAGENOMIC	male	control	602	1	ILLUMINA	human oral metagenome	SRP128931	SRX3555037	PAIRED
SRR6464879	PRJNA427101	SAMN08227362	15.14783 years	AMPLICON	Spain	Europe	Spain: Tauste	55657308	41354581	CENTER FOR GENOMIC REGULATION	Apr-15	public	sra,run.zq,fastq	ncbi,gs,s3	gs.us-east1,ncbi.public,s3.us-east-1	Human saliva	Illumina MiSeq	PCR	METAGENOMIC	male	control	602	1	ILLUMINA	human oral metagenome	SRP128931	SRX3555036	PAIRED
SRR6464880	PRJNA427101	SAMN08227363	14.84646 years	AMPLICON	Spain	Europe	Spain: Tauste	57987048	43271242	CENTER FOR GENOMIC REGULATION	Apr-15	public	sra,fastq,run.zq	gs,ncbi,s3	s3.us-east-1,gs.us-east1,ncbi.public	Human saliva	Illumina MiSeq	PCR	METAGENOMIC	male	control	602	1	ILLUMINA	human oral metagenome	SRP128931	SRX3555035	PAIRED
SRR6464881	PRJNA427101	SAMN08227364	15.10947 years	AMPLICON	Spain	Europe	Spain: Tauste	56815556	42133338	CENTER FOR GENOMIC REGULATION	Apr-15	public	run.zq,sra,fastq	s3,gs,ncbi	s3.us-east-1,ncbi.public,gs.us-east1	Human saliva	Illumina MiSeq	PCR	METAGENOMIC	male	control	602	1	ILLUMINA	human oral metagenome	SRP128931	SRX3555034	PAIRED
SRR6464882	PRJNA427101	SAMN08227365	14.29304 years	AMPLICON	Spain	Europe	Spain: Tauste	51109800	39050393	CENTER FOR GENOMIC REGULATION	Apr-15	public	fastq,sra,run.zq	s3,gs,ncbi	s3.us-east-1,ncbi.public,gs.us-east1	Human saliva	Illumina MiSeq	PCR	METAGENOMIC	male	control	602	1	ILLUMINA	human oral metagenome	SRP128931	SRX3555033	PAIRED
SRR6464883	PRJNA427101	SAMN08227441	14.77523 years	AMPLICON	Spain	Europe	Spain: Valencia	33361636	24847663	CENTER FOR GENOMIC REGULATION	Feb-15	public	fastq,run.zq,sra	gs,ncbi,s3	ncbi.public,gs.us-east1,s3.us-east-1	Human saliva	Illumina MiSeq	PCR	METAGENOMIC	male	control	602	1	ILLUMINA	human oral metagenome	SRP128931	SRX3555032	PAIRED
SRR6464884	PRJNA427101	SAMN08227440	15.09852 years	AMPLICON	Spain	Europe	Spain: Valencia	50106266	37066810	CENTER FOR GENOMIC REGULATION	Feb-15	public	run.zq,fastq	s3,ncbi,gs	gs.us-east1,s3.us-east-1,ncbi.public	Human saliva	Illumina MiSeq	PCR	METAGENOMIC	female	control	602		ILLUMINA	human oral metagenome	SRP128931	SRX3555031	PAIRED
SRR6464885	PRJNA427101	SAMN08227439	14.34235 years	AMPLICON	Spain	Europe	Spain: Valencia	38984918	28827545	CENTER FOR GENOMIC REGULATION	Feb-15	public	sra,fastq,run.zq	gs,ncbi,s3	gs.us-east1,ncbi.public,s3.us-east-1	Human saliva	Illumina MiSeq	PCR	METAGENOMIC	male	control	602	1	ILLUMINA	human oral metagenome	SRP128931	SRX3555030	PAIRED
SRR6464886	PRJNA427101	SAMN08227438	14.72043 years	AMPLICON	Spain	Europe	Spain: Valencia	40165440	29717085	CENTER FOR GENOMIC REGULATION	Feb-15	public	sra,fastq,run.zq	ncbi,gs,s3	s3.us-east-1,ncbi.public,gs.us-east1	Human saliva	Illumina MiSeq	PCR	METAGENOMIC	female	control	602	1	ILLUMINA	human oral metagenome	SRP128931	SRX3555029	PAIRED
SRR6464887	PRJNA427101	SAMN08227445	14.53961 years	AMPLICON	Spain	Europe	Spain: Malaga	50422918	37289266	CENTER FOR GENOMIC REGULATION	Apr-15	public	fastq,sra,run.zq	ncbi,s3,gs	s3.us-east-1,gs.us-east1,ncbi.public	Human saliva	Illumina MiSeq	PCR	METAGENOMIC	female	control	602	1	ILLUMINA	human oral metagenome	SRP128931	SRX3555028	PAIRED
SRR6464888	PRJNA427101	SAMN08227444	14.2903 years	AMPLICON	Spain	Europe	Spain: Malaga	70768110	52191553	CENTER FOR GENOMIC REGULATION	Apr-15	public	fastq,sra,run.zq	gs,ncbi,s3	ncbi.public,s3.us-east-1,gs.us-east1	Human saliva	Illumina MiSeq	PCR	METAGENOMIC	male	control	602	1	ILLUMINA	human oral metagenome	SRP128931	SRX3555027	PAIRED
SRR6464889	PRJNA427101	SAMN08227443	14.87934 years	AMPLICON	Spain	Europe	Spain: Malaga	43351826	32272918	CENTER FOR GENOMIC REGULATION	Apr-15	public	sra,run.zq,fastq	ncbi,gs,s3	gs.us-east1,s3.us-east-1,ncbi.public	Human saliva	Illumina MiSeq	PCR	METAGENOMIC	male	control	602	1	ILLUMINA	human oral metagenome	SRP128931	SRX3555026	PAIRED
SRR6464890	PRJNA427101	SAMN08227442	14.6629 years	AMPLICON	Spain	Europe	Spain: Malaga	46511724	34279821	CENTER FOR GENOMIC REGULATION	Apr-15	public	sra,fastq,run.zq	ncbi,gs,s3	gs.us-east1,s3.us-east-1,ncbi.public	Human saliva	Illumina MiSeq	PCR	METAGENOMIC	male	control	602	1	ILLUMINA	human oral metagenome	SRP128931	SRX3555025	PAIRED
SRR6464891	PRJNA427101	SAMN08227468	15.04646 years	AMPLICON	Spain	Europe	Spain: Malaga	55933626	40985628	CENTER FOR GENOMIC REGULATION	Apr-15	public	run.zq,fastq,sra	s3,ncbi,gs	s3.us-east-1,gs.us-east1,ncbi.public	Human saliva	Illumina MiSeq	PCR	METAGENOMIC	male	control	602	1	ILLUMINA	human oral metagenome	SRP128931	SRX3555024	PAIRED
SRR6464892	PRJNA427101	SAMN08227447		AMPLICON	Spain	Europe	Spain: Malaga	63892066	47419569	CENTER FOR GENOMIC REGULATION	Apr-15	public	fastq,sra,run.zq	s3,gs,ncbi	gs.us-east1,s3.us-east-1,ncbi.public	Human saliva	Illumina MiSeq	PCR	METAGENOMIC	male	control	602	1	ILLUMINA	human oral metagenome	SRP128931	SRX3555023	PAIRED
SRR6464893	PRJNA427101	SAMN08227446	15.01084 years	AMPLICON	Spain	Europe	Spain: Malaga	63766248	47278776	CENTER FOR GENOMIC REGULATION	Apr-15	public	sra,fastq,run.zq	ncbi,gs,s3	gs.us-east1,s3.us-east-1,ncbi.public	Human saliva	Illumina MiSeq	PCR	METAGENOMIC	male	control	602	1	ILLUMINA	human oral metagenome	SRP128931	SRX3555022	PAIRED
SRR6464894	PRJNA427101	SAMN08227376	14.84098 years	AMPLICON	Spain	Europe	Spain: Tauste	90837586	67319331	CENTER FOR GENOMIC REGULATION	Apr-15	public	run.zq,sra,fastq	gs,s3,ncbi	ncbi.public,gs.us-east1,s3.us-east-1	Human saliva	Illumina MiSeq	PCR	METAGENOMIC	male	control	602	1	ILLUMINA	human oral metagenome	SRP128931	SRX3555021	PAIRED
SRR6464895	PRJNA427101	SAMN08227116	14.68208 years	AMPLICON	Spain	Europe	Spain: Sevilla	53493720	39116795	CENTER FOR GENOMIC REGULATION	Apr-15	public	fastq,sra,run.zq	ncbi,s3,gs	gs.us-east1,s3.us-east-1,ncbi.public	Human saliva	Illumina MiSeq	PCR	METAGENOMIC	male	control	602	1	ILLUMINA	human oral metagenome	SRP128931	SRX3555020	PAIRED
SRR6464896	PRJNA427101	SAMN08227117	14.60263 years	AMPLICON	Spain	Europe	Spain: Sevilla	50761844	36704370	CENTER FOR GENOMIC REGULATION	Apr-15	public	sra,fastq,run.zq	ncbi,s3,gs	s3.us-east-1,ncbi.public,gs.us-east1	Human saliva	Illumina MiSeq	PCR	METAGENOMIC	female	control	602	1	ILLUMINA	human oral metagenome	SRP128931	SRX3555019	PAIRED
SRR6464897	PRJNA427101	SAMN08227114	14.4355 years	AMPLICON	Spain	Europe	Spain: Sevilla	59602816	43377694	CENTER FOR GENOMIC REGULATION	Apr-15	public	run.zq,fastq,sra	ncbi,s3,gs	ncbi.public,s3.us-east-1,gs.us-east1	Human saliva	Illumina MiSeq	PCR	METAGENOMIC	male	control	602	1	ILLUMINA	human oral metagenome	SRP128931	SRX3555018	PAIRED
SRR6464898	PRJNA427101	SAMN08227115	14.36975 years	AMPLICON	Spain	Europe	Spain: Sevilla	48055252	34944886	CENTER FOR GENOMIC REGULATION	Apr-15	public	run.zq,sra,fastq	gs,ncbi,s3	ncbi.public,s3.us-east-1,gs.us-east1	Human saliva	Illumina MiSeq	PCR	METAGENOMIC	male	control	602	1	ILLUMINA	human oral metagenome	SRP128931	SRX3555017	PAIRED
SRR6464899	PRJNA427101	SAMN08227112	14.99167 years	AMPLICON	Spain	Europe	Spain: Sevilla	78678992	57320368	CENTER FOR GENOMIC REGULATION	Apr-15	public	sra,run.zq,fastq	ncbi,gs,s3	s3.us-east-1,gs.us-east1,ncbi.public	Human saliva	Illumina MiSeq	PCR	METAGENOMIC	female	control	602	1	ILLUMINA	human oral metagenome	SRP128931	SRX3555016	PAIRED
SRR6464900	PRJNA427101	SAMN08227113	14.74509 years	AMPLICON	Spain	Europe	Spain: Sevilla	63968520	46582306	CENTER FOR GENOMIC REGULATION	Apr-15	public	run.zq,fastq,sra	s3,ncbi,gs	s3.us-east-1,ncbi.public,gs.us-east1	Human saliva	Illumina MiSeq	PCR	METAGENOMIC	male	control	602	1	ILLUMINA	human oral metagenome	SRP128931	SRX3555015	PAIRED
SRR6464901	PRJNA427101	SAMN08227110	15.10126 years	AMPLICON	Spain	Europe	Spain: Sevilla	107476866	77976430	CENTER FOR GENOMIC REGULATION	Apr-15	public	fastq,run.zq,sra	gs,ncbi,s3	ncbi.public,gs.us-east1,s3.us-east-1	Human saliva	Illumina MiSeq	PCR	METAGENOMIC	female	control	602	1	ILLUMINA	human oral metagenome	SRP128931	SRX3555014	PAIRED
SRR6464902	PRJNA427101	SAMN08227111	15.09852 years	AMPLICON	Spain	Europe	Spain: Sevilla	106398684	78289854	CENTER FOR GENOMIC REGULATION	Apr-15	public	fastq,sra,run.zq	ncbi,gs,s3	ncbi.public,s3.us-east-1,gs.us-east1	Human saliva	Illumina MiSeq	PCR	METAGENOMIC	male	control	602	1	ILLUMINA	human oral metagenome	SRP128931	SRX3555013	PAIRED
SRR6464903	PRJNA427101	SAMN08227108	14.41632 years	AMPLICON	Spain	Europe	Spain: Sevilla	80205062	58706034	CENTER FOR GENOMIC REGULATION	Apr-15	public	sra,fastq,run.zq	gs,ncbi,s3	ncbi.public,gs.us-east1,s3.us-east-1	Human saliva	Illumina MiSeq	PCR	METAGENOMIC	female	control	602	1	ILLUMINA	human oral metagenome	SRP128931	SRX3555012	PAIRED
SRR6464904	PRJNA427101	SAMN08227109	14.97249 years	AMPLICON	Spain	Europe	Spain: Sevilla	62421982	45410738	CENTER FOR GENOMIC REGULATION	Apr-15	public	sra,fastq,run.zq	ncbi,gs,s3	ncbi.public,s3.us-east-1,gs.us-east1	Human saliva	Illumina MiSeq	PCR	METAGENOMIC	male	control	602	1	ILLUMINA	human oral metagenome	SRP128931	SRX3555011	PAIRED
SRR6464905	PRJNA427101	SAMN08227566	14.87386 years	AMPLICON	Spain	Europe	Spain: Sevilla	94184706	66194945	CENTER FOR GENOMIC REGULATION	Apr-15	public	run.zq,fastq,sra	s3,gs,ncbi	ncbi.public,s3.us-east-1,gs.us-east1	Human saliva	Illumina MiSeq	PCR	METAGENOMIC	female	control	602	1	ILLUMINA	human oral metagenome	SRP128931	SRX3555010	PAIRED
SRR6464906	PRJNA427101	SAMN08227567	14.62454 years	AMPLICON	Spain	Europe	Spain: Sevilla	82765970	58251567	CENTER FOR GENOMIC REGULATION	Apr-15	public	fastq,run.zq,sra	gs,s3,ncbi	s3.us-east-1,gs.us-east1,ncbi.public	Human saliva	Illumina MiSeq	PCR	METAGENOMIC	male	control	602	1	ILLUMINA	human oral metagenome	SRP128931	SRX3555009	PAIRED
SRR6464907	PRJNA427101	SAMN08227564	14.48208 years	AMPLICON	Spain	Europe	Spain: Sevilla	107841076	75844940	CENTER FOR GENOMIC REGULATION	Apr-15	public	run.zq,sra,fastq	ncbi,gs,s3	ncbi.public,s3.us-east-1,gs.us-east1	Human saliva	Illumina MiSeq	PCR	METAGENOMIC	male	control	602	1	ILLUMINA	human oral metagenome	SRP128931	SRX3555008	PAIRED
SRR6464908	PRJNA427101	SAMN08227565	15.0629 years	AMPLICON	Spain	Europe	Spain: Sevilla	56642180	39913906	CENTER FOR GENOMIC REGULATION	Apr-15	public	run.zq,fastq,sra	ncbi,gs,s3	gs.us-east1,s3.us-east-1,ncbi.public	Human saliva	Illumina MiSeq	PCR	METAGENOMIC	male	control	602	1	ILLUMINA	human oral metagenome	SRP128931	SRX3555007	PAIRED
SRR6464909	PRJNA427101	SAMN08227562	14.6355 years	AMPLICON	Spain	Europe	Spain: Sevilla	96787152	68745739	CENTER FOR GENOMIC REGULATION	Apr-15	public	sra,run.zq,fastq	gs,s3,ncbi	gs.us-east1,s3.us-east-1,ncbi.public	Human saliva	Illumina MiSeq	PCR	METAGENOMIC	male	control	602	1	ILLUMINA	human oral metagenome	SRP128931	SRX3555006	PAIRED
SRR6464910	PRJNA427101	SAMN08227563	16.13139 years	AMPLICON	Spain	Europe	Spain: Sevilla	122077172	85777356	CENTER FOR GENOMIC REGULATION	Apr-15	public	sra,fastq,run.zq	gs,ncbi,s3	ncbi.public,gs.us-east1,s3.us-east-1	Human saliva	Illumina MiSeq	PCR	METAGENOMIC	male	control	602	1	ILLUMINA	human oral metagenome	SRP128931	SRX3555005	PAIRED
SRR6464911	PRJNA427101	SAMN08227560	14.32591 years	AMPLICON	Spain	Europe	Spain: Sevilla	196618016	138290451	CENTER FOR GENOMIC REGULATION	Apr-15	public	fastq,run.zq,sra	s3,gs,ncbi	s3.us-east-1,gs.us-east1,ncbi.public	Human saliva	Illumina MiSeq	PCR	METAGENOMIC	female	control	602	1	ILLUMINA	human oral metagenome	SRP128931	SRX3555004	PAIRED
SRR6464912	PRJNA427101	SAMN08227561	14.84098 years	AMPLICON	Spain	Europe	Spain: Sevilla	163285878	115474994	CENTER FOR GENOMIC REGULATION	Apr-15	public	run.zq,sra,fastq	ncbi,s3,gs	ncbi.public,s3.us-east-1,gs.us-east1	Human saliva	Illumina MiSeq	PCR	METAGENOMIC	female	control	602	1	ILLUMINA	human oral metagenome	SRP128931	SRX3555003	PAIRED
SRR6464913	PRJNA427101	SAMN08227558	14.93687 years	AMPLICON	Spain	Europe	Spain: Sevilla	64505504	45970467	CENTER FOR GENOMIC REGULATION	Apr-15	public	sra,run.zq,fastq	s3,ncbi,gs	gs.us-east1,ncbi.public,s3.us-east-1	Human saliva	Illumina MiSeq	PCR	METAGENOMIC	male	control	602	1	ILLUMINA	human oral metagenome	SRP128931	SRX3555002	PAIRED
SRR6464914	PRJNA427101	SAMN08227559	14.41632 years	AMPLICON	Spain	Europe	Spain: Sevilla	147954744	104161631	CENTER FOR GENOMIC REGULATION	Apr-15	public	sra,fastq,run.zq	ncbi,s3,gs	s3.us-east-1,ncbi.public,gs.us-east1	Human saliva	Illumina MiSeq	PCR	METAGENOMIC	male	control	602	1	ILLUMINA	human oral metagenome	SRP128931	SRX3555001	PAIRED
SRR6464915	PRJNA427101	SAMN08227267	14.51221 years	AMPLICON	Spain	Europe	Spain: Santurtzi	78987216	57283896	CENTER FOR GENOMIC REGULATION	Apr-15	public	fastq,sra,run.zq	s3,gs,ncbi	ncbi.public,s3.us-east-1,gs.us-east1	Human saliva	Illumina MiSeq	PCR	METAGENOMIC	male	control	602	1	ILLUMINA	human oral metagenome	SRP128931	SRX3555000	PAIRED
SRR6464916	PRJNA427101	SAMN08227266	14.79989 years	AMPLICON	Spain	Europe	Spain: Tavernes de Valldigna	52541356	38274903	CENTER FOR GENOMIC REGULATION	Feb-15	public	fastq,sra,run.zq	gs,s3,ncbi	s3.us-east-1,gs.us-east1,ncbi.public	Human saliva	Illumina MiSeq	PCR	METAGENOMIC	female	control	602	1	ILLUMINA	human oral metagenome	SRP128931	SRX3554999	PAIRED
SRR6464917	PRJNA427101	SAMN08227265	17.0218 years	AMPLICON	Spain	Europe	Spain: Tavernes de Valldigna	85943326	62269441	CENTER FOR GENOMIC REGULATION	Feb-15	public	fastq,run.zq,sra	ncbi,gs,s3	ncbi.public,s3.us-east-1,gs.us-east1	Human saliva	Illumina MiSeq	PCR	METAGENOMIC	male	control	602	1	ILLUMINA	human oral metagenome	SRP128931	SRX3554998	PAIRED
SRR6464918	PRJNA427101	SAMN08227264	15.12317 years	AMPLICON	Spain	Europe	Spain: Tavernes de Valldigna	69505114	50925058	CENTER FOR GENOMIC REGULATION	Feb-15	public	run.zq,sra,fastq	s3,ncbi,gs	s3.us-east-1,ncbi.public,gs.us-east1	Human saliva	Illumina MiSeq	PCR	METAGENOMIC	male	control	602	1	ILLUMINA	human oral metagenome	SRP128931	SRX3554997	PAIRED
SRR6464919	PRJNA427101	SAMN08227263	14.2355 years	AMPLICON	Spain	Europe	Spain: Tavernes de Valldigna	61143936	44824484	CENTER FOR GENOMIC REGULATION	Feb-15	public	fastq,sra,run.zq	gs,s3,ncbi	s3.us-east-1,ncbi.public,gs.us-east1	Human saliva	Illumina MiSeq	PCR	METAGENOMIC	female	control	602	1	ILLUMINA	human oral metagenome	SRP128931	SRX3554996	PAIRED
SRR6464920	PRJNA427101	SAMN08227262	16.33687 years	AMPLICON	Spain	Europe	Spain: Tavernes de Valldigna	71513386	51998544	CENTER FOR GENOMIC REGULATION	Feb-15	public	sra,fastq,run.zq	s3,gs,ncbi	s3.us-east-1,gs.us-east1,ncbi.public	Human saliva	Illumina MiSeq	PCR	METAGENOMIC	female	control	602	1	ILLUMINA	human oral metagenome	SRP128931	SRX3554995	PAIRED
SRR6464921	PRJNA427101	SAMN08227261	14.35605 years	AMPLICON	Spain	Europe	Spain: Tavernes de Valldigna	87561502	63945527	CENTER FOR GENOMIC REGULATION	Feb-15	public	run.zq,sra,fastq	ncbi,gs,s3	ncbi.public,gs.us-east1,s3.us-east-1	Human saliva	Illumina MiSeq	PCR	METAGENOMIC	male	control	602	1	ILLUMINA	human oral metagenome	SRP128931	SRX3554994	PAIRED
SRR6464922	PRJNA427101	SAMN08227260	14.19715 years	AMPLICON	Spain	Europe	Spain: Tavernes de Valldigna	58860550	42731486	CENTER FOR GENOMIC REGULATION	Feb-15	public	fastq,sra,run.zq	s3,gs,ncbi	gs.us-east1,s3.us-east-1,ncbi.public	Human saliva	Illumina MiSeq	PCR	METAGENOMIC	female	control	602	1	ILLUMINA	human oral metagenome	SRP128931	SRX3554993	PAIRED
SRR6464923	PRJNA427101	SAMN08227259	14.4629 years	AMPLICON	Spain	Europe	Spain: Tavernes de Valldigna	62719972	45289922	CENTER FOR GENOMIC REGULATION	Feb-15	public	sra,fastq,run.zq	gs,s3,ncbi	ncbi.public,s3.us-east-1,gs.us-east1	Human saliva	Illumina MiSeq	PCR	METAGENOMIC	female	control	602	1	ILLUMINA	human oral metagenome	SRP128931	SRX3554992	PAIRED
SRR6464924	PRJNA427101	SAMN08227258	14.32317 years	AMPLICON	Spain	Europe	Spain: Tavernes de Valldigna	45658690	33096037	CENTER FOR GENOMIC REGULATION	Feb-15	public	fastq,sra,run.zq	ncbi,s3,gs	gs.us-east1,s3.us-east-1,ncbi.public	Human saliva	Illumina MiSeq	PCR	METAGENOMIC	male	control	602	1	ILLUMINA	human oral metagenome	SRP128931	SRX3554991	PAIRED
SRR6464925	PRJNA427101	SAMN08227744	14.64098 years	AMPLICON	Spain	Europe	Spain: Ejea de los Caballeros	45739960	33240498	CENTER FOR GENOMIC REGULATION	Apr-15	public	run.zq,fastq,sra	ncbi,s3,gs	s3.us-east-1,ncbi.public,gs.us-east1	Human saliva	Illumina MiSeq	PCR	METAGENOMIC	male	control	602	1	ILLUMINA	human oral metagenome	SRP128931	SRX3554990	PAIRED
SRR6464926	PRJNA427101	SAMN08227745	14.93413 years	AMPLICON	Spain	Europe	Spain: Ejea de los Caballeros	50853348	36988742	CENTER FOR GENOMIC REGULATION	Apr-15	public	fastq,sra,run.zq	ncbi,s3,gs	gs.us-east1,s3.us-east-1,ncbi.public	Human saliva	Illumina MiSeq	PCR	METAGENOMIC	female	control	602	1	ILLUMINA	human oral metagenome	SRP128931	SRX3554989	PAIRED
SRR6464927	PRJNA427101	SAMN08227742	14.95605 years	AMPLICON	Spain	Europe	Spain: Ejea de los Caballeros	67122398	48013140	CENTER FOR GENOMIC REGULATION	Apr-15	public	run.zq,fastq,sra	s3,ncbi,gs	s3.us-east-1,ncbi.public,gs.us-east1	Human saliva	Illumina MiSeq	PCR	METAGENOMIC	male	control	602	1	ILLUMINA	human oral metagenome	SRP128931	SRX3554988	PAIRED
SRR6464928	PRJNA427101	SAMN08227743	15.72043 years	AMPLICON	Spain	Europe	Spain: Ejea de los Caballeros	53068106	38215627	CENTER FOR GENOMIC REGULATION	Apr-15	public	fastq,sra,run.zq	gs,s3,ncbi	s3.us-east-1,gs.us-east1,ncbi.public	Human saliva	Illumina MiSeq	PCR	METAGENOMIC	male	control	602	1	ILLUMINA	human oral metagenome	SRP128931	SRX3554987	PAIRED
SRR6464929	PRJNA427101	SAMN08227740	16.8766 years	AMPLICON	Spain	Europe	Spain: Ejea de los Caballeros	42938854	30752372	CENTER FOR GENOMIC REGULATION	Apr-15	public	fastq,run.zq,sra	s3,ncbi,gs	gs.us-east1,ncbi.public,s3.us-east-1	Human saliva	Illumina MiSeq	PCR	METAGENOMIC	female	control	602	1	ILLUMINA	human oral metagenome	SRP128931	SRX3554986	PAIRED
SRR6464930	PRJNA427101	SAMN08227741	16.76701 years	AMPLICON	Spain	Europe	Spain: Ejea de los Caballeros	28817740	20963531	CENTER FOR GENOMIC REGULATION	Apr-15	public	run.zq,sra,fastq	ncbi,gs,s3	s3.us-east-1,ncbi.public,gs.us-east1	Human saliva	Illumina MiSeq	PCR	METAGENOMIC	female	control	602	1	ILLUMINA	human oral metagenome	SRP128931	SRX3554985	PAIRED
SRR6464931	PRJNA427101	SAMN08227738	14.68756 years	AMPLICON	Spain	Europe	Spain: Ejea de los Caballeros	54751298	39443040	CENTER FOR GENOMIC REGULATION	Apr-15	public	fastq,run.zq,sra	ncbi,s3,gs	s3.us-east-1,ncbi.public,gs.us-east1	Human saliva	Illumina MiSeq	PCR	METAGENOMIC	male	control	602	1	ILLUMINA	human oral metagenome	SRP128931	SRX3554984	PAIRED
SRR6464932	PRJNA427101	SAMN08227739	14.92043 years	AMPLICON	Spain	Europe	Spain: Ejea de los Caballeros	61596640	44562394	CENTER FOR GENOMIC REGULATION	Apr-15	public	fastq,run.zq,sra	gs,s3,ncbi	s3.us-east-1,ncbi.public,gs.us-east1	Human saliva	Illumina MiSeq	PCR	METAGENOMIC	female	control	602	1	ILLUMINA	human oral metagenome	SRP128931	SRX3554983	PAIRED
SRR6464933	PRJNA427101	SAMN08227746	15.72043 years	AMPLICON	Spain	Europe	Spain: Ejea de los Caballeros	76033804	54849116	CENTER FOR GENOMIC REGULATION	Apr-15	public	sra,fastq,run.zq	s3,gs,ncbi	ncbi.public,gs.us-east1,s3.us-east-1	Human saliva	Illumina MiSeq	PCR	METAGENOMIC	female	control	602	1	ILLUMINA	human oral metagenome	SRP128931	SRX3554982	PAIRED
SRR6464934	PRJNA427101	SAMN08227747	14.72865 years	AMPLICON	Spain	Europe	Spain: Ejea de los Caballeros	68526864	49305396	CENTER FOR GENOMIC REGULATION	Apr-15	public	fastq,sra,run.zq	s3,gs,ncbi	ncbi.public,s3.us-east-1,gs.us-east1	Human saliva	Illumina MiSeq	PCR	METAGENOMIC	male	control	602	1	ILLUMINA	human oral metagenome	SRP128931	SRX3554981	PAIRED
SRR6464935	PRJNA427101	SAMN08227780	14.45194 years	AMPLICON	Spain	Europe	Spain: Malaga	69193278	49404496	CENTER FOR GENOMIC REGULATION	Apr-15	public	run.zq,fastq,sra	s3,ncbi,gs	s3.us-east-1,gs.us-east1,ncbi.public	Human saliva	Illumina MiSeq	PCR	METAGENOMIC	female	control	602	1	ILLUMINA	human oral metagenome	SRP128931	SRX3554980	PAIRED
SRR6464936	PRJNA427101	SAMN08227781	14.4218 years	AMPLICON	Spain	Europe	Spain: Malaga	103290558	73621993	CENTER FOR GENOMIC REGULATION	Apr-15	public	fastq,run.zq,sra	gs,ncbi,s3	s3.us-east-1,gs.us-east1,ncbi.public	Human saliva	Illumina MiSeq	PCR	METAGENOMIC	female	control	602	1	ILLUMINA	human oral metagenome	SRP128931	SRX3554979	PAIRED
SRR6464937	PRJNA427101	SAMN08227778	15.18619 years	AMPLICON	Spain	Europe	Spain: Malaga	53939802	38740550	CENTER FOR GENOMIC REGULATION	Apr-15	public	run.zq,fastq,sra	gs,ncbi,s3	gs.us-east1,s3.us-east-1,ncbi.public	Human saliva	Illumina MiSeq	PCR	METAGENOMIC	male	control	602	1	ILLUMINA	human oral metagenome	SRP128931	SRX3554978	PAIRED
SRR6464938	PRJNA427101	SAMN08227779	14.2218 years	AMPLICON	Spain	Europe	Spain: Malaga	83246968	59514688	CENTER FOR GENOMIC REGULATION	Apr-15	public	sra,fastq,run.zq	ncbi,s3,gs	s3.us-east-1,ncbi.public,gs.us-east1	Human saliva	Illumina MiSeq	PCR	METAGENOMIC	female	control	602	1	ILLUMINA	human oral metagenome	SRP128931	SRX3554977	PAIRED
SRR6464939	PRJNA427101	SAMN08227784	14.44372 years	AMPLICON	Spain	Europe	Spain: Malaga	57487990	41250306	CENTER FOR GENOMIC REGULATION	Apr-15	public	fastq,sra,run.zq	ncbi,s3,gs	s3.us-east-1,ncbi.public,gs.us-east1	Human saliva	Illumina MiSeq	PCR	METAGENOMIC	male	control	602	1	ILLUMINA	human oral metagenome	SRP128931	SRX3554976	PAIRED
SRR6464940	PRJNA427101	SAMN08227785	14.45468 years	AMPLICON	Spain	Europe	Spain: Malaga	42941262	31434570	CENTER FOR GENOMIC REGULATION	Apr-15	public	run.zq,sra,fastq	gs,s3,ncbi	s3.us-east-1,gs.us-east1,ncbi.public	Human saliva	Illumina MiSeq	PCR	METAGENOMIC	female	control	602	1	ILLUMINA	human oral metagenome	SRP128931	SRX3554975	PAIRED
SRR6464941	PRJNA427101	SAMN08227782	14.8629 years	AMPLICON	Spain	Europe	Spain: Malaga	91061530	65357821	CENTER FOR GENOMIC REGULATION	Apr-15	public	run.zq,fastq,sra	ncbi,gs,s3	ncbi.public,s3.us-east-1,gs.us-east1	Human saliva	Illumina MiSeq	PCR	METAGENOMIC	male	control	602	1	ILLUMINA	human oral metagenome	SRP128931	SRX3554974	PAIRED
SRR6464942	PRJNA427101	SAMN08227783	14.24646 years	AMPLICON	Spain	Europe	Spain: Malaga	88121362	63431883	CENTER FOR GENOMIC REGULATION	Apr-15	public	run.zq,fastq,sra	gs,s3,ncbi	s3.us-east-1,gs.us-east1,ncbi.public	Human saliva	Illumina MiSeq	PCR	METAGENOMIC	male	control	602	1	ILLUMINA	human oral metagenome	SRP128931	SRX3554973	PAIRED
SRR6464943	PRJNA427101	SAMN08227645	15.54235 years	AMPLICON	Spain	Europe	Spain: Pozuelo de Alarcon	114852570	80848165	CENTER FOR GENOMIC REGULATION	Apr-15	public	sra,run.zq,fastq	s3,gs,ncbi	gs.us-east1,ncbi.public,s3.us-east-1	Human saliva	Illumina MiSeq	PCR	METAGENOMIC	male	control	602	1	ILLUMINA	human oral metagenome	SRP128931	SRX3554972	PAIRED
SRR6464944	PRJNA427101	SAMN08227767	14.79715 years	AMPLICON	Spain	Europe	Spain: Malaga	77048776	55524055	CENTER FOR GENOMIC REGULATION	Apr-15	public	sra,run.zq,fastq	s3,gs,ncbi	ncbi.public,gs.us-east1,s3.us-east-1	Human saliva	Illumina MiSeq	PCR	METAGENOMIC	female	control	602	1	ILLUMINA	human oral metagenome	SRP128931	SRX3554971	PAIRED
SRR6464945	PRJNA427101	SAMN08227678	14.32591 years	AMPLICON	Spain	Europe	Spain: Port d'Alcudia	52988642	37855092	CENTER FOR GENOMIC REGULATION	Feb-15	public	run.zq,sra,fastq	gs,s3,ncbi	ncbi.public,s3.us-east-1,gs.us-east1	Human saliva	Illumina MiSeq	PCR	METAGENOMIC	female	control	602	1	ILLUMINA	human oral metagenome	SRP128931	SRX3554970	PAIRED
SRR6464946	PRJNA427101	SAMN08227405	14.2218 years	AMPLICON	Spain	Europe	Spain: Zaragoza	69149332	50912804	CENTER FOR GENOMIC REGULATION	Apr-15	public	run.zq,sra,fastq	gs,s3,ncbi	gs.us-east1,ncbi.public,s3.us-east-1	Human saliva	Illumina MiSeq	PCR	METAGENOMIC	female	control	602	1	ILLUMINA	human oral metagenome	SRP128931	SRX3554969	PAIRED
SRR6464947	PRJNA427101	SAMN08227404	14.43824 years	AMPLICON	Spain	Europe	Spain: Zaragoza	69010270	50777208	CENTER FOR GENOMIC REGULATION	Apr-15	public	run.zq,fastq,sra	gs,s3,ncbi	ncbi.public,s3.us-east-1,gs.us-east1	Human saliva	Illumina MiSeq	PCR	METAGENOMIC	male	control	602	1	ILLUMINA	human oral metagenome	SRP128931	SRX3554968	PAIRED
SRR6464948	PRJNA427101	SAMN08227403	14.65194 years	AMPLICON	Spain	Europe	Spain: Zaragoza	25503730	19027164	CENTER FOR GENOMIC REGULATION	Apr-15	public	sra,run.zq,fastq	gs,ncbi,s3	gs.us-east1,ncbi.public,s3.us-east-1	Human saliva	Illumina MiSeq	PCR	METAGENOMIC	female	control	602	1	ILLUMINA	human oral metagenome	SRP128931	SRX3554967	PAIRED
SRR6464949	PRJNA427101	SAMN08227402	15.69578 years	AMPLICON	Spain	Europe	Spain: Zaragoza	33129866	24853845	CENTER FOR GENOMIC REGULATION	Apr-15	public	run.zq,fastq,sra	s3,ncbi,gs	gs.us-east1,s3.us-east-1,ncbi.public	Human saliva	Illumina MiSeq	PCR	METAGENOMIC	male	control	602	1	ILLUMINA	human oral metagenome	SRP128931	SRX3554966	PAIRED
SRR6464951	PRJNA427101	SAMN08227400	14.72865 years	AMPLICON	Spain	Europe	Spain: Zaragoza	54614042	40579512	CENTER FOR GENOMIC REGULATION	Apr-15	public	sra,fastq,run.zq	ncbi,s3,gs	gs.us-east1,s3.us-east-1,ncbi.public	Human saliva	Illumina MiSeq	PCR	METAGENOMIC	female	control	602	1	ILLUMINA	human oral metagenome	SRP128931	SRX3554964	PAIRED
SRR6464952	PRJNA427101	SAMN08227399	14.24646 years	AMPLICON	Spain	Europe	Spain: Zaragoza	36709960	27441945	CENTER FOR GENOMIC REGULATION	Apr-15	public	fastq,sra,run.zq	gs,s3,ncbi	ncbi.public,s3.us-east-1,gs.us-east1	Human saliva	Illumina MiSeq	PCR	METAGENOMIC	female	control	602	1	ILLUMINA	human oral metagenome	SRP128931	SRX3554963	PAIRED
SRR6464953	PRJNA427101	SAMN08227398	15.39441 years	AMPLICON	Spain	Europe	Spain: Zaragoza	51442104	38077845	CENTER FOR GENOMIC REGULATION	Apr-15	public	fastq,run.zq,sra	gs,ncbi,s3	gs.us-east1,ncbi.public,s3.us-east-1	Human saliva	Illumina MiSeq	PCR	METAGENOMIC	female	control	602	1	ILLUMINA	human oral metagenome	SRP128931	SRX3554962	PAIRED
SRR6464954	PRJNA427101	SAMN08227407	14.41358 years	AMPLICON	Spain	Europe	Spain: Zaragoza	67514300	49950701	CENTER FOR GENOMIC REGULATION	Apr-15	public	sra,fastq,run.zq	s3,gs,ncbi	s3.us-east-1,gs.us-east1,ncbi.public	Human saliva	Illumina MiSeq	PCR	METAGENOMIC	female	control	602	1	ILLUMINA	human oral metagenome	SRP128931	SRX3554961	PAIRED
SRR6464955	PRJNA427101	SAMN08227406	16.65468 years	AMPLICON	Spain	Europe	Spain: Zaragoza	72297190	53458556	CENTER FOR GENOMIC REGULATION	Apr-15	public	sra,run.zq,fastq	s3,ncbi,gs	ncbi.public,gs.us-east1,s3.us-east-1	Human saliva	Illumina MiSeq	PCR	METAGENOMIC	female	control	602	1	ILLUMINA	human oral metagenome	SRP128931	SRX3554960	PAIRED
SRR6464956	PRJNA427101	SAMN08227150	14.36975 years	AMPLICON	Spain	Europe	Spain: L'Alcora	46540018	33840513	CENTER FOR GENOMIC REGULATION	Feb-15	public	run.zq,sra,fastq	ncbi,gs,s3	ncbi.public,s3.us-east-1,gs.us-east1	Human saliva	Illumina MiSeq	PCR	METAGENOMIC	female	control	602	1	ILLUMINA	human oral metagenome	SRP128931	SRX3554959	PAIRED
SRR6464957	PRJNA427101	SAMN08227151	14.91769 years	AMPLICON	Spain	Europe	Spain: L'Alcora	28082698	20484033	CENTER FOR GENOMIC REGULATION	Feb-15	public	fastq,sra,run.zq	s3,ncbi,gs	gs.us-east1,s3.us-east-1,ncbi.public	Human saliva	Illumina MiSeq	PCR	METAGENOMIC	male	control	602	1	ILLUMINA	human oral metagenome	SRP128931	SRX3554958	PAIRED
SRR6464958	PRJNA427101	SAMN08227148	14.53961 years	AMPLICON	Spain	Europe	Spain: L'Alcora	35661276	25972720	CENTER FOR GENOMIC REGULATION	Feb-15	public	run.zq,sra,fastq	s3,gs,ncbi	ncbi.public,s3.us-east-1,gs.us-east1	Human saliva	Illumina MiSeq	PCR	METAGENOMIC	female	control	602	1	ILLUMINA	human oral metagenome	SRP128931	SRX3554957	PAIRED
SRR6464959	PRJNA427101	SAMN08227149	15.19441 years	AMPLICON	Spain	Europe	Spain: L'Alcora	28247646	20656337	CENTER FOR GENOMIC REGULATION	Feb-15	public	fastq,run.zq,sra	ncbi,s3,gs	ncbi.public,gs.us-east1,s3.us-east-1	Human saliva	Illumina MiSeq	PCR	METAGENOMIC	female	control	602	1	ILLUMINA	human oral metagenome	SRP128931	SRX3554956	PAIRED
SRR6464960	PRJNA427101	SAMN08227154	14.79715 years	AMPLICON	Spain	Europe	Spain: L'Alcora	39521902	28737716	CENTER FOR GENOMIC REGULATION	Feb-15	public	sra,fastq,run.zq	s3,ncbi,gs	s3.us-east-1,ncbi.public,gs.us-east1	Human saliva	Illumina MiSeq	PCR	METAGENOMIC	male	control	602	1	ILLUMINA	human oral metagenome	SRP128931	SRX3554955	PAIRED
SRR6464961	PRJNA427101	SAMN08227155	14.76701 years	AMPLICON	Spain	Europe	Spain: L'Alcora	32097436	23413083	CENTER FOR GENOMIC REGULATION	Feb-15	public	fastq,sra,run.zq	ncbi,s3,gs	gs.us-east1,ncbi.public,s3.us-east-1	Human saliva	Illumina MiSeq	PCR	METAGENOMIC	male	control	602	1	ILLUMINA	human oral metagenome	SRP128931	SRX3554954	PAIRED
SRR6464962	PRJNA427101	SAMN08227152	14.40263 years	AMPLICON	Spain	Europe	Spain: L'Alcora	67312028	48840392	CENTER FOR GENOMIC REGULATION	Feb-15	public	run.zq,fastq,sra	ncbi,gs,s3	s3.us-east-1,gs.us-east1,ncbi.public	Human saliva	Illumina MiSeq	PCR	METAGENOMIC	female	control	602	1	ILLUMINA	human oral metagenome	SRP128931	SRX3554953	PAIRED
SRR6464963	PRJNA427101	SAMN08227153	14.83824 years	AMPLICON	Spain	Europe	Spain: L'Alcora	62479172	45373154	CENTER FOR GENOMIC REGULATION	Feb-15	public	run.zq,fastq,sra	gs,s3,ncbi	gs.us-east1,ncbi.public,s3.us-east-1	Human saliva	Illumina MiSeq	PCR	METAGENOMIC	female	control	602	1	ILLUMINA	human oral metagenome	SRP128931	SRX3554952	PAIRED
SRR6464964	PRJNA427101	SAMN08227156	14.62454 years	AMPLICON	Spain	Europe	Spain: L'Alcora	49457310	35716829	CENTER FOR GENOMIC REGULATION	Feb-15	public	run.zq,sra,fastq	ncbi,gs,s3	ncbi.public,gs.us-east1,s3.us-east-1	Human saliva	Illumina MiSeq	PCR	METAGENOMIC	female	control	602	1	ILLUMINA	human oral metagenome	SRP128931	SRX3554951	PAIRED
SRR6464965	PRJNA427101	SAMN08227157	14.50674 years	AMPLICON	Spain	Europe	Spain: L'Alcora	48376118	35050341	CENTER FOR GENOMIC REGULATION	Feb-15	public	fastq,run.zq,sra	gs,s3,ncbi	ncbi.public,gs.us-east1,s3.us-east-1	Human saliva	Illumina MiSeq	PCR	METAGENOMIC	female	control	602	1	ILLUMINA	human oral metagenome	SRP128931	SRX3554950	PAIRED
SRR6464966	PRJNA427101	SAMN08227520	15.76701 years	AMPLICON	Spain	Europe	Spain: Santurtzi	93945110	66174325	CENTER FOR GENOMIC REGULATION	Apr-15	public	sra,fastq,run.zq	ncbi,gs,s3	gs.us-east1,ncbi.public,s3.us-east-1	Human saliva	Illumina MiSeq	PCR	METAGENOMIC	male	control	602	1	ILLUMINA	human oral metagenome	SRP128931	SRX3554949	PAIRED
SRR6464967	PRJNA427101	SAMN08227521	14.58345 years	AMPLICON	Spain	Europe	Spain: Santurtzi	116481582	81722641	CENTER FOR GENOMIC REGULATION	Apr-15	public	sra,run.zq,fastq	gs,ncbi,s3	ncbi.public,s3.us-east-1,gs.us-east1	Human saliva	Illumina MiSeq	PCR	METAGENOMIC	male	control	602	1	ILLUMINA	human oral metagenome	SRP128931	SRX3554948	PAIRED
SRR6464968	PRJNA427101	SAMN08227518	14.93413 years	AMPLICON	Spain	Europe	Spain: Santurtzi	55810216	39402673	CENTER FOR GENOMIC REGULATION	Apr-15	public	fastq,run.zq,sra	ncbi,gs,s3	gs.us-east1,s3.us-east-1,ncbi.public	Human saliva	Illumina MiSeq	PCR	METAGENOMIC	female	control	602	1	ILLUMINA	human oral metagenome	SRP128931	SRX3554947	PAIRED
SRR6464969	PRJNA427101	SAMN08227519	17.08208 years	AMPLICON	Spain	Europe	Spain: Santurtzi	48827016	34479441	CENTER FOR GENOMIC REGULATION	Apr-15	public	sra,fastq,run.zq	gs,ncbi,s3	ncbi.public,s3.us-east-1,gs.us-east1	Human saliva	Illumina MiSeq	PCR	METAGENOMIC	female	control	602	1	ILLUMINA	human oral metagenome	SRP128931	SRX3554946	PAIRED
SRR6464970	PRJNA427101	SAMN08227524	15.01084 years	AMPLICON	Spain	Europe	Spain: Santurtzi	55789748	39374838	CENTER FOR GENOMIC REGULATION	Apr-15	public	run.zq,fastq,sra	s3,ncbi,gs	gs.us-east1,ncbi.public,s3.us-east-1	Human saliva	Illumina MiSeq	PCR	METAGENOMIC	female	control	602	1	ILLUMINA	human oral metagenome	SRP128931	SRX3554945	PAIRED
SRR6464971	PRJNA427101	SAMN08227525	14.66016 years	AMPLICON	Spain	Europe	Spain: Santurtzi	115591224	80936227	CENTER FOR GENOMIC REGULATION	Apr-15	public	sra,fastq,run.zq	s3,gs,ncbi	s3.us-east-1,ncbi.public,gs.us-east1	Human saliva	Illumina MiSeq	PCR	METAGENOMIC	male	control	602	1	ILLUMINA	human oral metagenome	SRP128931	SRX3554944	PAIRED
SRR6464972	PRJNA427101	SAMN08227522	14.70126 years	AMPLICON	Spain	Europe	Spain: Santurtzi	52107314	36875884	CENTER FOR GENOMIC REGULATION	Apr-15	public	run.zq,sra,fastq	ncbi,s3,gs	s3.us-east-1,ncbi.public,gs.us-east1	Human saliva	Illumina MiSeq	PCR	METAGENOMIC	female	control	602	1	ILLUMINA	human oral metagenome	SRP128931	SRX3554943	PAIRED
SRR6464973	PRJNA427101	SAMN08227523	14.64646 years	AMPLICON	Spain	Europe	Spain: Santurtzi	64777608	45527588	CENTER FOR GENOMIC REGULATION	Apr-15	public	sra,run.zq,fastq	ncbi,gs,s3	ncbi.public,s3.us-east-1,gs.us-east1	Human saliva	Illumina MiSeq	PCR	METAGENOMIC	female	control	602	1	ILLUMINA	human oral metagenome	SRP128931	SRX3554942	PAIRED
SRR6464974	PRJNA427101	SAMN08227643	15.86838 years	AMPLICON	Spain	Europe	Spain: Pozuelo de Alarcon	80269476	56685536	CENTER FOR GENOMIC REGULATION	Apr-15	public	fastq,run.zq,sra	s3,gs,ncbi	ncbi.public,gs.us-east1,s3.us-east-1	Human saliva	Illumina MiSeq	PCR	METAGENOMIC	male	control	602	1	ILLUMINA	human oral metagenome	SRP128931	SRX3554941	PAIRED
SRR6464975	PRJNA427101	SAMN08227642	14.88482 years	AMPLICON	Spain	Europe	Spain: Pozuelo de Alarcon	113071252	79080532	CENTER FOR GENOMIC REGULATION	Apr-15	public	fastq,sra,run.zq	ncbi,gs,s3	s3.us-east-1,ncbi.public,gs.us-east1	Human saliva	Illumina MiSeq	PCR	METAGENOMIC	male	control	602	1	ILLUMINA	human oral metagenome	SRP128931	SRX3554940	PAIRED
SRR6464976	PRJNA427101	SAMN08227526	14.64098 years	AMPLICON	Spain	Europe	Spain: Santurtzi	66666684	46869064	CENTER FOR GENOMIC REGULATION	Apr-15	public	run.zq,fastq,sra	s3,gs,ncbi	gs.us-east1,ncbi.public,s3.us-east-1	Human saliva	Illumina MiSeq	PCR	METAGENOMIC	male	control	602	1	ILLUMINA	human oral metagenome	SRP128931	SRX3554939	PAIRED
SRR6464977	PRJNA427101	SAMN08227527	14.66016 years	AMPLICON	Spain	Europe	Spain: Santurtzi	83443822	58887330	CENTER FOR GENOMIC REGULATION	Apr-15	public	sra,run.zq,fastq	gs,s3,ncbi	ncbi.public,s3.us-east-1,gs.us-east1	Human saliva	Illumina MiSeq	PCR	METAGENOMIC	male	control	602	1	ILLUMINA	human oral metagenome	SRP128931	SRX3554938	PAIRED
SRR6464978	PRJNA427101	SAMN08227639	15.72591 years	AMPLICON	Spain	Europe	Spain: Madrid	74772614	52857721	CENTER FOR GENOMIC REGULATION	Apr-15	public	run.zq,fastq,sra	gs,s3,ncbi	ncbi.public,s3.us-east-1,gs.us-east1	Human saliva	Illumina MiSeq	PCR	METAGENOMIC	female	control	602	1	ILLUMINA	human oral metagenome	SRP128931	SRX3554937	PAIRED
SRR6464979	PRJNA427101	SAMN08227636	16.45194 years	AMPLICON	Spain	Europe	Spain: Madrid	75665380	53302626	CENTER FOR GENOMIC REGULATION	Apr-15	public	sra,run.zq,fastq	gs,s3,ncbi	s3.us-east-1,ncbi.public,gs.us-east1	Human saliva	Illumina MiSeq	PCR	METAGENOMIC	female	control	602	1	ILLUMINA	human oral metagenome	SRP128931	SRX3554936	PAIRED
SRR6464980	PRJNA427101	SAMN08227641	15.91769 years	AMPLICON	Spain	Europe	Spain: Madrid	81903906	57397700	CENTER FOR GENOMIC REGULATION	Apr-15	public	run.zq,fastq,sra	gs,ncbi,s3	s3.us-east-1,ncbi.public,gs.us-east1	Human saliva	Illumina MiSeq	PCR	METAGENOMIC	female	control	602	1	ILLUMINA	human oral metagenome	SRP128931	SRX3554935	PAIRED
SRR6464981	PRJNA427101	SAMN08227640	16.13961 years	AMPLICON	Spain	Europe	Spain: Madrid	93232944	65036190	CENTER FOR GENOMIC REGULATION	Apr-15	public	run.zq,fastq,sra	ncbi,gs,s3	s3.us-east-1,ncbi.public,gs.us-east1	Human saliva	Illumina MiSeq	PCR	METAGENOMIC	male	control	602	1	ILLUMINA	human oral metagenome	SRP128931	SRX3554934	PAIRED
SRR6464982	PRJNA427101	SAMN08227706	14.52317 years	AMPLICON	Spain	Europe	Spain: Port d'Alcudia	46674866	33626917	CENTER FOR GENOMIC REGULATION	Feb-15	public	run.zq,fastq,sra	ncbi,gs,s3	gs.us-east1,s3.us-east-1,ncbi.public	Human saliva	Illumina MiSeq	PCR	METAGENOMIC	female	control	602	1	ILLUMINA	human oral metagenome	SRP128931	SRX3554933	PAIRED
SRR6464983	PRJNA427101	SAMN08227707	16.42728 years	AMPLICON	Spain	Europe	Spain: Port d'Alcudia	53913916	38823704	CENTER FOR GENOMIC REGULATION	Feb-15	public	run.zq,sra,fastq	ncbi,s3,gs	s3.us-east-1,ncbi.public,gs.us-east1	Human saliva	Illumina MiSeq	PCR	METAGENOMIC	male	control	602	1	ILLUMINA	human oral metagenome	SRP128931	SRX3554932	PAIRED
SRR6464984	PRJNA427101	SAMN08227689	15.51221 years	AMPLICON	Spain	Europe	Spain: Port d'Alcudia	58680552	42210789	CENTER FOR GENOMIC REGULATION	Feb-15	public	sra,fastq,run.zq	s3,ncbi,gs	gs.us-east1,ncbi.public,s3.us-east-1	Human saliva	Illumina MiSeq	PCR	METAGENOMIC	female	control	602	1	ILLUMINA	human oral metagenome	SRP128931	SRX3554931	PAIRED
SRR6464985	PRJNA427101	SAMN08227759	14.97523 years	AMPLICON	Spain	Europe	Spain: Malaga	105163982	75635457	CENTER FOR GENOMIC REGULATION	Apr-15	public	run.zq,sra,fastq	gs,s3,ncbi	s3.us-east-1,gs.us-east1,ncbi.public	Human saliva	Illumina MiSeq	PCR	METAGENOMIC	male	control	602	1	ILLUMINA	human oral metagenome	SRP128931	SRX3554930	PAIRED
SRR6464986	PRJNA427101	SAMN08227700	15.14235 years	AMPLICON	Spain	Europe	Spain: Port d'Alcudia	35251314	25570728	CENTER FOR GENOMIC REGULATION	Feb-15	public	run.zq,sra,fastq	ncbi,gs,s3	ncbi.public,s3.us-east-1,gs.us-east1	Human saliva	Illumina MiSeq	PCR	METAGENOMIC	male	control	602	1	ILLUMINA	human oral metagenome	SRP128931	SRX3554929	PAIRED
SRR6464987	PRJNA427101	SAMN08227701	14.33961 years	AMPLICON	Spain	Europe	Spain: Port d'Alcudia	23728432	17199983	CENTER FOR GENOMIC REGULATION	Feb-15	public	fastq,sra,run.zq	s3,gs,ncbi	gs.us-east1,s3.us-east-1,ncbi.public	Human saliva	Illumina MiSeq	PCR	METAGENOMIC	female	control	602	1	ILLUMINA	human oral metagenome	SRP128931	SRX3554928	PAIRED
SRR6464988	PRJNA427101	SAMN08227698	14.26838 years	AMPLICON	Spain	Europe	Spain: Port d'Alcudia	37230690	27287877	CENTER FOR GENOMIC REGULATION	Feb-15	public	sra,run.zq,fastq	ncbi,gs,s3	gs.us-east1,s3.us-east-1,ncbi.public	Human saliva	Illumina MiSeq	PCR	METAGENOMIC	female	control	602	1	ILLUMINA	human oral metagenome	SRP128931	SRX3554927	PAIRED
SRR6464989	PRJNA427101	SAMN08227699	14.60537 years	AMPLICON	Spain	Europe	Spain: Port d'Alcudia	40183500	29188674	CENTER FOR GENOMIC REGULATION	Feb-15	public	run.zq,sra,fastq	s3,ncbi,gs	gs.us-east1,ncbi.public,s3.us-east-1	Human saliva	Illumina MiSeq	PCR	METAGENOMIC	female	control	602	1	ILLUMINA	human oral metagenome	SRP128931	SRX3554926	PAIRED
SRR6464990	PRJNA427101	SAMN08227704		AMPLICON	Spain	Europe	Spain: Port d'Alcudia	38370878	27626185	CENTER FOR GENOMIC REGULATION	Feb-15	public	fastq,run.zq,sra	s3,gs,ncbi	gs.us-east1,ncbi.public,s3.us-east-1	Human saliva	Illumina MiSeq	PCR	METAGENOMIC	male	control	602	1	ILLUMINA	human oral metagenome	SRP128931	SRX3554925	PAIRED
SRR6464991	PRJNA427101	SAMN08227705	15.46838 years	AMPLICON	Spain	Europe	Spain: Port d'Alcudia	33881764	24449067	CENTER FOR GENOMIC REGULATION	Feb-15	public	run.zq,fastq,sra	ncbi,gs,s3	ncbi.public,gs.us-east1,s3.us-east-1	Human saliva	Illumina MiSeq	PCR	METAGENOMIC	male	control	602	1	ILLUMINA	human oral metagenome	SRP128931	SRX3554924	PAIRED
SRR6464992	PRJNA427101	SAMN08227702	15.11495 years	AMPLICON	Spain	Europe	Spain: Port d'Alcudia	33250266	23916981	CENTER FOR GENOMIC REGULATION	Feb-15	public	fastq,sra,run.zq	gs,ncbi,s3	gs.us-east1,ncbi.public,s3.us-east-1	Human saliva	Illumina MiSeq	PCR	METAGENOMIC	female	control	602	1	ILLUMINA	human oral metagenome	SRP128931	SRX3554923	PAIRED
SRR6464993	PRJNA427101	SAMN08227703	14.8218 years	AMPLICON	Spain	Europe	Spain: Port d'Alcudia	31605602	22727010	CENTER FOR GENOMIC REGULATION	Feb-15	public	fastq,sra,run.zq	ncbi,gs,s3	s3.us-east-1,ncbi.public,gs.us-east1	Human saliva	Illumina MiSeq	PCR	METAGENOMIC	male	control	602	1	ILLUMINA	human oral metagenome	SRP128931	SRX3554922	PAIRED
SRR6464994	PRJNA427101	SAMN08227331	14.99167 years	AMPLICON	Spain	Europe	Spain: Murcia	54732034	40446999	CENTER FOR GENOMIC REGULATION	Feb-15	public	run.zq,fastq,sra	s3,ncbi,gs	s3.us-east-1,ncbi.public,gs.us-east1	Human saliva	Illumina MiSeq	PCR	METAGENOMIC	female	control	602	1	ILLUMINA	human oral metagenome	SRP128931	SRX3554921	PAIRED
SRR6464995	PRJNA427101	SAMN08227330	14.37249 years	AMPLICON	Spain	Europe	Spain: Murcia	51176622	37718331	CENTER FOR GENOMIC REGULATION	Feb-15	public	fastq,sra,run.zq	gs,s3,ncbi	ncbi.public,gs.us-east1,s3.us-east-1	Human saliva	Illumina MiSeq	PCR	METAGENOMIC	male	control	602	1	ILLUMINA	human oral metagenome	SRP128931	SRX3554920	PAIRED
SRR6464996	PRJNA427101	SAMN08227329	14.45194 years	AMPLICON	Spain	Europe	Spain: Murcia	82504100	61103682	CENTER FOR GENOMIC REGULATION	Feb-15	public	run.zq,sra,fastq	s3,gs,ncbi	gs.us-east1,s3.us-east-1,ncbi.public	Human saliva	Illumina MiSeq	PCR	METAGENOMIC	female	control	602	1	ILLUMINA	human oral metagenome	SRP128931	SRX3554919	PAIRED
SRR6464997	PRJNA427101	SAMN08227328	15.09304 years	AMPLICON	Spain	Europe	Spain: Murcia	99467858	73528907	CENTER FOR GENOMIC REGULATION	Feb-15	public	fastq,run.zq,sra	s3,ncbi,gs	ncbi.public,s3.us-east-1,gs.us-east1	Human saliva	Illumina MiSeq	PCR	METAGENOMIC	female	control	602	1	ILLUMINA	human oral metagenome	SRP128931	SRX3554918	PAIRED
SRR6464998	PRJNA427101	SAMN08227335	14.55879 years	AMPLICON	Spain	Europe	Spain: Murcia	52703294	39028211	CENTER FOR GENOMIC REGULATION	Feb-15	public	sra,run.zq,fastq	gs,s3,ncbi	ncbi.public,gs.us-east1,s3.us-east-1	Human saliva	Illumina MiSeq	PCR	METAGENOMIC	male	control	602	1	ILLUMINA	human oral metagenome	SRP128931	SRX3554917	PAIRED
SRR6464999	PRJNA427101	SAMN08227334	14.93413 years	AMPLICON	Spain	Europe	Spain: Murcia	60542538	45458863	CENTER FOR GENOMIC REGULATION	Feb-15	public	fastq,run.zq,sra	s3,ncbi,gs	s3.us-east-1,gs.us-east1,ncbi.public	Human saliva	Illumina MiSeq	PCR	METAGENOMIC	female	control	602	1	ILLUMINA	human oral metagenome	SRP128931	SRX3554916	PAIRED
SRR6465000	PRJNA427101	SAMN08227333	14.73139 years	AMPLICON	Spain	Europe	Spain: Murcia	44425794	33004374	CENTER FOR GENOMIC REGULATION	Feb-15	public	run.zq,fastq,sra	ncbi,gs,s3	s3.us-east-1,gs.us-east1,ncbi.public	Human saliva	Illumina MiSeq	PCR	METAGENOMIC	female	control	602	1	ILLUMINA	human oral metagenome	SRP128931	SRX3554915	PAIRED
SRR6465001	PRJNA427101	SAMN08227332	14.87112 years	AMPLICON	Spain	Europe	Spain: Murcia	49604800	36838455	CENTER FOR GENOMIC REGULATION	Feb-15	public	run.zq,fastq,sra	gs,ncbi,s3	gs.us-east1,s3.us-east-1,ncbi.public	Human saliva	Illumina MiSeq	PCR	METAGENOMIC	female	control	602	1	ILLUMINA	human oral metagenome	SRP128931	SRX3554914	PAIRED
SRR6465002	PRJNA427101	SAMN08227337	14.76975 years	AMPLICON	Spain	Europe	Spain: Murcia	85023470	62793518	CENTER FOR GENOMIC REGULATION	Feb-15	public	sra,run.zq,fastq	s3,ncbi,gs	gs.us-east1,ncbi.public,s3.us-east-1	Human saliva	Illumina MiSeq	PCR	METAGENOMIC	female	control	602	1	ILLUMINA	human oral metagenome	SRP128931	SRX3554913	PAIRED
SRR6465003	PRJNA427101	SAMN08227336	14.40263 years	AMPLICON	Spain	Europe	Spain: Murcia	108899994	80154620	CENTER FOR GENOMIC REGULATION	Feb-15	public	sra,fastq,run.zq	gs,s3,ncbi	gs.us-east1,s3.us-east-1,ncbi.public	Human saliva	Illumina MiSeq	PCR	METAGENOMIC	male	control	602	1	ILLUMINA	human oral metagenome	SRP128931	SRX3554912	PAIRED
SRR6465004	PRJNA427101	SAMN08227758	14.86838 years	AMPLICON	Spain	Europe	Spain: Malaga	122026604	87313775	CENTER FOR GENOMIC REGULATION	Apr-15	public	fastq,sra,run.zq	gs,ncbi,s3	ncbi.public,s3.us-east-1,gs.us-east1	Human saliva	Illumina MiSeq	PCR	METAGENOMIC	male	control	602	1	ILLUMINA	human oral metagenome	SRP128931	SRX3554911	PAIRED
SRR6465005	PRJNA427101	SAMN08227125	14.46016 years	AMPLICON	Spain	Europe	Spain: Sevilla	46642358	33849892	CENTER FOR GENOMIC REGULATION	Apr-15	public	sra,run.zq,fastq	s3,gs,ncbi	ncbi.public,s3.us-east-1,gs.us-east1	Human saliva	Illumina MiSeq	PCR	METAGENOMIC	female	control	602	1	ILLUMINA	human oral metagenome	SRP128931	SRX3554910	PAIRED
SRR6465006	PRJNA427101	SAMN08227124	14.95879 years	AMPLICON	Spain	Europe	Spain: Sevilla	52666572	38001416	CENTER FOR GENOMIC REGULATION	Apr-15	public	sra,run.zq,fastq	ncbi,s3,gs	s3.us-east-1,gs.us-east1,ncbi.public	Human saliva	Illumina MiSeq	PCR	METAGENOMIC	male	control	602	1	ILLUMINA	human oral metagenome	SRP128931	SRX3554909	PAIRED
SRR6465007	PRJNA427101	SAMN08227123	14.31221 years	AMPLICON	Spain	Europe	Spain: Sevilla	36923068	26955282	CENTER FOR GENOMIC REGULATION	Apr-15	public	fastq,run.zq,sra	gs,ncbi,s3	gs.us-east1,s3.us-east-1,ncbi.public	Human saliva	Illumina MiSeq	PCR	METAGENOMIC	female	control	602	1	ILLUMINA	human oral metagenome	SRP128931	SRX3554908	PAIRED
SRR6465008	PRJNA427101	SAMN08227122	14.60811 years	AMPLICON	Spain	Europe	Spain: Sevilla	58155006	42134222	CENTER FOR GENOMIC REGULATION	Apr-15	public	sra,fastq,run.zq	ncbi,s3,gs	gs.us-east1,ncbi.public,s3.us-east-1	Human saliva	Illumina MiSeq	PCR	METAGENOMIC	male	control	602	1	ILLUMINA	human oral metagenome	SRP128931	SRX3554907	PAIRED
SRR6465009	PRJNA427101	SAMN08227121	14.95605 years	AMPLICON	Spain	Europe	Spain: Sevilla	57242976	41328190	CENTER FOR GENOMIC REGULATION	Apr-15	public	fastq,run.zq,sra	s3,ncbi,gs	ncbi.public,s3.us-east-1,gs.us-east1	Human saliva	Illumina MiSeq	PCR	METAGENOMIC	male	control	602	1	ILLUMINA	human oral metagenome	SRP128931	SRX3554906	PAIRED
SRR6465010	PRJNA427101	SAMN08227120	14.75879 years	AMPLICON	Spain	Europe	Spain: Sevilla	31799446	23115874	CENTER FOR GENOMIC REGULATION	Apr-15	public	run.zq,fastq,sra	ncbi,gs,s3	s3.us-east-1,gs.us-east1,ncbi.public	Human saliva	Illumina MiSeq	PCR	METAGENOMIC	female	control	602	1	ILLUMINA	human oral metagenome	SRP128931	SRX3554905	PAIRED
SRR6465011	PRJNA427101	SAMN08227119	14.86016 years	AMPLICON	Spain	Europe	Spain: Sevilla	70080024	50795340	CENTER FOR GENOMIC REGULATION	Apr-15	public	fastq,sra,run.zq	gs,s3,ncbi	gs.us-east1,ncbi.public,s3.us-east-1	Human saliva	Illumina MiSeq	PCR	METAGENOMIC	female	control	602	1	ILLUMINA	human oral metagenome	SRP128931	SRX3554904	PAIRED
SRR6465012	PRJNA427101	SAMN08227118	14.46016 years	AMPLICON	Spain	Europe	Spain: Sevilla	53873582	39123770	CENTER FOR GENOMIC REGULATION	Apr-15	public	fastq,sra,run.zq	gs,ncbi,s3	gs.us-east1,ncbi.public,s3.us-east-1	Human saliva	Illumina MiSeq	PCR	METAGENOMIC	male	control	602	1	ILLUMINA	human oral metagenome	SRP128931	SRX3554903	PAIRED
SRR6465013	PRJNA427101	SAMN08227647	15.22728 years	AMPLICON	Spain	Europe	Spain: Pozuelo de Alarcon	97362664	69007808	CENTER FOR GENOMIC REGULATION	Apr-15	public	run.zq,sra,fastq	ncbi,gs,s3	gs.us-east1,ncbi.public,s3.us-east-1	Human saliva	Illumina MiSeq	PCR	METAGENOMIC	male	control	602	1	ILLUMINA	human oral metagenome	SRP128931	SRX3554902	PAIRED
SRR6465014	PRJNA427101	SAMN08227127	14.42454 years	AMPLICON	Spain	Europe	Spain: Sevilla	45733338	33271419	CENTER FOR GENOMIC REGULATION	Apr-15	public	fastq,sra,run.zq	s3,ncbi,gs	gs.us-east1,ncbi.public,s3.us-east-1	Human saliva	Illumina MiSeq	PCR	METAGENOMIC	female	control	602	1	ILLUMINA	human oral metagenome	SRP128931	SRX3554901	PAIRED
SRR6465015	PRJNA427101	SAMN08227126	14.35057 years	AMPLICON	Spain	Europe	Spain: Sevilla	46531590	33958094	CENTER FOR GENOMIC REGULATION	Apr-15	public	sra,fastq,run.zq	gs,s3,ncbi	ncbi.public,s3.us-east-1,gs.us-east1	Human saliva	Illumina MiSeq	PCR	METAGENOMIC	male	control	602	1	ILLUMINA	human oral metagenome	SRP128931	SRX3554900	PAIRED
SRR6465016	PRJNA427101	SAMN08227646	15.33413 years	AMPLICON	Spain	Europe	Spain: Pozuelo de Alarcon	72025688	50486581	CENTER FOR GENOMIC REGULATION	Apr-15	public	fastq,sra,run.zq	s3,ncbi,gs	s3.us-east-1,gs.us-east1,ncbi.public	Human saliva	Illumina MiSeq	PCR	METAGENOMIC	male	control	602	1	ILLUMINA	human oral metagenome	SRP128931	SRX3554899	PAIRED
SRR6465017	PRJNA427101	SAMN08227214	14.56975 years	AMPLICON	Spain	Europe	Spain: Vigo	57506652	41890193	CENTER FOR GENOMIC REGULATION	Apr-15	public	sra,run.zq,fastq	gs,ncbi,s3	s3.us-east-1,ncbi.public,gs.us-east1	Human saliva	Illumina MiSeq	PCR	METAGENOMIC	female	control	602	1	ILLUMINA	human oral metagenome	SRP128931	SRX3554898	PAIRED
SRR6465018	PRJNA427101	SAMN08227215	15.00811 years	AMPLICON	Spain	Europe	Spain: Vigo	62208272	45061705	CENTER FOR GENOMIC REGULATION	Apr-15	public	sra,run.zq,fastq	ncbi,gs,s3	gs.us-east1,ncbi.public,s3.us-east-1	Human saliva	Illumina MiSeq	PCR	METAGENOMIC	female	control	602	1	ILLUMINA	human oral metagenome	SRP128931	SRX3554897	PAIRED
SRR6465019	PRJNA427101	SAMN08227212	16.56701 years	AMPLICON	Spain	Europe	Spain: Vigo	61883192	45139075	CENTER FOR GENOMIC REGULATION	Apr-15	public	sra,run.zq,fastq	ncbi,s3,gs	ncbi.public,s3.us-east-1,gs.us-east1	Human saliva	Illumina MiSeq	PCR	METAGENOMIC	female	control	602	1	ILLUMINA	human oral metagenome	SRP128931	SRX3554896	PAIRED
SRR6465020	PRJNA427101	SAMN08227213	16.51495 years	AMPLICON	Spain	Europe	Spain: Vigo	72489228	52719044	CENTER FOR GENOMIC REGULATION	Apr-15	public	fastq,sra,run.zq	s3,gs,ncbi	s3.us-east-1,gs.us-east1,ncbi.public	Human saliva	Illumina MiSeq	PCR	METAGENOMIC	male	control	602	1	ILLUMINA	human oral metagenome	SRP128931	SRX3554895	PAIRED
SRR6465021	PRJNA427101	SAMN08227210	15.14783 years	AMPLICON	Spain	Europe	Spain: Vigo	70320824	50912111	CENTER FOR GENOMIC REGULATION	Apr-15	public	run.zq,fastq,sra	s3,gs,ncbi	s3.us-east-1,gs.us-east1,ncbi.public	Human saliva	Illumina MiSeq	PCR	METAGENOMIC	male	control	602	1	ILLUMINA	human oral metagenome	SRP128931	SRX3554894	PAIRED
SRR6465022	PRJNA427101	SAMN08227211	14.32043 years	AMPLICON	Spain	Europe	Spain: Vigo	86716896	62636604	CENTER FOR GENOMIC REGULATION	Apr-15	public	fastq,run.zq,sra	gs,ncbi,s3	ncbi.public,gs.us-east1,s3.us-east-1	Human saliva	Illumina MiSeq	PCR	METAGENOMIC	male	control	602	1	ILLUMINA	human oral metagenome	SRP128931	SRX3554893	PAIRED
SRR6465023	PRJNA427101	SAMN08227208	14.28208 years	AMPLICON	Spain	Europe	Spain: Vigo	41822746	30477067	CENTER FOR GENOMIC REGULATION	Apr-15	public	sra,fastq,run.zq	ncbi,s3,gs	gs.us-east1,s3.us-east-1,ncbi.public	Human saliva	Illumina MiSeq	PCR	METAGENOMIC	female	control	602	1	ILLUMINA	human oral metagenome	SRP128931	SRX3554892	PAIRED
SRR6465024	PRJNA427101	SAMN08227209	15.45468 years	AMPLICON	Spain	Europe	Spain: Vigo	70973392	51195613	CENTER FOR GENOMIC REGULATION	Apr-15	public	sra,run.zq,fastq	ncbi,s3,gs	gs.us-east1,ncbi.public,s3.us-east-1	Human saliva	Illumina MiSeq	PCR	METAGENOMIC	male	control	602	1	ILLUMINA	human oral metagenome	SRP128931	SRX3554891	PAIRED
SRR6465025	PRJNA427101	SAMN08227216	14.29578 years	AMPLICON	Spain	Europe	Spain: Vigo	35017738	26151830	CENTER FOR GENOMIC REGULATION	Apr-15	public	sra,run.zq,fastq	s3,ncbi,gs	gs.us-east1,s3.us-east-1,ncbi.public	Human saliva	Illumina MiSeq	PCR	METAGENOMIC	female	control	602	1	ILLUMINA	human oral metagenome	SRP128931	SRX3554890	PAIRED
SRR6465026	PRJNA427101	SAMN08227217	14.93961 years	AMPLICON	Spain	Europe	Spain: Vigo	75482974	54615098	CENTER FOR GENOMIC REGULATION	Apr-15	public	run.zq,sra,fastq	s3,gs,ncbi	ncbi.public,s3.us-east-1,gs.us-east1	Human saliva	Illumina MiSeq	PCR	METAGENOMIC	female	control	602	1	ILLUMINA	human oral metagenome	SRP128931	SRX3554889	PAIRED
SRR6465027	PRJNA427101	SAMN08227384	15.63276 years	AMPLICON	Spain	Europe	Spain: Zaragoza	40678946	30189445	CENTER FOR GENOMIC REGULATION	Apr-15	public	fastq,run.zq,sra	ncbi,s3,gs	ncbi.public,gs.us-east1,s3.us-east-1	Human saliva	Illumina MiSeq	PCR	METAGENOMIC	male	control	602	1	ILLUMINA	human oral metagenome	SRP128931	SRX3554888	PAIRED
SRR6465028	PRJNA427101	SAMN08227385	15.69578 years	AMPLICON	Spain	Europe	Spain: Zaragoza	51140502	38010225	CENTER FOR GENOMIC REGULATION	Apr-15	public	sra,fastq,run.zq	s3,ncbi,gs	s3.us-east-1,ncbi.public,gs.us-east1	Human saliva	Illumina MiSeq	PCR	METAGENOMIC	male	control	602	1	ILLUMINA	human oral metagenome	SRP128931	SRX3554887	PAIRED
SRR6465029	PRJNA427101	SAMN08227382	15.21906 years	AMPLICON	Spain	Europe	Spain: Zaragoza	69093346	50899907	CENTER FOR GENOMIC REGULATION	Apr-15	public	sra,run.zq,fastq	ncbi,s3,gs	s3.us-east-1,ncbi.public,gs.us-east1	Human saliva	Illumina MiSeq	PCR	METAGENOMIC	female	control	602	1	ILLUMINA	human oral metagenome	SRP128931	SRX3554886	PAIRED
SRR6465030	PRJNA427101	SAMN08227383	15.0218 years	AMPLICON	Spain	Europe	Spain: Zaragoza	53261950	39384837	CENTER FOR GENOMIC REGULATION	Apr-15	public	sra,fastq,run.zq	gs,ncbi,s3	s3.us-east-1,gs.us-east1,ncbi.public	Human saliva	Illumina MiSeq	PCR	METAGENOMIC	female	control	602	1	ILLUMINA	human oral metagenome	SRP128931	SRX3554885	PAIRED
SRR6465031	PRJNA427101	SAMN08227380	15.40811 years	AMPLICON	Spain	Europe	Spain: Zaragoza	75144650	55339020	CENTER FOR GENOMIC REGULATION	Apr-15	public	sra,run.zq,fastq	gs,s3,ncbi	s3.us-east-1,ncbi.public,gs.us-east1	Human saliva	Illumina MiSeq	PCR	METAGENOMIC	female	control	602	1	ILLUMINA	human oral metagenome	SRP128931	SRX3554884	PAIRED
SRR6465032	PRJNA427101	SAMN08227381	15.18893 years	AMPLICON	Spain	Europe	Spain: Zaragoza	59625090	43963787	CENTER FOR GENOMIC REGULATION	Apr-15	public	sra,run.zq,fastq	s3,gs,ncbi	s3.us-east-1,gs.us-east1,ncbi.public	Human saliva	Illumina MiSeq	PCR	METAGENOMIC	male	control	602	1	ILLUMINA	human oral metagenome	SRP128931	SRX3554883	PAIRED
SRR6465033	PRJNA427101	SAMN08227378	15.0903 years	AMPLICON	Spain	Europe	Spain: Tauste	54462940	40465659	CENTER FOR GENOMIC REGULATION	Apr-15	public	fastq,run.zq	gs,ncbi,s3	s3.us-east-1,ncbi.public,gs.us-east1	Human saliva	Illumina MiSeq	PCR	METAGENOMIC	female	control	602		ILLUMINA	human oral metagenome	SRP128931	SRX3554882	PAIRED
SRR6465034	PRJNA427101	SAMN08227379	15.13413 years	AMPLICON	Spain	Europe	Spain: Tauste	98597968	73691690	CENTER FOR GENOMIC REGULATION	Apr-15	public	sra,fastq,run.zq	ncbi,gs,s3	s3.us-east-1,ncbi.public,gs.us-east1	Human saliva	Illumina MiSeq	PCR	METAGENOMIC	female	control	602	1	ILLUMINA	human oral metagenome	SRP128931	SRX3554881	PAIRED
SRR6465035	PRJNA427101	SAMN08227386	14.91221 years	AMPLICON	Spain	Europe	Spain: Zaragoza	53751978	39582369	CENTER FOR GENOMIC REGULATION	Apr-15	public	run.zq,sra,fastq	ncbi,s3,gs	s3.us-east-1,gs.us-east1,ncbi.public	Human saliva	Illumina MiSeq	PCR	METAGENOMIC	female	control	602	1	ILLUMINA	human oral metagenome	SRP128931	SRX3554880	PAIRED
SRR6465036	PRJNA427101	SAMN08227387	14.92591 years	AMPLICON	Spain	Europe	Spain: Zaragoza	57415750	42476435	CENTER FOR GENOMIC REGULATION	Apr-15	public	sra,run.zq,fastq	ncbi,s3,gs	gs.us-east1,s3.us-east-1,ncbi.public	Human saliva	Illumina MiSeq	PCR	METAGENOMIC	female	control	602	1	ILLUMINA	human oral metagenome	SRP128931	SRX3554879	PAIRED
SRR6465037	PRJNA427101	SAMN08227638	14.49852 years	AMPLICON	Spain	Europe	Spain: Madrid	99922368	70324585	CENTER FOR GENOMIC REGULATION	Apr-15	public	sra,fastq,run.zq	s3,gs,ncbi	gs.us-east1,s3.us-east-1,ncbi.public	Human saliva	Illumina MiSeq	PCR	METAGENOMIC	male	control	602	1	ILLUMINA	human oral metagenome	SRP128931	SRX3554878	PAIRED
SRR6465038	PRJNA427101	SAMN08227538	14.57797 years	AMPLICON	Spain	Europe	Spain: Sevilla	55972756	39822218	CENTER FOR GENOMIC REGULATION	Apr-15	public	fastq,run.zq,sra	s3,gs,ncbi	ncbi.public,gs.us-east1,s3.us-east-1	Human saliva	Illumina MiSeq	PCR	METAGENOMIC	male	control	602	1	ILLUMINA	human oral metagenome	SRP128931	SRX3554877	PAIRED
SRR6465039	PRJNA427101	SAMN08227511	14.86564 years	AMPLICON	Spain	Europe	Spain: Santurtzi	49124404	34217331	CENTER FOR GENOMIC REGULATION	Apr-15	public	run.zq,fastq,sra	gs,s3,ncbi	s3.us-east-1,ncbi.public,gs.us-east1	Human saliva	Illumina MiSeq	PCR	METAGENOMIC	male	control	602	1	ILLUMINA	human oral metagenome	SRP128931	SRX3554876	PAIRED
SRR6465040	PRJNA427101	SAMN08227672	14.51221 years	AMPLICON	Spain	Europe	Spain: Pozuelo de Alarcon	52097682	37172481	CENTER FOR GENOMIC REGULATION	Apr-15	public	sra,run.zq,fastq	gs,s3,ncbi	s3.us-east-1,ncbi.public,gs.us-east1	Human saliva	Illumina MiSeq	PCR	METAGENOMIC	female	control	602	1	ILLUMINA	human oral metagenome	SRP128931	SRX3554875	PAIRED
SRR6465041	PRJNA427101	SAMN08227673	15.92865 years	AMPLICON	Spain	Europe	Spain: Pozuelo de Alarcon	43798510	31447402	CENTER FOR GENOMIC REGULATION	Apr-15	public	fastq,sra,run.zq	ncbi,s3,gs	s3.us-east-1,gs.us-east1,ncbi.public	Human saliva	Illumina MiSeq	PCR	METAGENOMIC	male	control	602	1	ILLUMINA	human oral metagenome	SRP128931	SRX3554874	PAIRED
SRR6465042	PRJNA427101	SAMN08227674	15.86564 years	AMPLICON	Spain	Europe	Spain: Pozuelo de Alarcon	52079622	37344193	CENTER FOR GENOMIC REGULATION	Apr-15	public	sra,run.zq,fastq	gs,ncbi,s3	s3.us-east-1,ncbi.public,gs.us-east1	Human saliva	Illumina MiSeq	PCR	METAGENOMIC	female	control	602	1	ILLUMINA	human oral metagenome	SRP128931	SRX3554873	PAIRED
SRR6465043	PRJNA427101	SAMN08227675	14.45194 years	AMPLICON	Spain	Europe	Spain: Pozuelo de Alarcon	71473654	51034734	CENTER FOR GENOMIC REGULATION	Apr-15	public	fastq,sra,run.zq	s3,gs,ncbi	ncbi.public,s3.us-east-1,gs.us-east1	Human saliva	Illumina MiSeq	PCR	METAGENOMIC	female	control	602	1	ILLUMINA	human oral metagenome	SRP128931	SRX3554872	PAIRED
SRR6465044	PRJNA427101	SAMN08227668	16.01632 years	AMPLICON	Spain	Europe	Spain: Pozuelo de Alarcon	60019400	42934044	CENTER FOR GENOMIC REGULATION	Apr-15	public	sra,fastq,run.zq	ncbi,s3,gs	s3.us-east-1,gs.us-east1,ncbi.public	Human saliva	Illumina MiSeq	PCR	METAGENOMIC	female	control	602	1	ILLUMINA	human oral metagenome	SRP128931	SRX3554871	PAIRED
SRR6465045	PRJNA427101	SAMN08227669	15.13961 years	AMPLICON	Spain	Europe	Spain: Pozuelo de Alarcon	44036902	31758446	CENTER FOR GENOMIC REGULATION	Apr-15	public	fastq,run.zq,sra	ncbi,s3,gs	gs.us-east1,ncbi.public,s3.us-east-1	Human saliva	Illumina MiSeq	PCR	METAGENOMIC	male	control	602	1	ILLUMINA	human oral metagenome	SRP128931	SRX3554870	PAIRED
SRR6465046	PRJNA427101	SAMN08227670	15.59167 years	AMPLICON	Spain	Europe	Spain: Pozuelo de Alarcon	49600586	35500031	CENTER FOR GENOMIC REGULATION	Apr-15	public	fastq,run.zq,sra	s3,gs,ncbi	gs.us-east1,s3.us-east-1,ncbi.public	Human saliva	Illumina MiSeq	PCR	METAGENOMIC	male	control	602	1	ILLUMINA	human oral metagenome	SRP128931	SRX3554869	PAIRED
SRR6465047	PRJNA427101	SAMN08227671	15.41084 years	AMPLICON	Spain	Europe	Spain: Pozuelo de Alarcon	59126032	42268098	CENTER FOR GENOMIC REGULATION	Apr-15	public	run.zq,fastq,sra	ncbi,gs,s3	ncbi.public,gs.us-east1,s3.us-east-1	Human saliva	Illumina MiSeq	PCR	METAGENOMIC	male	control	602	1	ILLUMINA	human oral metagenome	SRP128931	SRX3554868	PAIRED
SRR6465048	PRJNA427101	SAMN08227676	14.78345 years	AMPLICON	Spain	Europe	Spain: Pozuelo de Alarcon	54052978	38613879	CENTER FOR GENOMIC REGULATION	Apr-15	public	fastq,sra,run.zq	ncbi,s3,gs	s3.us-east-1,gs.us-east1,ncbi.public	Human saliva	Illumina MiSeq	PCR	METAGENOMIC	male	control	602	1	ILLUMINA	human oral metagenome	SRP128931	SRX3554867	PAIRED
SRR6465049	PRJNA427101	SAMN08227677	14.88208 years	AMPLICON	Spain	Europe	Spain: Pozuelo de Alarcon	33656014	24222849	CENTER FOR GENOMIC REGULATION	Apr-15	public	run.zq,fastq,sra	s3,ncbi,gs	gs.us-east1,s3.us-east-1,ncbi.public	Human saliva	Illumina MiSeq	PCR	METAGENOMIC	female	control	602	1	ILLUMINA	human oral metagenome	SRP128931	SRX3554866	PAIRED
SRR6465050	PRJNA427101	SAMN08227628	14.4492 years	AMPLICON	Spain	Europe	Spain: Madrid	83898934	59178032	CENTER FOR GENOMIC REGULATION	Apr-15	public	run.zq,sra,fastq	gs,ncbi,s3	gs.us-east1,ncbi.public,s3.us-east-1	Human saliva	Illumina MiSeq	PCR	METAGENOMIC	female	control	602	1	ILLUMINA	human oral metagenome	SRP128931	SRX3554865	PAIRED
SRR6465051	PRJNA427101	SAMN08227551	14.89304 years	AMPLICON	Spain	Europe	Spain: Sevilla	124393668	87691339	CENTER FOR GENOMIC REGULATION	Apr-15	public	sra,run.zq,fastq	ncbi,gs,s3	gs.us-east1,s3.us-east-1,ncbi.public	Human saliva	Illumina MiSeq	PCR	METAGENOMIC	female	control	602	1	ILLUMINA	human oral metagenome	SRP128931	SRX3554864	PAIRED
SRR6465052	PRJNA427101	SAMN08227599	14.76427 years	AMPLICON	Spain	Europe	Spain: Santanyi	80196634	57579761	CENTER FOR GENOMIC REGULATION	Feb-15	public	sra,run.zq,fastq	gs,s3,ncbi	s3.us-east-1,gs.us-east1,ncbi.public	Human saliva	Illumina MiSeq	PCR	METAGENOMIC	female	control	602	1	ILLUMINA	human oral metagenome	SRP128931	SRX3554863	PAIRED
SRR6465053	PRJNA427101	SAMN08227598	14.29578 years	AMPLICON	Spain	Europe	Spain: Santanyi	76157816	53410097	CENTER FOR GENOMIC REGULATION	Feb-15	public	fastq,run.zq,sra	s3,ncbi,gs	gs.us-east1,s3.us-east-1,ncbi.public	Human saliva	Illumina MiSeq	PCR	METAGENOMIC	male	control	602	1	ILLUMINA	human oral metagenome	SRP128931	SRX3554862	PAIRED
SRR6465054	PRJNA427101	SAMN08227601	14.22728 years	AMPLICON	Spain	Europe	Spain: Santanyi	71752380	50436764	CENTER FOR GENOMIC REGULATION	Feb-15	public	sra,fastq,run.zq	ncbi,s3,gs	ncbi.public,s3.us-east-1,gs.us-east1	Human saliva	Illumina MiSeq	PCR	METAGENOMIC	female	control	602	1	ILLUMINA	human oral metagenome	SRP128931	SRX3554861	PAIRED
SRR6465055	PRJNA427101	SAMN08227600	14.26838 years	AMPLICON	Spain	Europe	Spain: Santanyi	58428314	40868919	CENTER FOR GENOMIC REGULATION	Feb-15	public	run.zq,fastq,sra	ncbi,gs,s3	s3.us-east-1,gs.us-east1,ncbi.public	Human saliva	Illumina MiSeq	PCR	METAGENOMIC	female	control	602	1	ILLUMINA	human oral metagenome	SRP128931	SRX3554860	PAIRED
SRR6465056	PRJNA427101	SAMN08227603	14.25468 years	AMPLICON	Spain	Europe	Spain: Santanyi	66641400	46725285	CENTER FOR GENOMIC REGULATION	Feb-15	public	sra,run.zq,fastq	gs,s3,ncbi	gs.us-east1,s3.us-east-1,ncbi.public	Human saliva	Illumina MiSeq	PCR	METAGENOMIC	female	control	602	1	ILLUMINA	human oral metagenome	SRP128931	SRX3554859	PAIRED
SRR6465057	PRJNA427101	SAMN08227602	14.94509 years	AMPLICON	Spain	Europe	Spain: Santanyi	115166814	80184909	CENTER FOR GENOMIC REGULATION	Feb-15	public	fastq,run.zq,sra	s3,gs,ncbi	s3.us-east-1,gs.us-east1,ncbi.public	Human saliva	Illumina MiSeq	PCR	METAGENOMIC	male	control	602	1	ILLUMINA	human oral metagenome	SRP128931	SRX3554858	PAIRED
SRR6465058	PRJNA427101	SAMN08227605	14.44646 years	AMPLICON	Spain	Europe	Spain: Santanyi	69927718	49327137	CENTER FOR GENOMIC REGULATION	Feb-15	public	fastq,run.zq,sra	s3,ncbi,gs	s3.us-east-1,gs.us-east1,ncbi.public	Human saliva	Illumina MiSeq	PCR	METAGENOMIC	male	control	602	1	ILLUMINA	human oral metagenome	SRP128931	SRX3554857	PAIRED
SRR6465059	PRJNA427101	SAMN08227604	15.07386 years	AMPLICON	Spain	Europe	Spain: Santanyi	54273310	38239433	CENTER FOR GENOMIC REGULATION	Feb-15	public	fastq,run.zq,sra	gs,ncbi,s3	gs.us-east1,ncbi.public,s3.us-east-1	Human saliva	Illumina MiSeq	PCR	METAGENOMIC	female	control	602	1	ILLUMINA	human oral metagenome	SRP128931	SRX3554856	PAIRED
SRR6465060	PRJNA427101	SAMN08227607	14.59441 years	AMPLICON	Spain	Europe	Spain: Santanyi	54150502	38465744	CENTER FOR GENOMIC REGULATION	Feb-15	public	sra,fastq,run.zq	ncbi,gs,s3	s3.us-east-1,ncbi.public,gs.us-east1	Human saliva	Illumina MiSeq	PCR	METAGENOMIC	female	control	602	1	ILLUMINA	human oral metagenome	SRP128931	SRX3554855	PAIRED
SRR6465061	PRJNA427101	SAMN08227606	14.58893 years	AMPLICON	Spain	Europe	Spain: Santanyi	50845522	35880118	CENTER FOR GENOMIC REGULATION	Feb-15	public	fastq,run.zq,sra	ncbi,s3,gs	s3.us-east-1,gs.us-east1,ncbi.public	Human saliva	Illumina MiSeq	PCR	METAGENOMIC	female	control	602	1	ILLUMINA	human oral metagenome	SRP128931	SRX3554854	PAIRED
SRR6465062	PRJNA427101	SAMN08227375	15.01358 years	AMPLICON	Spain	Europe	Spain: Tauste	73931018	54582730	CENTER FOR GENOMIC REGULATION	Apr-15	public	run.zq,sra,fastq	ncbi,s3,gs	s3.us-east-1,gs.us-east1,ncbi.public	Human saliva	Illumina MiSeq	PCR	METAGENOMIC	female	control	602	1	ILLUMINA	human oral metagenome	SRP128931	SRX3554853	PAIRED
SRR6465063	PRJNA427101	SAMN08227374	14.53413 years	AMPLICON	Spain	Europe	Spain: Tauste	69529796	51308471	CENTER FOR GENOMIC REGULATION	Apr-15	public	sra,fastq,run.zq	gs,ncbi,s3	ncbi.public,s3.us-east-1,gs.us-east1	Human saliva	Illumina MiSeq	PCR	METAGENOMIC	male	control	602	1	ILLUMINA	human oral metagenome	SRP128931	SRX3554852	PAIRED
SRR6465064	PRJNA427101	SAMN08227373	15.03276 years	AMPLICON	Spain	Europe	Spain: Tauste	73714298	54638354	CENTER FOR GENOMIC REGULATION	Apr-15	public	sra,fastq,run.zq	s3,gs,ncbi	s3.us-east-1,ncbi.public,gs.us-east1	Human saliva	Illumina MiSeq	PCR	METAGENOMIC	male	control	602	1	ILLUMINA	human oral metagenome	SRP128931	SRX3554851	PAIRED
SRR6465065	PRJNA427101	SAMN08227372	14.23824 years	AMPLICON	Spain	Europe	Spain: Tauste	51529996	38208720	CENTER FOR GENOMIC REGULATION	Apr-15	public	sra,fastq,run.zq	s3,ncbi,gs	ncbi.public,gs.us-east1,s3.us-east-1	Human saliva	Illumina MiSeq	PCR	METAGENOMIC	female	control	602	1	ILLUMINA	human oral metagenome	SRP128931	SRX3554850	PAIRED
SRR6465066	PRJNA427101	SAMN08227371	14.96701 years	AMPLICON	Spain	Europe	Spain: Tauste	70461090	52618492	CENTER FOR GENOMIC REGULATION	Apr-15	public	run.zq,fastq,sra	gs,ncbi,s3	s3.us-east-1,ncbi.public,gs.us-east1	Human saliva	Illumina MiSeq	PCR	METAGENOMIC	male	control	602	1	ILLUMINA	human oral metagenome	SRP128931	SRX3554849	PAIRED
SRR6465067	PRJNA427101	SAMN08227370	14.68482 years	AMPLICON	Spain	Europe	Spain: Tauste	68121116	50418529	CENTER FOR GENOMIC REGULATION	Apr-15	public	run.zq,sra,fastq	s3,gs,ncbi	gs.us-east1,s3.us-east-1,ncbi.public	Human saliva	Illumina MiSeq	PCR	METAGENOMIC	female	control	602	1	ILLUMINA	human oral metagenome	SRP128931	SRX3554848	PAIRED
SRR6465068	PRJNA427101	SAMN08227369	14.94235 years	AMPLICON	Spain	Europe	Spain: Tauste	52405304	38937379	CENTER FOR GENOMIC REGULATION	Apr-15	public	sra,run.zq,fastq	ncbi,gs,s3	s3.us-east-1,gs.us-east1,ncbi.public	Human saliva	Illumina MiSeq	PCR	METAGENOMIC	female	control	602	1	ILLUMINA	human oral metagenome	SRP128931	SRX3554847	PAIRED
SRR6465069	PRJNA427101	SAMN08227368	14.85468 years	AMPLICON	Spain	Europe	Spain: Tauste	71206968	52701999	CENTER FOR GENOMIC REGULATION	Apr-15	public	sra,run.zq,fastq	gs,ncbi,s3	s3.us-east-1,gs.us-east1,ncbi.public	Human saliva	Illumina MiSeq	PCR	METAGENOMIC	male	control	602	1	ILLUMINA	human oral metagenome	SRP128931	SRX3554846	PAIRED
SRR6465070	PRJNA427101	SAMN08227474		AMPLICON	Spain	Europe	Spain: Malaga	67968208	48820099	CENTER FOR GENOMIC REGULATION	Apr-15	public	sra,run.zq,fastq	gs,s3,ncbi	ncbi.public,gs.us-east1,s3.us-east-1	Human saliva	Illumina MiSeq	PCR	METAGENOMIC	female	control	602	1	ILLUMINA	human oral metagenome	SRP128931	SRX3554845	PAIRED
SRR6465071	PRJNA427101	SAMN08227475	15.13139 years	AMPLICON	Spain	Europe	Spain: Malaga	39647118	28073404	CENTER FOR GENOMIC REGULATION	Apr-15	public	sra,fastq,run.zq	ncbi,s3,gs	gs.us-east1,ncbi.public,s3.us-east-1	Human saliva	Illumina MiSeq	PCR	METAGENOMIC	female	control	602	1	ILLUMINA	human oral metagenome	SRP128931	SRX3554844	PAIRED
SRR6465072	PRJNA427101	SAMN08227472	15.0766 years	AMPLICON	Spain	Europe	Spain: Malaga	47694052	35562306	CENTER FOR GENOMIC REGULATION	Apr-15	public	fastq,run.zq,sra	s3,ncbi,gs	s3.us-east-1,ncbi.public,gs.us-east1	Human saliva	Illumina MiSeq	PCR	METAGENOMIC	male	control	602	1	ILLUMINA	human oral metagenome	SRP128931	SRX3554843	PAIRED
SRR6465073	PRJNA427101	SAMN08227473	14.63002 years	AMPLICON	Spain	Europe	Spain: Malaga	47912578	35485064	CENTER FOR GENOMIC REGULATION	Apr-15	public	sra,fastq,run.zq	s3,gs,ncbi	gs.us-east1,s3.us-east-1,ncbi.public	Human saliva	Illumina MiSeq	PCR	METAGENOMIC	male	control	602	1	ILLUMINA	human oral metagenome	SRP128931	SRX3554842	PAIRED
SRR6465074	PRJNA427101	SAMN08227470	14.95879 years	AMPLICON	Spain	Europe	Spain: Malaga	68163256	50476674	CENTER FOR GENOMIC REGULATION	Apr-15	public	run.zq,sra,fastq	gs,s3,ncbi	gs.us-east1,ncbi.public,s3.us-east-1	Human saliva	Illumina MiSeq	PCR	METAGENOMIC	male	control	602	1	ILLUMINA	human oral metagenome	SRP128931	SRX3554841	PAIRED
SRR6465075	PRJNA427101	SAMN08227471	14.43002 years	AMPLICON	Spain	Europe	Spain: Malaga	57622838	42333534	CENTER FOR GENOMIC REGULATION	Apr-15	public	fastq,run.zq,sra	ncbi,s3,gs	ncbi.public,gs.us-east1,s3.us-east-1	Human saliva	Illumina MiSeq	PCR	METAGENOMIC	female	control	602	1	ILLUMINA	human oral metagenome	SRP128931	SRX3554840	PAIRED
SRR6465076	PRJNA427101	SAMN08227377	15.06016 years	AMPLICON	Spain	Europe	Spain: Tauste	48621132	36174651	CENTER FOR GENOMIC REGULATION	Apr-15	public	sra,run.zq,fastq	s3,gs,ncbi	s3.us-east-1,ncbi.public,gs.us-east1	Human saliva	Illumina MiSeq	PCR	METAGENOMIC	female	control	602	1	ILLUMINA	human oral metagenome	SRP128931	SRX3554839	PAIRED
SRR6465077	PRJNA427101	SAMN08227469	14.77249 years	AMPLICON	Spain	Europe	Spain: Malaga	53747764	39471789	CENTER FOR GENOMIC REGULATION	Apr-15	public	run.zq,sra,fastq	gs,ncbi,s3	s3.us-east-1,gs.us-east1,ncbi.public	Human saliva	Illumina MiSeq	PCR	METAGENOMIC	male	control	602	1	ILLUMINA	human oral metagenome	SRP128931	SRX3554838	PAIRED
SRR6465078	PRJNA427101	SAMN08227578	14.63276 years	AMPLICON	Spain	Europe	Spain: Sevilla	45922366	32300844	CENTER FOR GENOMIC REGULATION	Apr-15	public	run.zq,fastq,sra	s3,gs,ncbi	ncbi.public,s3.us-east-1,gs.us-east1	Human saliva	Illumina MiSeq	PCR	METAGENOMIC	male	control	602	1	ILLUMINA	human oral metagenome	SRP128931	SRX3554837	PAIRED
SRR6465079	PRJNA427101	SAMN08227579	14.44372 years	AMPLICON	Spain	Europe	Spain: Santanyi	48479662	34326934	CENTER FOR GENOMIC REGULATION	Feb-15	public	sra,run.zq,fastq	gs,s3,ncbi	s3.us-east-1,gs.us-east1,ncbi.public	Human saliva	Illumina MiSeq	PCR	METAGENOMIC	female	control	602	1	ILLUMINA	human oral metagenome	SRP128931	SRX3554836	PAIRED
SRR6465080	PRJNA427101	SAMN08227580	14.44646 years	AMPLICON	Spain	Europe	Spain: Santanyi	50636628	35712949	CENTER FOR GENOMIC REGULATION	Feb-15	public	run.zq,sra,fastq	s3,ncbi,gs	s3.us-east-1,gs.us-east1,ncbi.public	Human saliva	Illumina MiSeq	PCR	METAGENOMIC	female	control	602	1	ILLUMINA	human oral metagenome	SRP128931	SRX3554835	PAIRED
SRR6465081	PRJNA427101	SAMN08227581	14.93961 years	AMPLICON	Spain	Europe	Spain: Santanyi	53078942	37495304	CENTER FOR GENOMIC REGULATION	Feb-15	public	sra,run.zq,fastq	gs,ncbi,s3	ncbi.public,s3.us-east-1,gs.us-east1	Human saliva	Illumina MiSeq	PCR	METAGENOMIC	male	control	602	1	ILLUMINA	human oral metagenome	SRP128931	SRX3554834	PAIRED
SRR6465082	PRJNA427101	SAMN08227582	14.49304 years	AMPLICON	Spain	Europe	Spain: Santanyi	57531334	40537319	CENTER FOR GENOMIC REGULATION	Feb-15	public	sra,run.zq,fastq	s3,gs,ncbi	s3.us-east-1,ncbi.public,gs.us-east1	Human saliva	Illumina MiSeq	PCR	METAGENOMIC	female	control	602	1	ILLUMINA	human oral metagenome	SRP128931	SRX3554833	PAIRED
SRR6465083	PRJNA427101	SAMN08227583	14.4903 years	AMPLICON	Spain	Europe	Spain: Santanyi	21945308	15977914	CENTER FOR GENOMIC REGULATION	Feb-15	public	sra,run.zq,fastq	s3,ncbi,gs	gs.us-east1,ncbi.public,s3.us-east-1	Human saliva	Illumina MiSeq	PCR	METAGENOMIC	female	control	602	1	ILLUMINA	human oral metagenome	SRP128931	SRX3554832	PAIRED
SRR6465084	PRJNA427101	SAMN08227584	14.42454 years	AMPLICON	Spain	Europe	Spain: Santanyi	71378538	49940380	CENTER FOR GENOMIC REGULATION	Feb-15	public	run.zq,sra,fastq	s3,ncbi,gs	s3.us-east-1,gs.us-east1,ncbi.public	Human saliva	Illumina MiSeq	PCR	METAGENOMIC	male	control	602	1	ILLUMINA	human oral metagenome	SRP128931	SRX3554831	PAIRED
SRR6465085	PRJNA427101	SAMN08227585	14.79715 years	AMPLICON	Spain	Europe	Spain: Santanyi	50172486	35491591	CENTER FOR GENOMIC REGULATION	Feb-15	public	fastq,sra,run.zq	ncbi,gs,s3	s3.us-east-1,gs.us-east1,ncbi.public	Human saliva	Illumina MiSeq	PCR	METAGENOMIC	male	control	602	1	ILLUMINA	human oral metagenome	SRP128931	SRX3554830	PAIRED
SRR6465086	PRJNA427101	SAMN08227586	14.45742 years	AMPLICON	Spain	Europe	Spain: Santanyi	57279096	40145413	CENTER FOR GENOMIC REGULATION	Feb-15	public	run.zq,sra,fastq	s3,ncbi,gs	s3.us-east-1,ncbi.public,gs.us-east1	Human saliva	Illumina MiSeq	PCR	METAGENOMIC	male	control	602	1	ILLUMINA	human oral metagenome	SRP128931	SRX3554829	PAIRED
SRR6465087	PRJNA427101	SAMN08227587	14.73413 years	AMPLICON	Spain	Europe	Spain: Santanyi	37982588	27231189	CENTER FOR GENOMIC REGULATION	Feb-15	public	run.zq,sra,fastq	ncbi,s3,gs	ncbi.public,s3.us-east-1,gs.us-east1	Human saliva	Illumina MiSeq	PCR	METAGENOMIC	female	control	602	1	ILLUMINA	human oral metagenome	SRP128931	SRX3554828	PAIRED
SRR6465088	PRJNA427101	SAMN08227167	14.90674 years	AMPLICON	Spain	Europe	Spain: Nules	89138742	65038867	CENTER FOR GENOMIC REGULATION	Feb-15	public	fastq,sra,run.zq	ncbi,s3,gs	ncbi.public,s3.us-east-1,gs.us-east1	Human saliva	Illumina MiSeq	PCR	METAGENOMIC	female	control	602	1	ILLUMINA	human oral metagenome	SRP128931	SRX3554827	PAIRED
SRR6465089	PRJNA427101	SAMN08227166	14.49304 years	AMPLICON	Spain	Europe	Spain: Nules	33065452	24065957	CENTER FOR GENOMIC REGULATION	Feb-15	public	fastq,sra,run.zq	gs,ncbi,s3	ncbi.public,s3.us-east-1,gs.us-east1	Human saliva	Illumina MiSeq	PCR	METAGENOMIC	female	control	602	1	ILLUMINA	human oral metagenome	SRP128931	SRX3554826	PAIRED
SRR6465090	PRJNA427101	SAMN08227161	15.09852 years	AMPLICON	Spain	Europe	Spain: L'Alcora	59522750	43384578	CENTER FOR GENOMIC REGULATION	Feb-15	public	sra,run.zq,fastq	gs,ncbi,s3	ncbi.public,s3.us-east-1,gs.us-east1	Human saliva	Illumina MiSeq	PCR	METAGENOMIC	female	control	602	1	ILLUMINA	human oral metagenome	SRP128931	SRX3554825	PAIRED
SRR6465091	PRJNA427101	SAMN08227160	15.03002 years	AMPLICON	Spain	Europe	Spain: L'Alcora	62339508	45457147	CENTER FOR GENOMIC REGULATION	Feb-15	public	run.zq,fastq,sra	ncbi,s3,gs	ncbi.public,gs.us-east1,s3.us-east-1	Human saliva	Illumina MiSeq	PCR	METAGENOMIC	female	control	602	1	ILLUMINA	human oral metagenome	SRP128931	SRX3554824	PAIRED
SRR6465092	PRJNA427101	SAMN08227159	14.96427 years	AMPLICON	Spain	Europe	Spain: L'Alcora	88487378	64094371	CENTER FOR GENOMIC REGULATION	Feb-15	public	run.zq,sra,fastq	ncbi,gs,s3	s3.us-east-1,ncbi.public,gs.us-east1	Human saliva	Illumina MiSeq	PCR	METAGENOMIC	male	control	602	1	ILLUMINA	human oral metagenome	SRP128931	SRX3554823	PAIRED
SRR6465093	PRJNA427101	SAMN08227158	14.24098 years	AMPLICON	Spain	Europe	Spain: L'Alcora	82605236	59695648	CENTER FOR GENOMIC REGULATION	Feb-15	public	fastq,sra,run.zq	s3,ncbi,gs	s3.us-east-1,ncbi.public,gs.us-east1	Human saliva	Illumina MiSeq	PCR	METAGENOMIC	male	control	602	1	ILLUMINA	human oral metagenome	SRP128931	SRX3554822	PAIRED
SRR6465094	PRJNA427101	SAMN08227165	15.02728 years	AMPLICON	Spain	Europe	Spain: Nules	59267502	42998201	CENTER FOR GENOMIC REGULATION	Feb-15	public	run.zq,fastq,sra	ncbi,s3,gs	ncbi.public,s3.us-east-1,gs.us-east1	Human saliva	Illumina MiSeq	PCR	METAGENOMIC	female	control	602	1	ILLUMINA	human oral metagenome	SRP128931	SRX3554821	PAIRED
SRR6465095	PRJNA427101	SAMN08227164	15.89852 years	AMPLICON	Spain	Europe	Spain: Nules	42675178	30964802	CENTER FOR GENOMIC REGULATION	Feb-15	public	run.zq,sra,fastq	ncbi,s3,gs	ncbi.public,s3.us-east-1,gs.us-east1	Human saliva	Illumina MiSeq	PCR	METAGENOMIC	male	control	602	1	ILLUMINA	human oral metagenome	SRP128931	SRX3554820	PAIRED
SRR6465096	PRJNA427101	SAMN08227163	14.22454 years	AMPLICON	Spain	Europe	Spain: Nules	32394824	23730317	CENTER FOR GENOMIC REGULATION	Feb-15	public	sra,run.zq,fastq	s3,gs,ncbi	s3.us-east-1,ncbi.public,gs.us-east1	Human saliva	Illumina MiSeq	PCR	METAGENOMIC	female	control	602	1	ILLUMINA	human oral metagenome	SRP128931	SRX3554819	PAIRED
SRR6465097	PRJNA427101	SAMN08227162	14.46838 years	AMPLICON	Spain	Europe	Spain: L'Alcora	49866068	36361920	CENTER FOR GENOMIC REGULATION	Feb-15	public	sra,fastq,run.zq	ncbi,gs,s3	ncbi.public,s3.us-east-1,gs.us-east1	Human saliva	Illumina MiSeq	PCR	METAGENOMIC	female	control	602	1	ILLUMINA	human oral metagenome	SRP128931	SRX3554818	PAIRED
SRR6465098	PRJNA427101	SAMN08227577	14.83276 years	AMPLICON	Spain	Europe	Spain: Sevilla	72557254	50917003	CENTER FOR GENOMIC REGULATION	Apr-15	public	run.zq,fastq,sra	s3,ncbi,gs	ncbi.public,s3.us-east-1,gs.us-east1	Human saliva	Illumina MiSeq	PCR	METAGENOMIC	female	control	602	1	ILLUMINA	human oral metagenome	SRP128931	SRX3554817	PAIRED
SRR6465099	PRJNA427101	SAMN08227576	14.82728 years	AMPLICON	Spain	Europe	Spain: Sevilla	62833750	43960421	CENTER FOR GENOMIC REGULATION	Apr-15	public	fastq,run.zq,sra	ncbi,s3,gs	gs.us-east1,ncbi.public,s3.us-east-1	Human saliva	Illumina MiSeq	PCR	METAGENOMIC	female	control	602	1	ILLUMINA	human oral metagenome	SRP128931	SRX3554816	PAIRED
SRR6465100	PRJNA427101	SAMN08227573	14.21632 years	AMPLICON	Spain	Europe	Spain: Sevilla	61638780	44018994	CENTER FOR GENOMIC REGULATION	Apr-15	public	fastq,sra,run.zq	ncbi,s3,gs	ncbi.public,gs.us-east1,s3.us-east-1	Human saliva	Illumina MiSeq	PCR	METAGENOMIC	female	control	602	1	ILLUMINA	human oral metagenome	SRP128931	SRX3554815	PAIRED
SRR6465101	PRJNA427101	SAMN08227572	14.80263 years	AMPLICON	Spain	Europe	Spain: Sevilla	35691978	25063154	CENTER FOR GENOMIC REGULATION	Apr-15	public	sra,fastq,run.zq	s3,ncbi,gs	ncbi.public,s3.us-east-1,gs.us-east1	Human saliva	Illumina MiSeq	PCR	METAGENOMIC	male	control	602	1	ILLUMINA	human oral metagenome	SRP128931	SRX3554814	PAIRED
SRR6465102	PRJNA427101	SAMN08227575	15.04098 years	AMPLICON	Spain	Europe	Spain: Sevilla	45205384	31983911	CENTER FOR GENOMIC REGULATION	Apr-15	public	fastq,run.zq,sra	s3,gs,ncbi	s3.us-east-1,ncbi.public,gs.us-east1	Human saliva	Illumina MiSeq	PCR	METAGENOMIC	female	control	602	1	ILLUMINA	human oral metagenome	SRP128931	SRX3554813	PAIRED
SRR6465103	PRJNA427101	SAMN08227574	14.73687 years	AMPLICON	Spain	Europe	Spain: Sevilla	55159454	38842072	CENTER FOR GENOMIC REGULATION	Apr-15	public	run.zq,sra,fastq	ncbi,s3,gs	ncbi.public,s3.us-east-1,gs.us-east1	Human saliva	Illumina MiSeq	PCR	METAGENOMIC	female	control	602	1	ILLUMINA	human oral metagenome	SRP128931	SRX3554812	PAIRED
SRR6465104	PRJNA427101	SAMN08227569	14.27386 years	AMPLICON	Spain	Europe	Spain: Sevilla	92284192	64538484	CENTER FOR GENOMIC REGULATION	Apr-15	public	sra,fastq,run.zq	gs,ncbi,s3	s3.us-east-1,ncbi.public,gs.us-east1	Human saliva	Illumina MiSeq	PCR	METAGENOMIC	male	control	602	1	ILLUMINA	human oral metagenome	SRP128931	SRX3554811	PAIRED
SRR6465105	PRJNA427101	SAMN08227568	15.09304 years	AMPLICON	Spain	Europe	Spain: Sevilla	66680530	47292416	CENTER FOR GENOMIC REGULATION	Apr-15	public	run.zq,fastq,sra	s3,gs,ncbi	ncbi.public,gs.us-east1,s3.us-east-1	Human saliva	Illumina MiSeq	PCR	METAGENOMIC	male	control	602	1	ILLUMINA	human oral metagenome	SRP128931	SRX3554810	PAIRED
SRR6465106	PRJNA427101	SAMN08227571	14.95605 years	AMPLICON	Spain	Europe	Spain: Sevilla	83773116	58983956	CENTER FOR GENOMIC REGULATION	Apr-15	public	fastq,run.zq,sra	gs,ncbi,s3	s3.us-east-1,gs.us-east1,ncbi.public	Human saliva	Illumina MiSeq	PCR	METAGENOMIC	female	control	602	1	ILLUMINA	human oral metagenome	SRP128931	SRX3554809	PAIRED
SRR6465107	PRJNA427101	SAMN08227570	14.72317 years	AMPLICON	Spain	Europe	Spain: Sevilla	124101698	86892459	CENTER FOR GENOMIC REGULATION	Apr-15	public	sra,run.zq,fastq	gs,s3,ncbi	ncbi.public,s3.us-east-1,gs.us-east1	Human saliva	Illumina MiSeq	PCR	METAGENOMIC	male	control	602	1	ILLUMINA	human oral metagenome	SRP128931	SRX3554808	PAIRED
SRR6465108	PRJNA427101	SAMN08227256	14.98345 years	AMPLICON	Spain	Europe	Spain: Tavernes de Valldigna	45494946	33365971	CENTER FOR GENOMIC REGULATION	Feb-15	public	fastq,run.zq,sra	ncbi,gs,s3	gs.us-east1,ncbi.public,s3.us-east-1	Human saliva	Illumina MiSeq	PCR	METAGENOMIC	male	control	602	1	ILLUMINA	human oral metagenome	SRP128931	SRX3554807	PAIRED
SRR6465109	PRJNA427101	SAMN08227257	14.38893 years	AMPLICON	Spain	Europe	Spain: Tavernes de Valldigna	66511368	48036309	CENTER FOR GENOMIC REGULATION	Feb-15	public	sra,run.zq,fastq	gs,s3,ncbi	ncbi.public,s3.us-east-1,gs.us-east1	Human saliva	Illumina MiSeq	PCR	METAGENOMIC	male	control	602	1	ILLUMINA	human oral metagenome	SRP128931	SRX3554806	PAIRED
SRR6465110	PRJNA427101	SAMN08227250	15.95605 years	AMPLICON	Spain	Europe	Spain: Tavernes de Valldigna	42364546	30775796	CENTER FOR GENOMIC REGULATION	Feb-15	public	fastq,run.zq,sra	ncbi,gs,s3	s3.us-east-1,ncbi.public,gs.us-east1	Human saliva	Illumina MiSeq	PCR	METAGENOMIC	male	control	602	1	ILLUMINA	human oral metagenome	SRP128931	SRX3554805	PAIRED
SRR6465111	PRJNA427101	SAMN08227251	15.07112 years	AMPLICON	Spain	Europe	Spain: Tavernes de Valldigna	76454602	55319340	CENTER FOR GENOMIC REGULATION	Feb-15	public	run.zq,fastq,sra	ncbi,s3,gs	gs.us-east1,ncbi.public,s3.us-east-1	Human saliva	Illumina MiSeq	PCR	METAGENOMIC	male	control	602	1	ILLUMINA	human oral metagenome	SRP128931	SRX3554804	PAIRED
SRR6465112	PRJNA427101	SAMN08227248	14.52043 years	AMPLICON	Spain	Europe	Spain: Tavernes de Valldigna	52276476	38257398	CENTER FOR GENOMIC REGULATION	Feb-15	public	run.zq,fastq,sra	gs,ncbi,s3	gs.us-east1,s3.us-east-1,ncbi.public	Human saliva	Illumina MiSeq	PCR	METAGENOMIC	female	control	602	1	ILLUMINA	human oral metagenome	SRP128931	SRX3554803	PAIRED
SRR6465113	PRJNA427101	SAMN08227249	14.61358 years	AMPLICON	Spain	Europe	Spain: Tavernes de Valldigna	79031162	57178251	CENTER FOR GENOMIC REGULATION	Feb-15	public	sra,fastq,run.zq	gs,s3,ncbi	s3.us-east-1,ncbi.public,gs.us-east1	Human saliva	Illumina MiSeq	PCR	METAGENOMIC	female	control	602	1	ILLUMINA	human oral metagenome	SRP128931	SRX3554802	PAIRED
SRR6465114	PRJNA427101	SAMN08227254	15.18345 years	AMPLICON	Spain	Europe	Spain: Tavernes de Valldigna	53868766	39168620	CENTER FOR GENOMIC REGULATION	Feb-15	public	run.zq,sra,fastq	gs,s3,ncbi	gs.us-east1,s3.us-east-1,ncbi.public	Human saliva	Illumina MiSeq	PCR	METAGENOMIC	female	control	602	1	ILLUMINA	human oral metagenome	SRP128931	SRX3554801	PAIRED
SRR6465115	PRJNA427101	SAMN08227255	14.29852 years	AMPLICON	Spain	Europe	Spain: Tavernes de Valldigna	53441948	38902471	CENTER FOR GENOMIC REGULATION	Feb-15	public	run.zq,sra,fastq	gs,s3,ncbi	s3.us-east-1,gs.us-east1,ncbi.public	Human saliva	Illumina MiSeq	PCR	METAGENOMIC	female	control	602	1	ILLUMINA	human oral metagenome	SRP128931	SRX3554800	PAIRED
SRR6465116	PRJNA427101	SAMN08227252	14.99989 years	AMPLICON	Spain	Europe	Spain: Tavernes de Valldigna	86135364	62604498	CENTER FOR GENOMIC REGULATION	Feb-15	public	run.zq,sra,fastq	ncbi,gs,s3	gs.us-east1,ncbi.public,s3.us-east-1	Human saliva	Illumina MiSeq	PCR	METAGENOMIC	male	control	602	1	ILLUMINA	human oral metagenome	SRP128931	SRX3554799	PAIRED
SRR6465117	PRJNA427101	SAMN08227253	15.84372 years	AMPLICON	Spain	Europe	Spain: Tavernes de Valldigna	69070470	50242000	CENTER FOR GENOMIC REGULATION	Feb-15	public	sra,fastq,run.zq	s3,gs,ncbi	ncbi.public,s3.us-east-1,gs.us-east1	Human saliva	Illumina MiSeq	PCR	METAGENOMIC	female	control	602	1	ILLUMINA	human oral metagenome	SRP128931	SRX3554798	PAIRED
SRR6465118	PRJNA427101	SAMN08227753	18.04646 years	AMPLICON	Spain	Europe	Spain: Ejea de los Caballeros	149547034	107023306	CENTER FOR GENOMIC REGULATION	Apr-15	public	sra,fastq,run.zq	s3,gs,ncbi	s3.us-east-1,gs.us-east1,ncbi.public	Human saliva	Illumina MiSeq	PCR	METAGENOMIC	male	control	602	1	ILLUMINA	human oral metagenome	SRP128931	SRX3554797	PAIRED
SRR6465119	PRJNA427101	SAMN08227752	15.85194 years	AMPLICON	Spain	Europe	Spain: Ejea de los Caballeros	101122154	72583865	CENTER FOR GENOMIC REGULATION	Apr-15	public	sra,fastq,run.zq	s3,gs,ncbi	ncbi.public,s3.us-east-1,gs.us-east1	Human saliva	Illumina MiSeq	PCR	METAGENOMIC	female	control	602	1	ILLUMINA	human oral metagenome	SRP128931	SRX3554796	PAIRED
SRR6465120	PRJNA427101	SAMN08227755	14.49304 years	AMPLICON	Spain	Europe	Spain: Malaga	88320624	63450144	CENTER FOR GENOMIC REGULATION	Apr-15	public	sra,run.zq,fastq	gs,ncbi,s3	gs.us-east1,ncbi.public,s3.us-east-1	Human saliva	Illumina MiSeq	PCR	METAGENOMIC	male	control	602	1	ILLUMINA	human oral metagenome	SRP128931	SRX3554795	PAIRED
SRR6465121	PRJNA427101	SAMN08227754	15.04646 years	AMPLICON	Spain	Europe	Spain: Malaga	92027138	65796128	CENTER FOR GENOMIC REGULATION	Apr-15	public	run.zq,sra,fastq	gs,ncbi,s3	s3.us-east-1,ncbi.public,gs.us-east1	Human saliva	Illumina MiSeq	PCR	METAGENOMIC	female	control	602	1	ILLUMINA	human oral metagenome	SRP128931	SRX3554794	PAIRED
SRR6465122	PRJNA427101	SAMN08227749	15.25468 years	AMPLICON	Spain	Europe	Spain: Ejea de los Caballeros	41541010	29997835	CENTER FOR GENOMIC REGULATION	Apr-15	public	fastq,run.zq,sra	s3,gs,ncbi	gs.us-east1,ncbi.public,s3.us-east-1	Human saliva	Illumina MiSeq	PCR	METAGENOMIC	female	control	602	1	ILLUMINA	human oral metagenome	SRP128931	SRX3554793	PAIRED
SRR6465123	PRJNA427101	SAMN08227748	14.72865 years	AMPLICON	Spain	Europe	Spain: Ejea de los Caballeros	54283544	39163110	CENTER FOR GENOMIC REGULATION	Apr-15	public	sra,run.zq,fastq	s3,ncbi,gs	s3.us-east-1,gs.us-east1,ncbi.public	Human saliva	Illumina MiSeq	PCR	METAGENOMIC	male	control	602	1	ILLUMINA	human oral metagenome	SRP128931	SRX3554792	PAIRED
SRR6465124	PRJNA427101	SAMN08227751	15.67112 years	AMPLICON	Spain	Europe	Spain: Ejea de los Caballeros	47215462	33785318	CENTER FOR GENOMIC REGULATION	Apr-15	public	run.zq,sra,fastq	s3,gs,ncbi	ncbi.public,gs.us-east1,s3.us-east-1	Human saliva	Illumina MiSeq	PCR	METAGENOMIC	female	control	602	1	ILLUMINA	human oral metagenome	SRP128931	SRX3554791	PAIRED
SRR6465125	PRJNA427101	SAMN08227750	14.76701 years	AMPLICON	Spain	Europe	Spain: Ejea de los Caballeros	52413732	37574609	CENTER FOR GENOMIC REGULATION	Apr-15	public	fastq,run.zq,sra	s3,ncbi,gs	s3.us-east-1,gs.us-east1,ncbi.public	Human saliva	Illumina MiSeq	PCR	METAGENOMIC	male	control	602	1	ILLUMINA	human oral metagenome	SRP128931	SRX3554790	PAIRED
SRR6465126	PRJNA427101	SAMN08227183	14.29304 years	AMPLICON	Spain	Europe	Spain: Nules	99275218	72117098	CENTER FOR GENOMIC REGULATION	Feb-15	public	fastq,run.zq,sra	gs,ncbi,s3	gs.us-east1,s3.us-east-1,ncbi.public	Human saliva	Illumina MiSeq	PCR	METAGENOMIC	male	control	602	1	ILLUMINA	human oral metagenome	SRP128931	SRX3554789	PAIRED
SRR6465127	PRJNA427101	SAMN08227757	14.65468 years	AMPLICON	Spain	Europe	Spain: Malaga	89669104	63813508	CENTER FOR GENOMIC REGULATION	Apr-15	public	run.zq,fastq,sra	s3,ncbi,gs	s3.us-east-1,ncbi.public,gs.us-east1	Human saliva	Illumina MiSeq	PCR	METAGENOMIC	male	control	602	1	ILLUMINA	human oral metagenome	SRP128931	SRX3554788	PAIRED
SRR6465128	PRJNA427101	SAMN08227756	14.96975 years	AMPLICON	Spain	Europe	Spain: Malaga	149308642	106429818	CENTER FOR GENOMIC REGULATION	Apr-15	public	run.zq,fastq,sra	s3,ncbi,gs	gs.us-east1,s3.us-east-1,ncbi.public	Human saliva	Illumina MiSeq	PCR	METAGENOMIC	male	control	602	1	ILLUMINA	human oral metagenome	SRP128931	SRX3554787	PAIRED
SRR6465129	PRJNA427101	SAMN08227288	14.81906 years	AMPLICON	Spain	Europe	Spain: Santurtzi	119208040	85686812	CENTER FOR GENOMIC REGULATION	Apr-15	public	run.zq,sra,fastq	s3,ncbi,gs	ncbi.public,s3.us-east-1,gs.us-east1	Human saliva	Illumina MiSeq	PCR	METAGENOMIC	female	control	602	1	ILLUMINA	human oral metagenome	SRP128931	SRX3555381	PAIRED
SRR6465130	PRJNA427101	SAMN08227220	14.97249 years	AMPLICON	Spain	Europe	Spain: Vigo	85721188	63125595	CENTER FOR GENOMIC REGULATION	Apr-15	public	fastq,sra,run.zq	ncbi,gs,s3	s3.us-east-1,ncbi.public,gs.us-east1	Human saliva	Illumina MiSeq	PCR	METAGENOMIC	female	control	602	1	ILLUMINA	human oral metagenome	SRP128931	SRX3555084	PAIRED
SRR6465131	PRJNA427101	SAMN08227289	14.27934 years	AMPLICON	Spain	Europe	Spain: Santurtzi	80039512	57664584	CENTER FOR GENOMIC REGULATION	Apr-15	public	sra,run.zq,fastq	gs,ncbi,s3	gs.us-east1,ncbi.public,s3.us-east-1	Human saliva	Illumina MiSeq	PCR	METAGENOMIC	female	control	602	1	ILLUMINA	human oral metagenome	SRP128931	SRX3555380	PAIRED
SRR6465132	PRJNA427101	SAMN08227656	15.75879 years	AMPLICON	Spain	Europe	Spain: Pozuelo de Alarcon	93429196	64965452	CENTER FOR GENOMIC REGULATION	Apr-15	public	run.zq,fastq,sra	gs,s3,ncbi	ncbi.public,gs.us-east1,s3.us-east-1	Human saliva	Illumina MiSeq	PCR	METAGENOMIC	male	control	602	1	ILLUMINA	human oral metagenome	SRP128931	SRX3555379	PAIRED
SRR6465133	PRJNA427101	SAMN08227657	14.49304 years	AMPLICON	Spain	Europe	Spain: Pozuelo de Alarcon	81717286	57053255	CENTER FOR GENOMIC REGULATION	Apr-15	public	run.zq,fastq,sra	ncbi,s3,gs	s3.us-east-1,gs.us-east1,ncbi.public	Human saliva	Illumina MiSeq	PCR	METAGENOMIC	male	control	602	1	ILLUMINA	human oral metagenome	SRP128931	SRX3555378	PAIRED
SRR6465134	PRJNA427101	SAMN08227694	14.32043 years	AMPLICON	Spain	Europe	Spain: Port d'Alcudia	41676460	29560664	CENTER FOR GENOMIC REGULATION	Feb-15	public	run.zq,fastq,sra	s3,gs,ncbi	s3.us-east-1,ncbi.public,gs.us-east1	Human saliva	Illumina MiSeq	PCR	METAGENOMIC	male	control	602	1	ILLUMINA	human oral metagenome	SRP128931	SRX3555377	PAIRED
SRR6465135	PRJNA427101	SAMN08227648	14.41084 years	AMPLICON	Spain	Europe	Spain: Pozuelo de Alarcon	125485094	87618995	CENTER FOR GENOMIC REGULATION	Apr-15	public	fastq,run.zq,sra	gs,ncbi,s3	ncbi.public,gs.us-east1,s3.us-east-1	Human saliva	Illumina MiSeq	PCR	METAGENOMIC	male	control	602	1	ILLUMINA	human oral metagenome	SRP128931	SRX3555376	PAIRED
SRR6465136	PRJNA427101	SAMN08227649	14.45194 years	AMPLICON	Spain	Europe	Spain: Pozuelo de Alarcon	106209656	74513417	CENTER FOR GENOMIC REGULATION	Apr-15	public	sra,fastq,run.zq	gs,s3,ncbi	ncbi.public,gs.us-east1,s3.us-east-1	Human saliva	Illumina MiSeq	PCR	METAGENOMIC	female	control	602	1	ILLUMINA	human oral metagenome	SRP128931	SRX3555375	PAIRED
SRR6465137	PRJNA427101	SAMN08227661	14.78071 years	AMPLICON	Spain	Europe	Spain: Pozuelo de Alarcon	43710618	31549795	CENTER FOR GENOMIC REGULATION	Apr-15	public	sra,fastq,run.zq	gs,ncbi,s3	gs.us-east1,s3.us-east-1,ncbi.public	Human saliva	Illumina MiSeq	PCR	METAGENOMIC	female	control	602	1	ILLUMINA	human oral metagenome	SRP128931	SRX3555374	PAIRED
SRR6465138	PRJNA427101	SAMN08227660	15.39441 years	AMPLICON	Spain	Europe	Spain: Pozuelo de Alarcon	51390934	37029355	CENTER FOR GENOMIC REGULATION	Apr-15	public	fastq,sra,run.zq	s3,ncbi,gs	s3.us-east-1,ncbi.public,gs.us-east1	Human saliva	Illumina MiSeq	PCR	METAGENOMIC	female	control	602	1	ILLUMINA	human oral metagenome	SRP128931	SRX3555373	PAIRED
SRR6465139	PRJNA427101	SAMN08227659	14.52043 years	AMPLICON	Spain	Europe	Spain: Pozuelo de Alarcon	70885500	51212522	CENTER FOR GENOMIC REGULATION	Apr-15	public	sra,run.zq,fastq	gs,s3,ncbi	s3.us-east-1,ncbi.public,gs.us-east1	Human saliva	Illumina MiSeq	PCR	METAGENOMIC	male	control	602	1	ILLUMINA	human oral metagenome	SRP128931	SRX3555372	PAIRED
SRR6465140	PRJNA427101	SAMN08227658	15.08482 years	AMPLICON	Spain	Europe	Spain: Pozuelo de Alarcon	56595224	41276361	CENTER FOR GENOMIC REGULATION	Apr-15	public	sra,run.zq,fastq	gs,ncbi,s3	s3.us-east-1,ncbi.public,gs.us-east1	Human saliva	Illumina MiSeq	PCR	METAGENOMIC	female	control	602	1	ILLUMINA	human oral metagenome	SRP128931	SRX3555371	PAIRED
SRR6465141	PRJNA427101	SAMN08227665	14.2629 years	AMPLICON	Spain	Europe	Spain: Pozuelo de Alarcon	121067016	86977008	CENTER FOR GENOMIC REGULATION	Apr-15	public	run.zq,fastq,sra	gs,ncbi,s3	ncbi.public,s3.us-east-1,gs.us-east1	Human saliva	Illumina MiSeq	PCR	METAGENOMIC	female	control	602	1	ILLUMINA	human oral metagenome	SRP128931	SRX3555370	PAIRED
SRR6465142	PRJNA427101	SAMN08227664	14.52865 years	AMPLICON	Spain	Europe	Spain: Pozuelo de Alarcon	52897138	38660085	CENTER FOR GENOMIC REGULATION	Apr-15	public	fastq,run.zq,sra	s3,ncbi,gs	s3.us-east-1,ncbi.public,gs.us-east1	Human saliva	Illumina MiSeq	PCR	METAGENOMIC	female	control	602	1	ILLUMINA	human oral metagenome	SRP128931	SRX3555369	PAIRED
SRR6465143	PRJNA427101	SAMN08227663	14.55331 years	AMPLICON	Spain	Europe	Spain: Pozuelo de Alarcon	73838912	52843701	CENTER FOR GENOMIC REGULATION	Apr-15	public	sra,fastq,run.zq	s3,gs,ncbi	ncbi.public,gs.us-east1,s3.us-east-1	Human saliva	Illumina MiSeq	PCR	METAGENOMIC	male	control	602	1	ILLUMINA	human oral metagenome	SRP128931	SRX3555368	PAIRED
SRR6465144	PRJNA427101	SAMN08227662	14.35605 years	AMPLICON	Spain	Europe	Spain: Pozuelo de Alarcon	65575860	47123978	CENTER FOR GENOMIC REGULATION	Apr-15	public	run.zq,sra,fastq	s3,gs,ncbi	ncbi.public,gs.us-east1,s3.us-east-1	Human saliva	Illumina MiSeq	PCR	METAGENOMIC	male	control	602	1	ILLUMINA	human oral metagenome	SRP128931	SRX3555367	PAIRED
SRR6465145	PRJNA427101	SAMN08227667	14.50674 years	AMPLICON	Spain	Europe	Spain: Pozuelo de Alarcon	57509662	41275213	CENTER FOR GENOMIC REGULATION	Apr-15	public	fastq,run.zq,sra	gs,s3,ncbi	gs.us-east1,ncbi.public,s3.us-east-1	Human saliva	Illumina MiSeq	PCR	METAGENOMIC	female	control	602	1	ILLUMINA	human oral metagenome	SRP128931	SRX3555366	PAIRED
SRR6465146	PRJNA427101	SAMN08227666	14.27112 years	AMPLICON	Spain	Europe	Spain: Pozuelo de Alarcon	49063000	35299952	CENTER FOR GENOMIC REGULATION	Apr-15	public	run.zq,fastq,sra	s3,gs,ncbi	gs.us-east1,s3.us-east-1,ncbi.public	Human saliva	Illumina MiSeq	PCR	METAGENOMIC	female	control	602	1	ILLUMINA	human oral metagenome	SRP128931	SRX3555365	PAIRED
SRR6465147	PRJNA427101	SAMN08227196	14.67112 years	AMPLICON	Spain	Europe	Spain: Vigo	123279968	89686813	CENTER FOR GENOMIC REGULATION	Apr-15	public	sra,run.zq,fastq	gs,s3,ncbi	gs.us-east1,s3.us-east-1,ncbi.public	Human saliva	Illumina MiSeq	PCR	METAGENOMIC	male	control	602	1	ILLUMINA	human oral metagenome	SRP128931	SRX3555364	PAIRED
SRR6465148	PRJNA427101	SAMN08227197	16.89852 years	AMPLICON	Spain	Europe	Spain: Vigo	87677086	63548355	CENTER FOR GENOMIC REGULATION	Apr-15	public	fastq,run.zq,sra	gs,s3,ncbi	s3.us-east-1,ncbi.public,gs.us-east1	Human saliva	Illumina MiSeq	PCR	METAGENOMIC	male	control	602	1	ILLUMINA	human oral metagenome	SRP128931	SRX3555363	PAIRED
SRR6465149	PRJNA427101	SAMN08227340	14.41632 years	AMPLICON	Spain	Europe	Spain: Murcia	52740618	39125988	CENTER FOR GENOMIC REGULATION	Feb-15	public	sra,run.zq,fastq	gs,ncbi,s3	gs.us-east1,s3.us-east-1,ncbi.public	Human saliva	Illumina MiSeq	PCR	METAGENOMIC	female	control	602	1	ILLUMINA	human oral metagenome	SRP128931	SRX3555362	PAIRED
SRR6465150	PRJNA427101	SAMN08227341	15.13961 years	AMPLICON	Spain	Europe	Spain: Murcia	80028676	59637820	CENTER FOR GENOMIC REGULATION	Feb-15	public	sra,run.zq,fastq	gs,s3,ncbi	gs.us-east1,s3.us-east-1,ncbi.public	Human saliva	Illumina MiSeq	PCR	METAGENOMIC	female	control	602	1	ILLUMINA	human oral metagenome	SRP128931	SRX3555361	PAIRED
SRR6465151	PRJNA427101	SAMN08227338	14.92317 years	AMPLICON	Spain	Europe	Spain: Murcia	62512884	46246651	CENTER FOR GENOMIC REGULATION	Feb-15	public	run.zq,sra,fastq	gs,s3,ncbi	s3.us-east-1,ncbi.public,gs.us-east1	Human saliva	Illumina MiSeq	PCR	METAGENOMIC	female	control	602	1	ILLUMINA	human oral metagenome	SRP128931	SRX3555360	PAIRED
SRR6465152	PRJNA427101	SAMN08227339	14.59167 years	AMPLICON	Spain	Europe	Spain: Murcia	66365082	48985187	CENTER FOR GENOMIC REGULATION	Feb-15	public	sra,fastq,run.zq	gs,ncbi,s3	ncbi.public,gs.us-east1,s3.us-east-1	Human saliva	Illumina MiSeq	PCR	METAGENOMIC	female	control	602	1	ILLUMINA	human oral metagenome	SRP128931	SRX3555359	PAIRED
SRR6465153	PRJNA427101	SAMN08227344	15.16153 years	AMPLICON	Spain	Europe	Spain: Murcia	33267122	24830414	CENTER FOR GENOMIC REGULATION	Feb-15	public	sra,fastq,run.zq	ncbi,gs,s3	ncbi.public,s3.us-east-1,gs.us-east1	Human saliva	Illumina MiSeq	PCR	METAGENOMIC	female	control	602	1	ILLUMINA	human oral metagenome	SRP128931	SRX3555358	PAIRED
SRR6465154	PRJNA427101	SAMN08227345	14.38071 years	AMPLICON	Spain	Europe	Spain: Murcia	62143858	45962037	CENTER FOR GENOMIC REGULATION	Feb-15	public	fastq,sra,run.zq	s3,ncbi,gs	s3.us-east-1,ncbi.public,gs.us-east1	Human saliva	Illumina MiSeq	PCR	METAGENOMIC	male	control	602	1	ILLUMINA	human oral metagenome	SRP128931	SRX3555357	PAIRED
SRR6465155	PRJNA427101	SAMN08227342	14.37249 years	AMPLICON	Spain	Europe	Spain: Murcia	121684668	90185845	CENTER FOR GENOMIC REGULATION	Feb-15	public	fastq,run.zq,sra	gs,s3,ncbi	ncbi.public,s3.us-east-1,gs.us-east1	Human saliva	Illumina MiSeq	PCR	METAGENOMIC	female	control	602	1	ILLUMINA	human oral metagenome	SRP128931	SRX3555356	PAIRED
SRR6465156	PRJNA427101	SAMN08227343	15.19167 years	AMPLICON	Spain	Europe	Spain: Murcia	73208016	54335543	CENTER FOR GENOMIC REGULATION	Feb-15	public	fastq,run.zq,sra	gs,s3,ncbi	s3.us-east-1,ncbi.public,gs.us-east1	Human saliva	Illumina MiSeq	PCR	METAGENOMIC	male	control	602	1	ILLUMINA	human oral metagenome	SRP128931	SRX3555355	PAIRED
SRR6465157	PRJNA427101	SAMN08227463	14.82454 years	AMPLICON	Spain	Europe	Spain: Malaga	54465348	41127172	CENTER FOR GENOMIC REGULATION	Apr-15	public	sra,run.zq,fastq	s3,gs,ncbi	gs.us-east1,s3.us-east-1,ncbi.public	Human saliva	Illumina MiSeq	PCR	METAGENOMIC	male	control	602	1	ILLUMINA	human oral metagenome	SRP128931	SRX3555354	PAIRED
SRR6465158	PRJNA427101	SAMN08227462	14.6629 years	AMPLICON	Spain	Europe	Spain: Malaga	63690396	47048038	CENTER FOR GENOMIC REGULATION	Apr-15	public	sra,fastq,run.zq	s3,ncbi,gs	s3.us-east-1,gs.us-east1,ncbi.public	Human saliva	Illumina MiSeq	PCR	METAGENOMIC	male	control	602	1	ILLUMINA	human oral metagenome	SRP128931	SRX3555353	PAIRED
SRR6465159	PRJNA427101	SAMN08227465	14.4492 years	AMPLICON	Spain	Europe	Spain: Malaga	63555548	47316854	CENTER FOR GENOMIC REGULATION	Apr-15	public	sra,fastq,run.zq	gs,ncbi,s3	ncbi.public,s3.us-east-1,gs.us-east1	Human saliva	Illumina MiSeq	PCR	METAGENOMIC	female	control	602	1	ILLUMINA	human oral metagenome	SRP128931	SRX3555352	PAIRED
SRR6465160	PRJNA427101	SAMN08227347	15.15057 years	AMPLICON	Spain	Europe	Spain: Murcia	85429820	63815555	CENTER FOR GENOMIC REGULATION	Feb-15	public	run.zq,fastq,sra	ncbi,s3,gs	ncbi.public,gs.us-east1,s3.us-east-1	Human saliva	Illumina MiSeq	PCR	METAGENOMIC	male	control	602	1	ILLUMINA	human oral metagenome	SRP128931	SRX3555351	PAIRED
SRR6465161	PRJNA427101	SAMN08227459	15.18071 years	AMPLICON	Spain	Europe	Spain: Malaga	43088150	32025836	CENTER FOR GENOMIC REGULATION	Apr-15	public	fastq,run.zq,sra	gs,s3,ncbi	ncbi.public,gs.us-east1,s3.us-east-1	Human saliva	Illumina MiSeq	PCR	METAGENOMIC	male	control	602	1	ILLUMINA	human oral metagenome	SRP128931	SRX3555350	PAIRED
SRR6465162	PRJNA427101	SAMN08227458	15.56427 years	AMPLICON	Spain	Europe	Spain: Malaga	37098250	27315803	CENTER FOR GENOMIC REGULATION	Apr-15	public	sra,fastq,run.zq	gs,ncbi,s3	gs.us-east1,s3.us-east-1,ncbi.public	Human saliva	Illumina MiSeq	PCR	METAGENOMIC	female	control	602	1	ILLUMINA	human oral metagenome	SRP128931	SRX3555349	PAIRED
SRR6465163	PRJNA427101	SAMN08227461	14.90947 years	AMPLICON	Spain	Europe	Spain: Malaga	50858766	37501392	CENTER FOR GENOMIC REGULATION	Apr-15	public	sra,run.zq,fastq	gs,ncbi,s3	s3.us-east-1,ncbi.public,gs.us-east1	Human saliva	Illumina MiSeq	PCR	METAGENOMIC	female	control	602	1	ILLUMINA	human oral metagenome	SRP128931	SRX3555348	PAIRED
SRR6465164	PRJNA427101	SAMN08227460	14.6492 years	AMPLICON	Spain	Europe	Spain: Malaga	85615838	62750759	CENTER FOR GENOMIC REGULATION	Apr-15	public	run.zq,sra,fastq	gs,ncbi,s3	ncbi.public,gs.us-east1,s3.us-east-1	Human saliva	Illumina MiSeq	PCR	METAGENOMIC	male	control	602	1	ILLUMINA	human oral metagenome	SRP128931	SRX3555347	PAIRED
SRR6465165	PRJNA427101	SAMN08227542	14.78071 years	AMPLICON	Spain	Europe	Spain: Sevilla	59194660	41735458	CENTER FOR GENOMIC REGULATION	Apr-15	public	sra,fastq,run.zq	ncbi,s3,gs	ncbi.public,s3.us-east-1,gs.us-east1	Human saliva	Illumina MiSeq	PCR	METAGENOMIC	female	control	602	1	ILLUMINA	human oral metagenome	SRP128931	SRX3555346	PAIRED
SRR6465166	PRJNA427101	SAMN08227172	14.6903 years	AMPLICON	Spain	Europe	Spain: Nules	63224448	45878271	CENTER FOR GENOMIC REGULATION	Feb-15	public	fastq,run.zq,sra	s3,ncbi,gs	gs.us-east1,s3.us-east-1,ncbi.public	Human saliva	Illumina MiSeq	PCR	METAGENOMIC	male	control	602	1	ILLUMINA	human oral metagenome	SRP128931	SRX3555345	PAIRED
SRR6465167	PRJNA427101	SAMN08227173	15.11495 years	AMPLICON	Spain	Europe	Spain: Nules	83346298	60267644	CENTER FOR GENOMIC REGULATION	Feb-15	public	fastq,sra,run.zq	ncbi,gs,s3	ncbi.public,s3.us-east-1,gs.us-east1	Human saliva	Illumina MiSeq	PCR	METAGENOMIC	male	control	602	1	ILLUMINA	human oral metagenome	SRP128931	SRX3555344	PAIRED
SRR6465168	PRJNA427101	SAMN08227174	15.30674 years	AMPLICON	Spain	Europe	Spain: Nules	60022410	43546348	CENTER FOR GENOMIC REGULATION	Feb-15	public	fastq,sra,run.zq	gs,ncbi,s3	s3.us-east-1,gs.us-east1,ncbi.public	Human saliva	Illumina MiSeq	PCR	METAGENOMIC	female	control	602	1	ILLUMINA	human oral metagenome	SRP128931	SRX3555343	PAIRED
SRR6465169	PRJNA427101	SAMN08227175	14.78619 years	AMPLICON	Spain	Europe	Spain: Nules	106932658	77891487	CENTER FOR GENOMIC REGULATION	Feb-15	public	fastq,run.zq,sra	gs,ncbi,s3	gs.us-east1,ncbi.public,s3.us-east-1	Human saliva	Illumina MiSeq	PCR	METAGENOMIC	female	control	602	1	ILLUMINA	human oral metagenome	SRP128931	SRX3555342	PAIRED
SRR6465170	PRJNA427101	SAMN08227168	14.45194 years	AMPLICON	Spain	Europe	Spain: Nules	78944474	57346939	CENTER FOR GENOMIC REGULATION	Feb-15	public	run.zq,sra,fastq	gs,ncbi,s3	s3.us-east-1,ncbi.public,gs.us-east1	Human saliva	Illumina MiSeq	PCR	METAGENOMIC	female	control	602	1	ILLUMINA	human oral metagenome	SRP128931	SRX3555341	PAIRED
SRR6465171	PRJNA427101	SAMN08227169	15.18071 years	AMPLICON	Spain	Europe	Spain: Nules	80424190	58623447	CENTER FOR GENOMIC REGULATION	Feb-15	public	fastq,sra,run.zq	s3,gs,ncbi	gs.us-east1,ncbi.public,s3.us-east-1	Human saliva	Illumina MiSeq	PCR	METAGENOMIC	female	control	602	1	ILLUMINA	human oral metagenome	SRP128931	SRX3555340	PAIRED
SRR6465172	PRJNA427101	SAMN08227170	14.4355 years	AMPLICON	Spain	Europe	Spain: Nules	69252876	50642713	CENTER FOR GENOMIC REGULATION	Feb-15	public	fastq,run.zq,sra	s3,ncbi,gs	gs.us-east1,ncbi.public,s3.us-east-1	Human saliva	Illumina MiSeq	PCR	METAGENOMIC	female	control	602	1	ILLUMINA	human oral metagenome	SRP128931	SRX3555339	PAIRED
SRR6465173	PRJNA427101	SAMN08227171	14.24372 years	AMPLICON	Spain	Europe	Spain: Nules	75997082	54971878	CENTER FOR GENOMIC REGULATION	Feb-15	public	sra,fastq,run.zq	ncbi,s3,gs	gs.us-east1,s3.us-east-1,ncbi.public	Human saliva	Illumina MiSeq	PCR	METAGENOMIC	male	control	602	1	ILLUMINA	human oral metagenome	SRP128931	SRX3555338	PAIRED
SRR6465174	PRJNA427101	SAMN08227176	14.55879 years	AMPLICON	Spain	Europe	Spain: Nules	85757910	62297615	CENTER FOR GENOMIC REGULATION	Feb-15	public	run.zq,sra,fastq	gs,ncbi,s3	s3.us-east-1,gs.us-east1,ncbi.public	Human saliva	Illumina MiSeq	PCR	METAGENOMIC	male	control	602	1	ILLUMINA	human oral metagenome	SRP128931	SRX3555337	PAIRED
SRR6465175	PRJNA427101	SAMN08227177	14.45468 years	AMPLICON	Spain	Europe	Spain: Nules	85146278	61698467	CENTER FOR GENOMIC REGULATION	Feb-15	public	sra,run.zq,fastq	ncbi,gs,s3	s3.us-east-1,gs.us-east1,ncbi.public	Human saliva	Illumina MiSeq	PCR	METAGENOMIC	female	control	602	1	ILLUMINA	human oral metagenome	SRP128931	SRX3555336	PAIRED
SRR6465176	PRJNA427101	SAMN08227506	15.17249 years	AMPLICON	Spain	Europe	Spain: Santurtzi	83843550	58242150	CENTER FOR GENOMIC REGULATION	Apr-15	public	fastq,sra,run.zq	gs,s3,ncbi	gs.us-east1,ncbi.public,s3.us-east-1	Human saliva	Illumina MiSeq	PCR	METAGENOMIC	male	control	602	1	ILLUMINA	human oral metagenome	SRP128931	SRX3555335	PAIRED
SRR6465177	PRJNA427101	SAMN08227507	15.14783 years	AMPLICON	Spain	Europe	Spain: Santurtzi	67282530	47070417	CENTER FOR GENOMIC REGULATION	Apr-15	public	fastq,run.zq,sra	s3,gs,ncbi	ncbi.public,s3.us-east-1,gs.us-east1	Human saliva	Illumina MiSeq	PCR	METAGENOMIC	male	control	602	1	ILLUMINA	human oral metagenome	SRP128931	SRX3555334	PAIRED
SRR6465178	PRJNA427101	SAMN08227498	14.71221 years	AMPLICON	Spain	Europe	Spain: Santurtzi	54272106	38231329	CENTER FOR GENOMIC REGULATION	Apr-15	public	sra,fastq,run.zq	s3,ncbi,gs	gs.us-east1,s3.us-east-1,ncbi.public	Human saliva	Illumina MiSeq	PCR	METAGENOMIC	male	control	602	1	ILLUMINA	human oral metagenome	SRP128931	SRX3555333	PAIRED
SRR6465179	PRJNA427101	SAMN08227499	14.31495 years	AMPLICON	Spain	Europe	Spain: Santurtzi	27066522	19083846	CENTER FOR GENOMIC REGULATION	Apr-15	public	run.zq,fastq,sra	s3,ncbi,gs	ncbi.public,s3.us-east-1,gs.us-east1	Human saliva	Illumina MiSeq	PCR	METAGENOMIC	female	control	602	1	ILLUMINA	human oral metagenome	SRP128931	SRX3555332	PAIRED
SRR6465180	PRJNA427101	SAMN08227500	14.64372 years	AMPLICON	Spain	Europe	Spain: Santurtzi	35554722	25265695	CENTER FOR GENOMIC REGULATION	Apr-15	public	fastq,run.zq,sra	s3,ncbi,gs	s3.us-east-1,ncbi.public,gs.us-east1	Human saliva	Illumina MiSeq	PCR	METAGENOMIC	male	control	602	1	ILLUMINA	human oral metagenome	SRP128931	SRX3555331	PAIRED
SRR6465181	PRJNA427101	SAMN08227501	15.09578 years	AMPLICON	Spain	Europe	Spain: Santurtzi	47134192	33341125	CENTER FOR GENOMIC REGULATION	Apr-15	public	sra,run.zq,fastq	gs,ncbi,s3	ncbi.public,gs.us-east1,s3.us-east-1	Human saliva	Illumina MiSeq	PCR	METAGENOMIC	female	control	602	1	ILLUMINA	human oral metagenome	SRP128931	SRX3555330	PAIRED
SRR6465182	PRJNA427101	SAMN08227502	17.01358 years	AMPLICON	Spain	Europe	Spain: Santurtzi	52620820	36831529	CENTER FOR GENOMIC REGULATION	Apr-15	public	run.zq,sra,fastq	s3,gs,ncbi	s3.us-east-1,ncbi.public,gs.us-east1	Human saliva	Illumina MiSeq	PCR	METAGENOMIC	female	control	602	1	ILLUMINA	human oral metagenome	SRP128931	SRX3555329	PAIRED
SRR6465183	PRJNA427101	SAMN08227503	14.55331 years	AMPLICON	Spain	Europe	Spain: Santurtzi	49929880	35073766	CENTER FOR GENOMIC REGULATION	Apr-15	public	sra,run.zq,fastq	gs,ncbi,s3	ncbi.public,s3.us-east-1,gs.us-east1	Human saliva	Illumina MiSeq	PCR	METAGENOMIC	female	control	602	1	ILLUMINA	human oral metagenome	SRP128931	SRX3555328	PAIRED
SRR6465184	PRJNA427101	SAMN08227504	15.12865 years	AMPLICON	Spain	Europe	Spain: Santurtzi	23819936	16765255	CENTER FOR GENOMIC REGULATION	Apr-15	public	run.zq,fastq,sra	s3,ncbi,gs	gs.us-east1,s3.us-east-1,ncbi.public	Human saliva	Illumina MiSeq	PCR	METAGENOMIC	male	control	602	1	ILLUMINA	human oral metagenome	SRP128931	SRX3555327	PAIRED
SRR6465185	PRJNA427101	SAMN08227505	15.53687 years	AMPLICON	Spain	Europe	Spain: Santurtzi	92500912	64587535	CENTER FOR GENOMIC REGULATION	Apr-15	public	sra,fastq,run.zq	s3,gs,ncbi	s3.us-east-1,gs.us-east1,ncbi.public	Human saliva	Illumina MiSeq	PCR	METAGENOMIC	female	control	602	1	ILLUMINA	human oral metagenome	SRP128931	SRX3555326	PAIRED
SRR6465186	PRJNA427101	SAMN08227247	14.30126 years	AMPLICON	Spain	Europe	Spain: Tavernes de Valldigna	67347546	48725409	CENTER FOR GENOMIC REGULATION	Feb-15	public	sra,run.zq,fastq	gs,ncbi,s3	s3.us-east-1,ncbi.public,gs.us-east1	Human saliva	Illumina MiSeq	PCR	METAGENOMIC	female	control	602	1	ILLUMINA	human oral metagenome	SRP128931	SRX3555325	PAIRED
SRR6465187	PRJNA427101	SAMN08227246	14.19989 years	AMPLICON	Spain	Europe	Spain: Tavernes de Valldigna	79239454	57620868	CENTER FOR GENOMIC REGULATION	Feb-15	public	run.zq,sra,fastq	ncbi,gs,s3	gs.us-east1,s3.us-east-1,ncbi.public	Human saliva	Illumina MiSeq	PCR	METAGENOMIC	female	control	602	1	ILLUMINA	human oral metagenome	SRP128931	SRX3555324	PAIRED
SRR6465188	PRJNA427101	SAMN08227320		AMPLICON	Spain	Europe	Spain: Murcia	77753718	57193738	CENTER FOR GENOMIC REGULATION	Feb-15	public	run.zq,fastq,sra	s3,ncbi,gs	s3.us-east-1,ncbi.public,gs.us-east1	Human saliva	Illumina MiSeq	PCR	METAGENOMIC	male	control	602	1	ILLUMINA	human oral metagenome	SRP128931	SRX3555323	PAIRED
SRR6465189	PRJNA427101	SAMN08227238	15.0492 years	AMPLICON	Spain	Europe	Spain: Tavernes de Valldigna	47423152	34513004	CENTER FOR GENOMIC REGULATION	Feb-15	public	fastq,sra,run.zq	ncbi,s3,gs	ncbi.public,s3.us-east-1,gs.us-east1	Human saliva	Illumina MiSeq	PCR	METAGENOMIC	female	control	602	1	ILLUMINA	human oral metagenome	SRP128931	SRX3555322	PAIRED
SRR6465190	PRJNA427101	SAMN08227241	14.6355 years	AMPLICON	Spain	Europe	Spain: Tavernes de Valldigna	64796270	46966163	CENTER FOR GENOMIC REGULATION	Feb-15	public	run.zq,sra,fastq	ncbi,s3,gs	ncbi.public,s3.us-east-1,gs.us-east1	Human saliva	Illumina MiSeq	PCR	METAGENOMIC	male	control	602	1	ILLUMINA	human oral metagenome	SRP128931	SRX3555321	PAIRED
SRR6465191	PRJNA427101	SAMN08227240	14.87934 years	AMPLICON	Spain	Europe	Spain: Tavernes de Valldigna	51428258	37707784	CENTER FOR GENOMIC REGULATION	Feb-15	public	sra,fastq,run.zq	s3,gs,ncbi	s3.us-east-1,ncbi.public,gs.us-east1	Human saliva	Illumina MiSeq	PCR	METAGENOMIC	female	control	602	1	ILLUMINA	human oral metagenome	SRP128931	SRX3555320	PAIRED
SRR6465192	PRJNA427101	SAMN08227243	14.73961 years	AMPLICON	Spain	Europe	Spain: Tavernes de Valldigna	87813138	63519795	CENTER FOR GENOMIC REGULATION	Feb-15	public	sra,fastq,run.zq	s3,ncbi,gs	s3.us-east-1,ncbi.public,gs.us-east1	Human saliva	Illumina MiSeq	PCR	METAGENOMIC	male	control	602	1	ILLUMINA	human oral metagenome	SRP128931	SRX3555319	PAIRED
SRR6465193	PRJNA427101	SAMN08227242	14.52865 years	AMPLICON	Spain	Europe	Spain: Tavernes de Valldigna	45167458	33021070	CENTER FOR GENOMIC REGULATION	Feb-15	public	run.zq,sra,fastq	ncbi,gs,s3	gs.us-east1,ncbi.public,s3.us-east-1	Human saliva	Illumina MiSeq	PCR	METAGENOMIC	male	control	602	1	ILLUMINA	human oral metagenome	SRP128931	SRX3555318	PAIRED
SRR6465194	PRJNA427101	SAMN08227321	15.08756 years	AMPLICON	Spain	Europe	Spain: Murcia	89256734	66196294	CENTER FOR GENOMIC REGULATION	Feb-15	public	run.zq,fastq,sra	ncbi,s3,gs	gs.us-east1,ncbi.public,s3.us-east-1	Human saliva	Illumina MiSeq	PCR	METAGENOMIC	female	control	602	1	ILLUMINA	human oral metagenome	SRP128931	SRX3555317	PAIRED
SRR6465195	PRJNA427101	SAMN08227244	14.73413 years	AMPLICON	Spain	Europe	Spain: Tavernes de Valldigna	66735312	48802846	CENTER FOR GENOMIC REGULATION	Feb-15	public	sra,fastq,run.zq	ncbi,s3,gs	ncbi.public,gs.us-east1,s3.us-east-1	Human saliva	Illumina MiSeq	PCR	METAGENOMIC	male	control	602	1	ILLUMINA	human oral metagenome	SRP128931	SRX3555316	PAIRED
SRR6465196	PRJNA427101	SAMN08227104	14.62454 years	AMPLICON	Spain	Europe	Spain: Sevilla	63775880	46136978	CENTER FOR GENOMIC REGULATION	Apr-15	public	fastq,run.zq,sra	s3,gs,ncbi	s3.us-east-1,gs.us-east1,ncbi.public	Human saliva	Illumina MiSeq	PCR	METAGENOMIC	male	control	602	1	ILLUMINA	human oral metagenome	SRP128931	SRX3555315	PAIRED
SRR6465197	PRJNA427101	SAMN08227719	15.68756 years	AMPLICON	Spain	Europe	Spain: Ejea de los Caballeros	39773538	28493154	CENTER FOR GENOMIC REGULATION	Apr-15	public	sra,fastq,run.zq	s3,ncbi,gs	gs.us-east1,s3.us-east-1,ncbi.public	Human saliva	Illumina MiSeq	PCR	METAGENOMIC	female	control	602	1	ILLUMINA	human oral metagenome	SRP128931	SRX3555314	PAIRED
SRR6465198	PRJNA427101	SAMN08227102	14.54783 years	AMPLICON	Spain	Europe	Spain: Sevilla	77108976	55119951	CENTER FOR GENOMIC REGULATION	Apr-15	public	fastq,sra,run.zq	gs,s3,ncbi	ncbi.public,s3.us-east-1,gs.us-east1	Human saliva	Illumina MiSeq	PCR	METAGENOMIC	male	control	602	1	ILLUMINA	human oral metagenome	SRP128931	SRX3555313	PAIRED
SRR6465199	PRJNA427101	SAMN08227103	15.12317 years	AMPLICON	Spain	Europe	Spain: Sevilla	64757140	45873583	CENTER FOR GENOMIC REGULATION	Apr-15	public	fastq,run.zq,sra	s3,ncbi,gs	gs.us-east1,ncbi.public,s3.us-east-1	Human saliva	Illumina MiSeq	PCR	METAGENOMIC	female	control	602	1	ILLUMINA	human oral metagenome	SRP128931	SRX3555312	PAIRED
SRR6465200	PRJNA427101	SAMN08227100	14.21906 years	AMPLICON	Spain	Europe	Spain: Sevilla	124570054	87825952	CENTER FOR GENOMIC REGULATION	Apr-15	public	run.zq,fastq,sra	s3,ncbi,gs	s3.us-east-1,gs.us-east1,ncbi.public	Human saliva	Illumina MiSeq	PCR	METAGENOMIC	male	control	602	1	ILLUMINA	human oral metagenome	SRP128931	SRX3555311	PAIRED
SRR6465202	PRJNA427101	SAMN08227098	14.95879 years	AMPLICON	Spain	Europe	Spain: Sevilla	97136312	68873385	CENTER FOR GENOMIC REGULATION	Apr-15	public	sra,run.zq,fastq	s3,ncbi,gs	s3.us-east-1,gs.us-east1,ncbi.public	Human saliva	Illumina MiSeq	PCR	METAGENOMIC	female	control	602	1	ILLUMINA	human oral metagenome	SRP128931	SRX3555309	PAIRED
SRR6465203	PRJNA427101	SAMN08227099	14.47386 years	AMPLICON	Spain	Europe	Spain: Sevilla	81021976	57453935	CENTER FOR GENOMIC REGULATION	Apr-15	public	sra,fastq,run.zq	s3,gs,ncbi	gs.us-east1,s3.us-east-1,ncbi.public	Human saliva	Illumina MiSeq	PCR	METAGENOMIC	female	control	602	1	ILLUMINA	human oral metagenome	SRP128931	SRX3555308	PAIRED
SRR6465204	PRJNA427101	SAMN08227544	14.82454 years	AMPLICON	Spain	Europe	Spain: Sevilla	114693040	81104536	CENTER FOR GENOMIC REGULATION	Apr-15	public	run.zq,fastq,sra	s3,gs,ncbi	s3.us-east-1,gs.us-east1,ncbi.public	Human saliva	Illumina MiSeq	PCR	METAGENOMIC	female	control	602	1	ILLUMINA	human oral metagenome	SRP128931	SRX3555307	PAIRED
SRR6465205	PRJNA427101	SAMN08227727	15.13139 years	AMPLICON	Spain	Europe	Spain: Ejea de los Caballeros	44734018	32062665	CENTER FOR GENOMIC REGULATION	Apr-15	public	sra,run.zq,fastq	ncbi,s3,gs	s3.us-east-1,ncbi.public,gs.us-east1	Human saliva	Illumina MiSeq	PCR	METAGENOMIC	female	control	602	1	ILLUMINA	human oral metagenome	SRP128931	SRX3555306	PAIRED
SRR6465206	PRJNA427101	SAMN08227190	14.46838 years	AMPLICON	Spain	Europe	Spain: Vigo	62403320	45837816	CENTER FOR GENOMIC REGULATION	Apr-15	public	run.zq,fastq,sra	gs,s3,ncbi	gs.us-east1,s3.us-east-1,ncbi.public	Human saliva	Illumina MiSeq	PCR	METAGENOMIC	female	control	602	1	ILLUMINA	human oral metagenome	SRP128931	SRX3555305	PAIRED
SRR6465207	PRJNA427101	SAMN08227106	14.95057 years	AMPLICON	Spain	Europe	Spain: Sevilla	56320110	41773473	CENTER FOR GENOMIC REGULATION	Apr-15	public	run.zq,sra,fastq	ncbi,gs,s3	gs.us-east1,s3.us-east-1,ncbi.public	Human saliva	Illumina MiSeq	PCR	METAGENOMIC	male	control	602	1	ILLUMINA	human oral metagenome	SRP128931	SRX3555304	PAIRED
SRR6465208	PRJNA427101	SAMN08227107	14.36701 years	AMPLICON	Spain	Europe	Spain: Sevilla	63394814	46206280	CENTER FOR GENOMIC REGULATION	Apr-15	public	sra,fastq,run.zq	s3,gs,ncbi	gs.us-east1,s3.us-east-1,ncbi.public	Human saliva	Illumina MiSeq	PCR	METAGENOMIC	female	control	602	1	ILLUMINA	human oral metagenome	SRP128931	SRX3555303	PAIRED
SRR6465209	PRJNA427101	SAMN08227488	14.98893 years	AMPLICON	Spain	Europe	Spain: Santurtzi	34597542	24220294	CENTER FOR GENOMIC REGULATION	Apr-15	public	sra,run.zq,fastq	s3,gs,ncbi	gs.us-east1,ncbi.public,s3.us-east-1	Human saliva	Illumina MiSeq	PCR	METAGENOMIC	female	control	602	1	ILLUMINA	human oral metagenome	SRP128931	SRX3555302	PAIRED
SRR6465210	PRJNA427101	SAMN08227489	14.35331 years	AMPLICON	Spain	Europe	Spain: Santurtzi	43058050	30335508	CENTER FOR GENOMIC REGULATION	Apr-15	public	fastq,run.zq,sra	ncbi,s3,gs	ncbi.public,s3.us-east-1,gs.us-east1	Human saliva	Illumina MiSeq	PCR	METAGENOMIC	female	control	602	1	ILLUMINA	human oral metagenome	SRP128931	SRX3555301	PAIRED
SRR6465211	PRJNA427101	SAMN08227490	14.37797 years	AMPLICON	Spain	Europe	Spain: Santurtzi	56730072	40109981	CENTER FOR GENOMIC REGULATION	Apr-15	public	sra,run.zq,fastq	s3,ncbi,gs	ncbi.public,gs.us-east1,s3.us-east-1	Human saliva	Illumina MiSeq	PCR	METAGENOMIC	female	control	602	1	ILLUMINA	human oral metagenome	SRP128931	SRX3555300	PAIRED
SRR6465212	PRJNA427101	SAMN08227491	15.58893 years	AMPLICON	Spain	Europe	Spain: Santurtzi	36592570	25639251	CENTER FOR GENOMIC REGULATION	Apr-15	public	fastq,sra,run.zq	s3,gs,ncbi	s3.us-east-1,ncbi.public,gs.us-east1	Human saliva	Illumina MiSeq	PCR	METAGENOMIC	female	control	602	1	ILLUMINA	human oral metagenome	SRP128931	SRX3555299	PAIRED
SRR6465213	PRJNA427101	SAMN08227492	14.64646 years	AMPLICON	Spain	Europe	Spain: Santurtzi	38562314	27017961	CENTER FOR GENOMIC REGULATION	Apr-15	public	fastq,sra,run.zq	gs,ncbi,s3	ncbi.public,gs.us-east1,s3.us-east-1	Human saliva	Illumina MiSeq	PCR	METAGENOMIC	male	control	602	1	ILLUMINA	human oral metagenome	SRP128931	SRX3555298	PAIRED
SRR6465214	PRJNA427101	SAMN08227493	14.89304 years	AMPLICON	Spain	Europe	Spain: Santurtzi	40335806	28495140	CENTER FOR GENOMIC REGULATION	Apr-15	public	sra,run.zq,fastq	s3,ncbi,gs	ncbi.public,s3.us-east-1,gs.us-east1	Human saliva	Illumina MiSeq	PCR	METAGENOMIC	female	control	602	1	ILLUMINA	human oral metagenome	SRP128931	SRX3555297	PAIRED
SRR6465215	PRJNA427101	SAMN08227494	15.14783 years	AMPLICON	Spain	Europe	Spain: Santurtzi	52646104	36786588	CENTER FOR GENOMIC REGULATION	Apr-15	public	fastq,sra,run.zq	s3,ncbi,gs	gs.us-east1,s3.us-east-1,ncbi.public	Human saliva	Illumina MiSeq	PCR	METAGENOMIC	male	control	602	1	ILLUMINA	human oral metagenome	SRP128931	SRX3555296	PAIRED
SRR6465216	PRJNA427101	SAMN08227495	14.86564 years	AMPLICON	Spain	Europe	Spain: Santurtzi	58893660	41315794	CENTER FOR GENOMIC REGULATION	Apr-15	public	fastq,run.zq,sra	gs,ncbi,s3	s3.us-east-1,ncbi.public,gs.us-east1	Human saliva	Illumina MiSeq	PCR	METAGENOMIC	male	control	602	1	ILLUMINA	human oral metagenome	SRP128931	SRX3555295	PAIRED
SRR6465217	PRJNA427101	SAMN08227496	14.75331 years	AMPLICON	Spain	Europe	Spain: Santurtzi	38856692	27450977	CENTER FOR GENOMIC REGULATION	Apr-15	public	run.zq,fastq,sra	ncbi,gs,s3	gs.us-east1,s3.us-east-1,ncbi.public	Human saliva	Illumina MiSeq	PCR	METAGENOMIC	female	control	602	1	ILLUMINA	human oral metagenome	SRP128931	SRX3555294	PAIRED
SRR6465218	PRJNA427101	SAMN08227497	14.53687 years	AMPLICON	Spain	Europe	Spain: Santurtzi	37898910	26565807	CENTER FOR GENOMIC REGULATION	Apr-15	public	sra,fastq,run.zq	s3,ncbi,gs	ncbi.public,s3.us-east-1,gs.us-east1	Human saliva	Illumina MiSeq	PCR	METAGENOMIC	female	control	602	1	ILLUMINA	human oral metagenome	SRP128931	SRX3555293	PAIRED
SRR6465219	PRJNA427101	SAMN08227326	14.24646 years	AMPLICON	Spain	Europe	Spain: Murcia	86781912	64229431	CENTER FOR GENOMIC REGULATION	Feb-15	public	run.zq,sra,fastq	gs,s3,ncbi	s3.us-east-1,ncbi.public,gs.us-east1	Human saliva	Illumina MiSeq	PCR	METAGENOMIC	female	control	602	1	ILLUMINA	human oral metagenome	SRP128931	SRX3555292	PAIRED
SRR6465220	PRJNA427101	SAMN08227327	15.11221 years	AMPLICON	Spain	Europe	Spain: Murcia	141379700	104084681	CENTER FOR GENOMIC REGULATION	Feb-15	public	sra,run.zq,fastq	gs,ncbi,s3	s3.us-east-1,ncbi.public,gs.us-east1	Human saliva	Illumina MiSeq	PCR	METAGENOMIC	male	control	602	1	ILLUMINA	human oral metagenome	SRP128931	SRX3555291	PAIRED
SRR6465221	PRJNA427101	SAMN08227644	14.24646 years	AMPLICON	Spain	Europe	Spain: Pozuelo de Alarcon	91880250	64725314	CENTER FOR GENOMIC REGULATION	Apr-15	public	run.zq,sra,fastq	ncbi,s3,gs	ncbi.public,gs.us-east1,s3.us-east-1	Human saliva	Illumina MiSeq	PCR	METAGENOMIC	male	control	602	1	ILLUMINA	human oral metagenome	SRP128931	SRX3555290	PAIRED
SRR6465222	PRJNA427101	SAMN08227545	14.41632 years	AMPLICON	Spain	Europe	Spain: Sevilla	102725280	72253914	CENTER FOR GENOMIC REGULATION	Apr-15	public	run.zq,sra,fastq	gs,ncbi,s3	s3.us-east-1,ncbi.public,gs.us-east1	Human saliva	Illumina MiSeq	PCR	METAGENOMIC	male	control	602	1	ILLUMINA	human oral metagenome	SRP128931	SRX3555289	PAIRED
SRR6465223	PRJNA427101	SAMN08227245	14.41358 years	AMPLICON	Spain	Europe	Spain: Tavernes de Valldigna	65399474	47956618	CENTER FOR GENOMIC REGULATION	Feb-15	public	fastq,sra,run.zq	gs,s3,ncbi	s3.us-east-1,ncbi.public,gs.us-east1	Human saliva	Illumina MiSeq	PCR	METAGENOMIC	female	control	602	1	ILLUMINA	human oral metagenome	SRP128931	SRX3555288	PAIRED
SRR6465224	PRJNA427101	SAMN08227593	14.80537 years	AMPLICON	Spain	Europe	Spain: Santanyi	72197258	50751336	CENTER FOR GENOMIC REGULATION	Feb-15	public	fastq,run.zq,sra	s3,ncbi,gs	s3.us-east-1,ncbi.public,gs.us-east1	Human saliva	Illumina MiSeq	PCR	METAGENOMIC	male	control	602	1	ILLUMINA	human oral metagenome	SRP128931	SRX3555287	PAIRED
SRR6465225	PRJNA427101	SAMN08227236	15.08482 years	AMPLICON	Spain	Europe	Spain: Tavernes de Valldigna	74342786	53808414	CENTER FOR GENOMIC REGULATION	Feb-15	public	run.zq,fastq,sra	gs,ncbi,s3	s3.us-east-1,ncbi.public,gs.us-east1	Human saliva	Illumina MiSeq	PCR	METAGENOMIC	male	control	602	1	ILLUMINA	human oral metagenome	SRP128931	SRX3555286	PAIRED
SRR6465226	PRJNA427101	SAMN08227237	14.29852 years	AMPLICON	Spain	Europe	Spain: Tavernes de Valldigna	68811008	50139462	CENTER FOR GENOMIC REGULATION	Feb-15	public	sra,run.zq,fastq	gs,s3,ncbi	ncbi.public,gs.us-east1,s3.us-east-1	Human saliva	Illumina MiSeq	PCR	METAGENOMIC	male	control	602	1	ILLUMINA	human oral metagenome	SRP128931	SRX3555285	PAIRED
SRR6465227	PRJNA427101	SAMN08227232	14.74509 years	AMPLICON	Spain	Europe	Spain: Tavernes de Valldigna	38713416	28632903	CENTER FOR GENOMIC REGULATION	Feb-15	public	sra,fastq,run.zq	ncbi,gs,s3	ncbi.public,s3.us-east-1,gs.us-east1	Human saliva	Illumina MiSeq	PCR	METAGENOMIC	female	control	602	1	ILLUMINA	human oral metagenome	SRP128931	SRX3555284	PAIRED
SRR6465228	PRJNA427101	SAMN08227233	14.76153 years	AMPLICON	Spain	Europe	Spain: Tavernes de Valldigna	52423364	37916156	CENTER FOR GENOMIC REGULATION	Feb-15	public	fastq,run.zq,sra	s3,gs,ncbi	gs.us-east1,ncbi.public,s3.us-east-1	Human saliva	Illumina MiSeq	PCR	METAGENOMIC	female	control	602	1	ILLUMINA	human oral metagenome	SRP128931	SRX3555283	PAIRED
SRR6465229	PRJNA427101	SAMN08227234	15.36153 years	AMPLICON	Spain	Europe	Spain: Tavernes de Valldigna	46969846	34071971	CENTER FOR GENOMIC REGULATION	Feb-15	public	sra,run.zq,fastq	gs,ncbi,s3	s3.us-east-1,ncbi.public,gs.us-east1	Human saliva	Illumina MiSeq	PCR	METAGENOMIC	female	control	602	1	ILLUMINA	human oral metagenome	SRP128931	SRX3555282	PAIRED
SRR6465230	PRJNA427101	SAMN08227235	16.88756 years	AMPLICON	Spain	Europe	Spain: Tavernes de Valldigna	68367334	49417950	CENTER FOR GENOMIC REGULATION	Feb-15	public	fastq,run.zq,sra	gs,s3,ncbi	s3.us-east-1,gs.us-east1,ncbi.public	Human saliva	Illumina MiSeq	PCR	METAGENOMIC	male	control	602	1	ILLUMINA	human oral metagenome	SRP128931	SRX3555281	PAIRED
SRR6465231	PRJNA427101	SAMN08227228	14.75057 years	AMPLICON	Spain	Europe	Spain: Tavernes de Valldigna	51812334	37592460	CENTER FOR GENOMIC REGULATION	Feb-15	public	sra,fastq,run.zq	ncbi,gs,s3	s3.us-east-1,gs.us-east1,ncbi.public	Human saliva	Illumina MiSeq	PCR	METAGENOMIC	female	control	602	1	ILLUMINA	human oral metagenome	SRP128931	SRX3555280	PAIRED
SRR6465232	PRJNA427101	SAMN08227229	14.6766 years	AMPLICON	Spain	Europe	Spain: Tavernes de Valldigna	100849448	73321664	CENTER FOR GENOMIC REGULATION	Feb-15	public	sra,fastq,run.zq	s3,gs,ncbi	gs.us-east1,ncbi.public,s3.us-east-1	Human saliva	Illumina MiSeq	PCR	METAGENOMIC	female	control	602	1	ILLUMINA	human oral metagenome	SRP128931	SRX3555279	PAIRED
SRR6465233	PRJNA427101	SAMN08227230	14.66564 years	AMPLICON	Spain	Europe	Spain: Tavernes de Valldigna	73211026	53133342	CENTER FOR GENOMIC REGULATION	Feb-15	public	sra,run.zq,fastq	s3,gs,ncbi	gs.us-east1,ncbi.public,s3.us-east-1	Human saliva	Illumina MiSeq	PCR	METAGENOMIC	female	control	602	1	ILLUMINA	human oral metagenome	SRP128931	SRX3555278	PAIRED
SRR6465234	PRJNA427101	SAMN08227231	15.00537 years	AMPLICON	Spain	Europe	Spain: Tavernes de Valldigna	56863114	41265186	CENTER FOR GENOMIC REGULATION	Feb-15	public	sra,run.zq,fastq	gs,ncbi,s3	gs.us-east1,s3.us-east-1,ncbi.public	Human saliva	Illumina MiSeq	PCR	METAGENOMIC	female	control	602	1	ILLUMINA	human oral metagenome	SRP128931	SRX3555277	PAIRED
SRR6465235	PRJNA427101	SAMN08227592	14.27112 years	AMPLICON	Spain	Europe	Spain: Santanyi	76225240	53311831	CENTER FOR GENOMIC REGULATION	Feb-15	public	run.zq,sra,fastq	s3,ncbi,gs	ncbi.public,s3.us-east-1,gs.us-east1	Human saliva	Illumina MiSeq	PCR	METAGENOMIC	female	control	602	1	ILLUMINA	human oral metagenome	SRP128931	SRX3555276	PAIRED
SRR6465236	PRJNA427101	SAMN08227467	14.93961 years	AMPLICON	Spain	Europe	Spain: Malaga	43300054	32188358	CENTER FOR GENOMIC REGULATION	Apr-15	public	run.zq,fastq,sra	gs,s3,ncbi	gs.us-east1,ncbi.public,s3.us-east-1	Human saliva	Illumina MiSeq	PCR	METAGENOMIC	male	control	602	1	ILLUMINA	human oral metagenome	SRP128931	SRX3555275	PAIRED
SRR6465237	PRJNA427101	SAMN08227466	14.78893 years	AMPLICON	Spain	Europe	Spain: Malaga	55542928	40883692	CENTER FOR GENOMIC REGULATION	Apr-15	public	fastq,run.zq,sra	gs,ncbi,s3	s3.us-east-1,ncbi.public,gs.us-east1	Human saliva	Illumina MiSeq	PCR	METAGENOMIC	female	control	602	1	ILLUMINA	human oral metagenome	SRP128931	SRX3555274	PAIRED
SRR6465238	PRJNA427101	SAMN08227597	14.89852 years	AMPLICON	Spain	Europe	Spain: Santanyi	73189354	51590317	CENTER FOR GENOMIC REGULATION	Feb-15	public	fastq,run.zq,sra	ncbi,s3,gs	s3.us-east-1,gs.us-east1,ncbi.public	Human saliva	Illumina MiSeq	PCR	METAGENOMIC	male	control	602	1	ILLUMINA	human oral metagenome	SRP128931	SRX3555273	PAIRED
SRR6465239	PRJNA427101	SAMN08227596	14.74509 years	AMPLICON	Spain	Europe	Spain: Santanyi	68571412	48330515	CENTER FOR GENOMIC REGULATION	Feb-15	public	fastq,run.zq,sra	gs,s3,ncbi	ncbi.public,gs.us-east1,s3.us-east-1	Human saliva	Illumina MiSeq	PCR	METAGENOMIC	female	control	602	1	ILLUMINA	human oral metagenome	SRP128931	SRX3555272	PAIRED
SRR6465240	PRJNA427101	SAMN08227595	14.27934 years	AMPLICON	Spain	Europe	Spain: Santanyi	61780852	43278250	CENTER FOR GENOMIC REGULATION	Feb-15	public	sra,run.zq,fastq	ncbi,s3,gs	s3.us-east-1,gs.us-east1,ncbi.public	Human saliva	Illumina MiSeq	PCR	METAGENOMIC	female	control	602	1	ILLUMINA	human oral metagenome	SRP128931	SRX3555271	PAIRED
SRR6465241	PRJNA427101	SAMN08227594	14.92591 years	AMPLICON	Spain	Europe	Spain: Santanyi	73088218	50909853	CENTER FOR GENOMIC REGULATION	Feb-15	public	run.zq,sra,fastq	ncbi,gs,s3	ncbi.public,gs.us-east1,s3.us-east-1	Human saliva	Illumina MiSeq	PCR	METAGENOMIC	male	control	602	1	ILLUMINA	human oral metagenome	SRP128931	SRX3555270	PAIRED
SRR6465242	PRJNA427101	SAMN08227346	14.99715 years	AMPLICON	Spain	Europe	Spain: Murcia	51155552	37779440	CENTER FOR GENOMIC REGULATION	Feb-15	public	run.zq,sra,fastq	ncbi,s3,gs	gs.us-east1,s3.us-east-1,ncbi.public	Human saliva	Illumina MiSeq	PCR	METAGENOMIC	female	control	602	1	ILLUMINA	human oral metagenome	SRP128931	SRX3555269	PAIRED
SRR6465243	PRJNA427101	SAMN08227418	15.06838 years	AMPLICON	Spain	Europe	Spain: Valencia	62619438	46166207	CENTER FOR GENOMIC REGULATION	Feb-15	public	sra,fastq,run.zq	s3,ncbi,gs	gs.us-east1,ncbi.public,s3.us-east-1	Human saliva	Illumina MiSeq	PCR	METAGENOMIC	female	control	602	1	ILLUMINA	human oral metagenome	SRP128931	SRX3555268	PAIRED
SRR6465244	PRJNA427101	SAMN08227421	14.77797 years	AMPLICON	Spain	Europe	Spain: Valencia	58902088	43529616	CENTER FOR GENOMIC REGULATION	Feb-15	public	run.zq,fastq,sra	s3,gs,ncbi	s3.us-east-1,ncbi.public,gs.us-east1	Human saliva	Illumina MiSeq	PCR	METAGENOMIC	male	control	602	1	ILLUMINA	human oral metagenome	SRP128931	SRX3555267	PAIRED
SRR6465245	PRJNA427101	SAMN08227420	14.31495 years	AMPLICON	Spain	Europe	Spain: Valencia	50132152	37042109	CENTER FOR GENOMIC REGULATION	Feb-15	public	fastq,run.zq,sra	ncbi,gs,s3	s3.us-east-1,ncbi.public,gs.us-east1	Human saliva	Illumina MiSeq	PCR	METAGENOMIC	male	control	602	1	ILLUMINA	human oral metagenome	SRP128931	SRX3555266	PAIRED
SRR6465246	PRJNA427101	SAMN08227423	14.54509 years	AMPLICON	Spain	Europe	Spain: Valencia	60111506	44773789	CENTER FOR GENOMIC REGULATION	Feb-15	public	sra,fastq,run.zq	ncbi,s3,gs	gs.us-east1,ncbi.public,s3.us-east-1	Human saliva	Illumina MiSeq	PCR	METAGENOMIC	female	control	602	1	ILLUMINA	human oral metagenome	SRP128931	SRX3555265	PAIRED
SRR6465247	PRJNA427101	SAMN08227422	15.14235 years	AMPLICON	Spain	Europe	Spain: Valencia	44746660	33118656	CENTER FOR GENOMIC REGULATION	Feb-15	public	sra,run.zq,fastq	s3,gs,ncbi	gs.us-east1,ncbi.public,s3.us-east-1	Human saliva	Illumina MiSeq	PCR	METAGENOMIC	male	control	602	1	ILLUMINA	human oral metagenome	SRP128931	SRX3555264	PAIRED
SRR6465248	PRJNA427101	SAMN08227464	14.79441 years	AMPLICON	Spain	Europe	Spain: Malaga	59360812	43892399	CENTER FOR GENOMIC REGULATION	Apr-15	public	fastq,sra,run.zq	gs,ncbi,s3	s3.us-east-1,gs.us-east1,ncbi.public	Human saliva	Illumina MiSeq	PCR	METAGENOMIC	male	control	602	1	ILLUMINA	human oral metagenome	SRP128931	SRX3555263	PAIRED
SRR6465249	PRJNA427101	SAMN08227424	17.06016 years	AMPLICON	Spain	Europe	Spain: Valencia	38770004	28873981	CENTER FOR GENOMIC REGULATION	Feb-15	public	sra,run.zq,fastq	gs,ncbi,s3	s3.us-east-1,ncbi.public,gs.us-east1	Human saliva	Illumina MiSeq	PCR	METAGENOMIC	male	control	602	1	ILLUMINA	human oral metagenome	SRP128931	SRX3555262	PAIRED
SRR6465250	PRJNA427101	SAMN08227427	14.98893 years	AMPLICON	Spain	Europe	Spain: Valencia	47943882	35601771	CENTER FOR GENOMIC REGULATION	Feb-15	public	sra,run.zq,fastq	gs,s3,ncbi	s3.us-east-1,ncbi.public,gs.us-east1	Human saliva	Illumina MiSeq	PCR	METAGENOMIC	female	control	602	1	ILLUMINA	human oral metagenome	SRP128931	SRX3555261	PAIRED
SRR6465251	PRJNA427101	SAMN08227426	15.36153 years	AMPLICON	Spain	Europe	Spain: Valencia	32134158	23778386	CENTER FOR GENOMIC REGULATION	Feb-15	public	fastq,run.zq,sra	s3,ncbi,gs	ncbi.public,s3.us-east-1,gs.us-east1	Human saliva	Illumina MiSeq	PCR	METAGENOMIC	male	control	602	1	ILLUMINA	human oral metagenome	SRP128931	SRX3555260	PAIRED
SRR6465252	PRJNA427101	SAMN08227557	14.92317 years	AMPLICON	Spain	Europe	Spain: Sevilla	94247314	66932139	CENTER FOR GENOMIC REGULATION	Apr-15	public	run.zq,fastq,sra	s3,gs,ncbi	ncbi.public,gs.us-east1,s3.us-east-1	Human saliva	Illumina MiSeq	PCR	METAGENOMIC	male	control	602	1	ILLUMINA	human oral metagenome	SRP128931	SRX3555259	PAIRED
SRR6465253	PRJNA427101	SAMN08227556	15.01632 years	AMPLICON	Spain	Europe	Spain: Sevilla	96422340	68407783	CENTER FOR GENOMIC REGULATION	Apr-15	public	run.zq,fastq,sra	s3,ncbi,gs	gs.us-east1,s3.us-east-1,ncbi.public	Human saliva	Illumina MiSeq	PCR	METAGENOMIC	female	control	602	1	ILLUMINA	human oral metagenome	SRP128931	SRX3555258	PAIRED
SRR6465254	PRJNA427101	SAMN08227591	14.72865 years	AMPLICON	Spain	Europe	Spain: Santanyi	74438504	52470848	CENTER FOR GENOMIC REGULATION	Feb-15	public	sra,fastq,run.zq	ncbi,gs,s3	gs.us-east1,ncbi.public,s3.us-east-1	Human saliva	Illumina MiSeq	PCR	METAGENOMIC	male	control	602	1	ILLUMINA	human oral metagenome	SRP128931	SRX3555257	PAIRED
SRR6465255	PRJNA427101	SAMN08227695	15.79441 years	AMPLICON	Spain	Europe	Spain: Port d'Alcudia	43004472	30523534	CENTER FOR GENOMIC REGULATION	Feb-15	public	fastq,sra,run.zq	gs,s3,ncbi	s3.us-east-1,ncbi.public,gs.us-east1	Human saliva	Illumina MiSeq	PCR	METAGENOMIC	male	control	602	1	ILLUMINA	human oral metagenome	SRP128931	SRX3555256	PAIRED
SRR6465256	PRJNA427101	SAMN08227692	14.44646 years	AMPLICON	Spain	Europe	Spain: Port d'Alcudia	41595190	29870745	CENTER FOR GENOMIC REGULATION	Feb-15	public	run.zq,sra,fastq	ncbi,gs,s3	s3.us-east-1,gs.us-east1,ncbi.public	Human saliva	Illumina MiSeq	PCR	METAGENOMIC	male	control	602	1	ILLUMINA	human oral metagenome	SRP128931	SRX3555255	PAIRED
SRR6465257	PRJNA427101	SAMN08227693	14.44098 years	AMPLICON	Spain	Europe	Spain: Port d'Alcudia	29718332	21257397	CENTER FOR GENOMIC REGULATION	Feb-15	public	fastq,sra,run.zq	ncbi,gs,s3	ncbi.public,gs.us-east1,s3.us-east-1	Human saliva	Illumina MiSeq	PCR	METAGENOMIC	female	control	602	1	ILLUMINA	human oral metagenome	SRP128931	SRX3555254	PAIRED
SRR6465258	PRJNA427101	SAMN08227590	14.97523 years	AMPLICON	Spain	Europe	Spain: Santanyi	63236488	44340354	CENTER FOR GENOMIC REGULATION	Feb-15	public	run.zq,fastq,sra	ncbi,s3,gs	gs.us-east1,ncbi.public,s3.us-east-1	Human saliva	Illumina MiSeq	PCR	METAGENOMIC	male	control	602	1	ILLUMINA	human oral metagenome	SRP128931	SRX3555253	PAIRED
SRR6465259	PRJNA427101	SAMN08227589	14.76427 years	AMPLICON	Spain	Europe	Spain: Santanyi	88078620	62098864	CENTER FOR GENOMIC REGULATION	Feb-15	public	fastq,sra,run.zq	ncbi,s3,gs	s3.us-east-1,ncbi.public,gs.us-east1	Human saliva	Illumina MiSeq	PCR	METAGENOMIC	female	control	602	1	ILLUMINA	human oral metagenome	SRP128931	SRX3555252	PAIRED
SRR6465260	PRJNA427101	SAMN08227588	14.63276 years	AMPLICON	Spain	Europe	Spain: Santanyi	95243022	66919278	CENTER FOR GENOMIC REGULATION	Feb-15	public	run.zq,fastq,sra	s3,ncbi,gs	gs.us-east1,ncbi.public,s3.us-east-1	Human saliva	Illumina MiSeq	PCR	METAGENOMIC	male	control	602	1	ILLUMINA	human oral metagenome	SRP128931	SRX3555251	PAIRED
SRR6465261	PRJNA427101	SAMN08227625	15.58893 years	AMPLICON	Spain	Europe	Spain: Madrid	55548948	39152261	CENTER FOR GENOMIC REGULATION	Apr-15	public	fastq,sra,run.zq	gs,ncbi,s3	ncbi.public,s3.us-east-1,gs.us-east1	Human saliva	Illumina MiSeq	PCR	METAGENOMIC	female	control	602	1	ILLUMINA	human oral metagenome	SRP128931	SRX3555250	PAIRED
SRR6465262	PRJNA427101	SAMN08227624	14.4355 years	AMPLICON	Spain	Europe	Spain: Madrid	76562962	53644890	CENTER FOR GENOMIC REGULATION	Apr-15	public	run.zq,fastq,sra	gs,s3,ncbi	ncbi.public,s3.us-east-1,gs.us-east1	Human saliva	Illumina MiSeq	PCR	METAGENOMIC	male	control	602	1	ILLUMINA	human oral metagenome	SRP128931	SRX3555249	PAIRED
SRR6465263	PRJNA427101	SAMN08227623	16.51769 years	AMPLICON	Spain	Europe	Spain: Madrid	54569494	38806660	CENTER FOR GENOMIC REGULATION	Apr-15	public	run.zq,fastq	s3,ncbi,gs	gs.us-east1,ncbi.public,s3.us-east-1	Human saliva	Illumina MiSeq	PCR	METAGENOMIC	female	control	602		ILLUMINA	human oral metagenome	SRP128931	SRX3555248	PAIRED
SRR6465264	PRJNA427101	SAMN08227622	15.51495 years	AMPLICON	Spain	Europe	Spain: Madrid	74135698	52235038	CENTER FOR GENOMIC REGULATION	Apr-15	public	run.zq,sra,fastq	ncbi,gs,s3	s3.us-east-1,gs.us-east1,ncbi.public	Human saliva	Illumina MiSeq	PCR	METAGENOMIC	male	control	602	1	ILLUMINA	human oral metagenome	SRP128931	SRX3555247	PAIRED
SRR6465265	PRJNA427101	SAMN08227621	14.58071 years	AMPLICON	Spain	Europe	Spain: Madrid	87841432	61783668	CENTER FOR GENOMIC REGULATION	Apr-15	public	sra,fastq,run.zq	s3,ncbi,gs	gs.us-east1,s3.us-east-1,ncbi.public	Human saliva	Illumina MiSeq	PCR	METAGENOMIC	male	control	602	1	ILLUMINA	human oral metagenome	SRP128931	SRX3555246	PAIRED
SRR6465266	PRJNA427101	SAMN08227620	15.45742 years	AMPLICON	Spain	Europe	Spain: Madrid	65093658	45921127	CENTER FOR GENOMIC REGULATION	Apr-15	public	run.zq,sra,fastq	ncbi,s3,gs	ncbi.public,s3.us-east-1,gs.us-east1	Human saliva	Illumina MiSeq	PCR	METAGENOMIC	female	control	602	1	ILLUMINA	human oral metagenome	SRP128931	SRX3555245	PAIRED
SRR6465267	PRJNA427101	SAMN08227619	14.82454 years	AMPLICON	Spain	Europe	Spain: Santanyi	73442194	51619672	CENTER FOR GENOMIC REGULATION	Feb-15	public	run.zq,sra,fastq	gs,s3,ncbi	ncbi.public,s3.us-east-1,gs.us-east1	Human saliva	Illumina MiSeq	PCR	METAGENOMIC	female	control	602	1	ILLUMINA	human oral metagenome	SRP128931	SRX3555244	PAIRED
SRR6465268	PRJNA427101	SAMN08227618	15.18071 years	AMPLICON	Spain	Europe	Spain: Santanyi	98101318	68613598	CENTER FOR GENOMIC REGULATION	Feb-15	public	run.zq,fastq,sra	s3,ncbi,gs	ncbi.public,s3.us-east-1,gs.us-east1	Human saliva	Illumina MiSeq	PCR	METAGENOMIC	female	control	602	1	ILLUMINA	human oral metagenome	SRP128931	SRX3555243	PAIRED
SRR6465269	PRJNA427101	SAMN08227627	15.0766 years	AMPLICON	Spain	Europe	Spain: Madrid	66177860	46584585	CENTER FOR GENOMIC REGULATION	Apr-15	public	run.zq,fastq,sra	ncbi,gs,s3	ncbi.public,s3.us-east-1,gs.us-east1	Human saliva	Illumina MiSeq	PCR	METAGENOMIC	male	control	602	1	ILLUMINA	human oral metagenome	SRP128931	SRX3555242	PAIRED
SRR6465270	PRJNA427101	SAMN08227626	14.6355 years	AMPLICON	Spain	Europe	Spain: Madrid	64187648	44743720	CENTER FOR GENOMIC REGULATION	Apr-15	public	fastq,sra,run.zq	s3,ncbi,gs	gs.us-east1,s3.us-east-1,ncbi.public	Human saliva	Illumina MiSeq	PCR	METAGENOMIC	male	control	602	1	ILLUMINA	human oral metagenome	SRP128931	SRX3555241	PAIRED
SRR6465271	PRJNA427101	SAMN08227194	17.09578 years	AMPLICON	Spain	Europe	Spain: Vigo	62303990	45573583	CENTER FOR GENOMIC REGULATION	Apr-15	public	run.zq,fastq,sra	gs,s3,ncbi	gs.us-east1,s3.us-east-1,ncbi.public	Human saliva	Illumina MiSeq	PCR	METAGENOMIC	female	control	602	1	ILLUMINA	human oral metagenome	SRP128931	SRX3555240	PAIRED
SRR6465272	PRJNA427101	SAMN08227195	15.4903 years	AMPLICON	Spain	Europe	Spain: Vigo	90857452	65907301	CENTER FOR GENOMIC REGULATION	Apr-15	public	run.zq,fastq,sra	gs,s3,ncbi	ncbi.public,gs.us-east1,s3.us-east-1	Human saliva	Illumina MiSeq	PCR	METAGENOMIC	female	control	602	1	ILLUMINA	human oral metagenome	SRP128931	SRX3555239	PAIRED
SRR6465273	PRJNA427101	SAMN08227192	14.88482 years	AMPLICON	Spain	Europe	Spain: Vigo	99106056	71931527	CENTER FOR GENOMIC REGULATION	Apr-15	public	fastq,sra,run.zq	ncbi,s3,gs	ncbi.public,s3.us-east-1,gs.us-east1	Human saliva	Illumina MiSeq	PCR	METAGENOMIC	male	control	602	1	ILLUMINA	human oral metagenome	SRP128931	SRX3555238	PAIRED
SRR6465274	PRJNA427101	SAMN08227193	14.95057 years	AMPLICON	Spain	Europe	Spain: Vigo	83063960	60590431	CENTER FOR GENOMIC REGULATION	Apr-15	public	sra,run.zq,fastq	s3,gs,ncbi	gs.us-east1,s3.us-east-1,ncbi.public	Human saliva	Illumina MiSeq	PCR	METAGENOMIC	female	control	602	1	ILLUMINA	human oral metagenome	SRP128931	SRX3555237	PAIRED
SRR6465275	PRJNA427101	SAMN08227317	15.11221 years	AMPLICON	Spain	Europe	Spain: Murcia	77868098	57583229	CENTER FOR GENOMIC REGULATION	Feb-15	public	fastq,run.zq,sra	ncbi,gs,s3	gs.us-east1,s3.us-east-1,ncbi.public	Human saliva	Illumina MiSeq	PCR	METAGENOMIC	male	control	602	1	ILLUMINA	human oral metagenome	SRP128931	SRX3555236	PAIRED
SRR6465276	PRJNA427101	SAMN08227316	14.30674 years	AMPLICON	Spain	Europe	Spain: Murcia	44389072	34081749	CENTER FOR GENOMIC REGULATION	Feb-15	public	run.zq,fastq,sra	ncbi,s3,gs	gs.us-east1,ncbi.public,s3.us-east-1	Human saliva	Illumina MiSeq	PCR	METAGENOMIC	male	control	602	1	ILLUMINA	human oral metagenome	SRP128931	SRX3555235	PAIRED
SRR6465277	PRJNA427101	SAMN08227188	14.46838 years	AMPLICON	Spain	Europe	Spain: Nules	86207002	62728448	CENTER FOR GENOMIC REGULATION	Feb-15	public	run.zq,fastq,sra	s3,ncbi,gs	s3.us-east-1,ncbi.public,gs.us-east1	Human saliva	Illumina MiSeq	PCR	METAGENOMIC	male	control	602	1	ILLUMINA	human oral metagenome	SRP128931	SRX3555234	PAIRED
SRR6465278	PRJNA427101	SAMN08227189	14.37797 years	AMPLICON	Spain	Europe	Spain: Nules	73152632	53510982	CENTER FOR GENOMIC REGULATION	Feb-15	public	fastq,sra,run.zq	gs,ncbi,s3	gs.us-east1,ncbi.public,s3.us-east-1	Human saliva	Illumina MiSeq	PCR	METAGENOMIC	female	control	602	1	ILLUMINA	human oral metagenome	SRP128931	SRX3555233	PAIRED
SRR6465279	PRJNA427101	SAMN08227313	14.6629 years	AMPLICON	Spain	Europe	Spain: Murcia	108279332	80069433	CENTER FOR GENOMIC REGULATION	Feb-15	public	run.zq,sra,fastq	s3,ncbi,gs	ncbi.public,s3.us-east-1,gs.us-east1	Human saliva	Illumina MiSeq	PCR	METAGENOMIC	female	control	602	1	ILLUMINA	human oral metagenome	SRP128931	SRX3555232	PAIRED
SRR6465280	PRJNA427101	SAMN08227312	14.92317 years	AMPLICON	Spain	Europe	Spain: Murcia	88884698	65370562	CENTER FOR GENOMIC REGULATION	Feb-15	public	fastq,sra,run.zq	ncbi,s3,gs	ncbi.public,s3.us-east-1,gs.us-east1	Human saliva	Illumina MiSeq	PCR	METAGENOMIC	male	control	602	1	ILLUMINA	human oral metagenome	SRP128931	SRX3555231	PAIRED
SRR6465281	PRJNA427101	SAMN08227315	14.21084 years	AMPLICON	Spain	Europe	Spain: Murcia	53683350	39638751	CENTER FOR GENOMIC REGULATION	Feb-15	public	sra,fastq,run.zq	s3,ncbi,gs	gs.us-east1,s3.us-east-1,ncbi.public	Human saliva	Illumina MiSeq	PCR	METAGENOMIC	female	control	602	1	ILLUMINA	human oral metagenome	SRP128931	SRX3555230	PAIRED
SRR6465282	PRJNA427101	SAMN08227314	14.62728 years	AMPLICON	Spain	Europe	Spain: Murcia	83640676	61425743	CENTER FOR GENOMIC REGULATION	Feb-15	public	run.zq,sra,fastq	s3,ncbi,gs	ncbi.public,gs.us-east1,s3.us-east-1	Human saliva	Illumina MiSeq	PCR	METAGENOMIC	male	control	602	1	ILLUMINA	human oral metagenome	SRP128931	SRX3555229	PAIRED
SRR6465283	PRJNA427101	SAMN08227309	14.6629 years	AMPLICON	Spain	Europe	Spain: Murcia	87047394	64292569	CENTER FOR GENOMIC REGULATION	Feb-15	public	sra,fastq,run.zq	gs,ncbi,s3	s3.us-east-1,gs.us-east1,ncbi.public	Human saliva	Illumina MiSeq	PCR	METAGENOMIC	male	control	602	1	ILLUMINA	human oral metagenome	SRP128931	SRX3555228	PAIRED
SRR6465284	PRJNA427101	SAMN08227308	14.70126 years	AMPLICON	Spain	Europe	Spain: Murcia	69386520	51217495	CENTER FOR GENOMIC REGULATION	Feb-15	public	fastq,run.zq,sra	gs,ncbi,s3	s3.us-east-1,gs.us-east1,ncbi.public	Human saliva	Illumina MiSeq	PCR	METAGENOMIC	female	control	602	1	ILLUMINA	human oral metagenome	SRP128931	SRX3555227	PAIRED
SRR6465285	PRJNA427101	SAMN08227311	14.57797 years	AMPLICON	Spain	Europe	Spain: Murcia	106730386	79334845	CENTER FOR GENOMIC REGULATION	Feb-15	public	run.zq,sra,fastq	s3,gs,ncbi	s3.us-east-1,ncbi.public,gs.us-east1	Human saliva	Illumina MiSeq	PCR	METAGENOMIC	male	control	602	1	ILLUMINA	human oral metagenome	SRP128931	SRX3555226	PAIRED
SRR6465286	PRJNA427101	SAMN08227310	14.88756 years	AMPLICON	Spain	Europe	Spain: Murcia	86526664	63476152	CENTER FOR GENOMIC REGULATION	Feb-15	public	run.zq,sra,fastq	gs,ncbi,s3	ncbi.public,s3.us-east-1,gs.us-east1	Human saliva	Illumina MiSeq	PCR	METAGENOMIC	female	control	602	1	ILLUMINA	human oral metagenome	SRP128931	SRX3555225	PAIRED
SRR6465287	PRJNA427101	SAMN08227452	15.17249 years	AMPLICON	Spain	Europe	Spain: Malaga	58291660	43040180	CENTER FOR GENOMIC REGULATION	Apr-15	public	fastq,run.zq,sra	gs,ncbi,s3	s3.us-east-1,gs.us-east1,ncbi.public	Human saliva	Illumina MiSeq	PCR	METAGENOMIC	female	control	602	1	ILLUMINA	human oral metagenome	SRP128931	SRX3555224	PAIRED
SRR6465288	PRJNA427101	SAMN08227453	14.67112 years	AMPLICON	Spain	Europe	Spain: Malaga	37782122	27915569	CENTER FOR GENOMIC REGULATION	Apr-15	public	fastq,run.zq,sra	gs,s3,ncbi	s3.us-east-1,gs.us-east1,ncbi.public	Human saliva	Illumina MiSeq	PCR	METAGENOMIC	female	control	602	1	ILLUMINA	human oral metagenome	SRP128931	SRX3555223	PAIRED
SRR6465289	PRJNA427101	SAMN08227454	15.01906 years	AMPLICON	Spain	Europe	Spain: Malaga	61037984	45154314	CENTER FOR GENOMIC REGULATION	Apr-15	public	fastq,run.zq,sra	ncbi,gs,s3	s3.us-east-1,gs.us-east1,ncbi.public	Human saliva	Illumina MiSeq	PCR	METAGENOMIC	male	control	602	1	ILLUMINA	human oral metagenome	SRP128931	SRX3555222	PAIRED
SRR6465290	PRJNA427101	SAMN08227455	15.88482 years	AMPLICON	Spain	Europe	Spain: Malaga	58273600	43157490	CENTER FOR GENOMIC REGULATION	Apr-15	public	sra,run.zq,fastq	ncbi,s3,gs	ncbi.public,gs.us-east1,s3.us-east-1	Human saliva	Illumina MiSeq	PCR	METAGENOMIC	male	control	602	1	ILLUMINA	human oral metagenome	SRP128931	SRX3555221	PAIRED
SRR6465291	PRJNA427101	SAMN08227448	15.14235 years	AMPLICON	Spain	Europe	Spain: Malaga	47633250	35570995	CENTER FOR GENOMIC REGULATION	Apr-15	public	sra,fastq,run.zq	gs,ncbi,s3	ncbi.public,s3.us-east-1,gs.us-east1	Human saliva	Illumina MiSeq	PCR	METAGENOMIC	female	control	602	1	ILLUMINA	human oral metagenome	SRP128931	SRX3555220	PAIRED
SRR6465292	PRJNA427101	SAMN08227449	14.99441 years	AMPLICON	Spain	Europe	Spain: Malaga	64379686	48147205	CENTER FOR GENOMIC REGULATION	Apr-15	public	fastq,run.zq,sra	gs,s3,ncbi	gs.us-east1,s3.us-east-1,ncbi.public	Human saliva	Illumina MiSeq	PCR	METAGENOMIC	male	control	602	1	ILLUMINA	human oral metagenome	SRP128931	SRX3555219	PAIRED
SRR6465293	PRJNA427101	SAMN08227450	14.35605 years	AMPLICON	Spain	Europe	Spain: Malaga	63855946	47169807	CENTER FOR GENOMIC REGULATION	Apr-15	public	sra,run.zq,fastq	gs,ncbi,s3	s3.us-east-1,ncbi.public,gs.us-east1	Human saliva	Illumina MiSeq	PCR	METAGENOMIC	male	control	602	1	ILLUMINA	human oral metagenome	SRP128931	SRX3555218	PAIRED
SRR6465294	PRJNA427101	SAMN08227451	15.81632 years	AMPLICON	Spain	Europe	Spain: Malaga	48107626	35835045	CENTER FOR GENOMIC REGULATION	Apr-15	public	run.zq,fastq,sra	ncbi,gs,s3	ncbi.public,gs.us-east1,s3.us-east-1	Human saliva	Illumina MiSeq	PCR	METAGENOMIC	female	control	602	1	ILLUMINA	human oral metagenome	SRP128931	SRX3555217	PAIRED
SRR6465295	PRJNA427101	SAMN08227456	14.71769 years	AMPLICON	Spain	Europe	Spain: Malaga	59002622	43613448	CENTER FOR GENOMIC REGULATION	Apr-15	public	run.zq,sra,fastq	s3,ncbi,gs	s3.us-east-1,gs.us-east1,ncbi.public	Human saliva	Illumina MiSeq	PCR	METAGENOMIC	male	control	602	1	ILLUMINA	human oral metagenome	SRP128931	SRX3555216	PAIRED
SRR6465296	PRJNA427101	SAMN08227457	14.76975 years	AMPLICON	Spain	Europe	Spain: Malaga	56145530	41840734	CENTER FOR GENOMIC REGULATION	Apr-15	public	sra,run.zq,fastq	s3,ncbi,gs	ncbi.public,s3.us-east-1,gs.us-east1	Human saliva	Illumina MiSeq	PCR	METAGENOMIC	male	control	602	1	ILLUMINA	human oral metagenome	SRP128931	SRX3555215	PAIRED
SRR6465297	PRJNA427101	SAMN08227539	14.44372 years	AMPLICON	Spain	Europe	Spain: Sevilla	66472238	46744979	CENTER FOR GENOMIC REGULATION	Apr-15	public	run.zq,sra,fastq	ncbi,s3,gs	ncbi.public,s3.us-east-1,gs.us-east1	Human saliva	Illumina MiSeq	PCR	METAGENOMIC	female	control	602	1	ILLUMINA	human oral metagenome	SRP128931	SRX3555214	PAIRED
SRR6465298	PRJNA427101	SAMN08227540	15.05194 years	AMPLICON	Spain	Europe	Spain: Sevilla	77163156	54328541	CENTER FOR GENOMIC REGULATION	Apr-15	public	sra,run.zq,fastq	s3,gs,ncbi	s3.us-east-1,ncbi.public,gs.us-east1	Human saliva	Illumina MiSeq	PCR	METAGENOMIC	female	control	602	1	ILLUMINA	human oral metagenome	SRP128931	SRX3555213	PAIRED
SRR6465299	PRJNA427101	SAMN08227541	14.84098 years	AMPLICON	Spain	Europe	Spain: Sevilla	80075632	56240962	CENTER FOR GENOMIC REGULATION	Apr-15	public	fastq,sra,run.zq	gs,ncbi,s3	gs.us-east1,ncbi.public,s3.us-east-1	Human saliva	Illumina MiSeq	PCR	METAGENOMIC	male	control	602	1	ILLUMINA	human oral metagenome	SRP128931	SRX3555212	PAIRED
SRR6465300	PRJNA427101	SAMN08227789	14.41632 years	AMPLICON	Spain	Europe	Spain: Bullas	70259420	50390954	CENTER FOR GENOMIC REGULATION	Feb-15	public	fastq,run.zq,sra	gs,ncbi,s3	s3.us-east-1,gs.us-east1,ncbi.public	Human saliva	Illumina MiSeq	PCR	METAGENOMIC	female	control	602	1	ILLUMINA	human oral metagenome	SRP128931	SRX3555211	PAIRED
SRR6465301	PRJNA427101	SAMN08227788	14.65468 years	AMPLICON	Spain	Europe	Spain: Bullas	70123970	50036288	CENTER FOR GENOMIC REGULATION	Feb-15	public	fastq,run.zq,sra	gs,ncbi,s3	gs.us-east1,s3.us-east-1,ncbi.public	Human saliva	Illumina MiSeq	PCR	METAGENOMIC	female	control	602	1	ILLUMINA	human oral metagenome	SRP128931	SRX3555210	PAIRED
SRR6465302	PRJNA427101	SAMN08227791	14.69304 years	AMPLICON	Spain	Europe	Spain: Bullas	84998788	61155051	CENTER FOR GENOMIC REGULATION	Feb-15	public	sra,run.zq,fastq	s3,gs,ncbi	ncbi.public,gs.us-east1,s3.us-east-1	Human saliva	Illumina MiSeq	PCR	METAGENOMIC	female	control	602	1	ILLUMINA	human oral metagenome	SRP128931	SRX3555209	PAIRED
SRR6465303	PRJNA427101	SAMN08227790	15.01906 years	AMPLICON	Spain	Europe	Spain: Bullas	68233690	49064442	CENTER FOR GENOMIC REGULATION	Feb-15	public	run.zq,fastq,sra	s3,ncbi,gs	ncbi.public,s3.us-east-1,gs.us-east1	Human saliva	Illumina MiSeq	PCR	METAGENOMIC	male	control	602	1	ILLUMINA	human oral metagenome	SRP128931	SRX3555208	PAIRED
SRR6465304	PRJNA427101	SAMN08227793	14.4903 years	AMPLICON	Spain	Europe	Spain: Bullas	46633328	33752152	CENTER FOR GENOMIC REGULATION	Feb-15	public	sra,fastq,run.zq	gs,ncbi,s3	gs.us-east1,s3.us-east-1,ncbi.public	Human saliva	Illumina MiSeq	PCR	METAGENOMIC	female	control	602	1	ILLUMINA	human oral metagenome	SRP128931	SRX3555207	PAIRED
SRR6465305	PRJNA427101	SAMN08227792	14.68208 years	AMPLICON	Spain	Europe	Spain: Bullas	58306710	41937371	CENTER FOR GENOMIC REGULATION	Feb-15	public	fastq,run.zq,sra	s3,gs,ncbi	s3.us-east-1,ncbi.public,gs.us-east1	Human saliva	Illumina MiSeq	PCR	METAGENOMIC	male	control	602	1	ILLUMINA	human oral metagenome	SRP128931	SRX3555206	PAIRED
SRR6465306	PRJNA427101	SAMN08227795	14.54783 years	AMPLICON	Spain	Europe	Spain: Bullas	52904362	37966516	CENTER FOR GENOMIC REGULATION	Feb-15	public	run.zq,fastq,sra	ncbi,s3,gs	gs.us-east1,ncbi.public,s3.us-east-1	Human saliva	Illumina MiSeq	PCR	METAGENOMIC	female	control	602	1	ILLUMINA	human oral metagenome	SRP128931	SRX3555205	PAIRED
SRR6465307	PRJNA427101	SAMN08227794	14.70947 years	AMPLICON	Spain	Europe	Spain: Bullas	73145408	52483465	CENTER FOR GENOMIC REGULATION	Feb-15	public	sra,run.zq,fastq	ncbi,s3,gs	s3.us-east-1,gs.us-east1,ncbi.public	Human saliva	Illumina MiSeq	PCR	METAGENOMIC	female	control	602	1	ILLUMINA	human oral metagenome	SRP128931	SRX3555204	PAIRED
SRR6465308	PRJNA427101	SAMN08227797	14.77797 years	AMPLICON	Spain	Europe	Spain: Bullas	71827028	51725054	CENTER FOR GENOMIC REGULATION	Feb-15	public	sra,run.zq,fastq	gs,ncbi,s3	s3.us-east-1,ncbi.public,gs.us-east1	Human saliva	Illumina MiSeq	PCR	METAGENOMIC	female	control	602	1	ILLUMINA	human oral metagenome	SRP128931	SRX3555203	PAIRED
SRR6465309	PRJNA427101	SAMN08227796	14.31769 years	AMPLICON	Spain	Europe	Spain: Bullas	56653618	40575595	CENTER FOR GENOMIC REGULATION	Feb-15	public	sra,run.zq,fastq	ncbi,gs,s3	ncbi.public,s3.us-east-1,gs.us-east1	Human saliva	Illumina MiSeq	PCR	METAGENOMIC	female	control	602	1	ILLUMINA	human oral metagenome	SRP128931	SRX3555202	PAIRED
SRR6465310	PRJNA427101	SAMN08227268	14.48482 years	AMPLICON	Spain	Europe	Spain: Santurtzi	57512070	41928695	CENTER FOR GENOMIC REGULATION	Apr-15	public	sra,run.zq,fastq	ncbi,s3,gs	gs.us-east1,ncbi.public,s3.us-east-1	Human saliva	Illumina MiSeq	PCR	METAGENOMIC	male	control	602	1	ILLUMINA	human oral metagenome	SRP128931	SRX3555201	PAIRED
SRR6465311	PRJNA427101	SAMN08227269	14.88482 years	AMPLICON	Spain	Europe	Spain: Santurtzi	87300836	63529246	CENTER FOR GENOMIC REGULATION	Apr-15	public	fastq,sra,run.zq	ncbi,s3,gs	s3.us-east-1,ncbi.public,gs.us-east1	Human saliva	Illumina MiSeq	PCR	METAGENOMIC	female	control	602	1	ILLUMINA	human oral metagenome	SRP128931	SRX3555200	PAIRED
SRR6465312	PRJNA427101	SAMN08227270	14.56975 years	AMPLICON	Spain	Europe	Spain: Santurtzi	77698936	56472053	CENTER FOR GENOMIC REGULATION	Apr-15	public	sra,fastq,run.zq	gs,ncbi,s3	ncbi.public,gs.us-east1,s3.us-east-1	Human saliva	Illumina MiSeq	PCR	METAGENOMIC	female	control	602	1	ILLUMINA	human oral metagenome	SRP128931	SRX3555199	PAIRED
SRR6465313	PRJNA427101	SAMN08227271	14.28482 years	AMPLICON	Spain	Europe	Spain: Santurtzi	75250000	54670920	CENTER FOR GENOMIC REGULATION	Apr-15	public	sra,run.zq,fastq	ncbi,gs,s3	s3.us-east-1,ncbi.public,gs.us-east1	Human saliva	Illumina MiSeq	PCR	METAGENOMIC	male	control	602	1	ILLUMINA	human oral metagenome	SRP128931	SRX3555198	PAIRED
SRR6465314	PRJNA427101	SAMN08227272	14.30126 years	AMPLICON	Spain	Europe	Spain: Santurtzi	95044362	69399988	CENTER FOR GENOMIC REGULATION	Apr-15	public	sra,fastq,run.zq	s3,ncbi,gs	gs.us-east1,s3.us-east-1,ncbi.public	Human saliva	Illumina MiSeq	PCR	METAGENOMIC	male	control	602	1	ILLUMINA	human oral metagenome	SRP128931	SRX3555197	PAIRED
SRR6465315	PRJNA427101	SAMN08227273	14.99167 years	AMPLICON	Spain	Europe	Spain: Santurtzi	119400680	86077222	CENTER FOR GENOMIC REGULATION	Apr-15	public	sra,fastq,run.zq	s3,ncbi,gs	gs.us-east1,s3.us-east-1,ncbi.public	Human saliva	Illumina MiSeq	PCR	METAGENOMIC	male	control	602	1	ILLUMINA	human oral metagenome	SRP128931	SRX3555196	PAIRED
SRR6465316	PRJNA427101	SAMN08227274	14.38619 years	AMPLICON	Spain	Europe	Spain: Santurtzi	75703306	54888336	CENTER FOR GENOMIC REGULATION	Apr-15	public	fastq,sra,run.zq	ncbi,s3,gs	gs.us-east1,ncbi.public,s3.us-east-1	Human saliva	Illumina MiSeq	PCR	METAGENOMIC	male	control	602	1	ILLUMINA	human oral metagenome	SRP128931	SRX3555195	PAIRED
SRR6465317	PRJNA427101	SAMN08227275	14.34509 years	AMPLICON	Spain	Europe	Spain: Santurtzi	90635314	65924230	CENTER FOR GENOMIC REGULATION	Apr-15	public	fastq,run.zq,sra	s3,gs,ncbi	gs.us-east1,ncbi.public,s3.us-east-1	Human saliva	Illumina MiSeq	PCR	METAGENOMIC	male	control	602	1	ILLUMINA	human oral metagenome	SRP128931	SRX3555194	PAIRED
SRR6465318	PRJNA427101	SAMN08227276	14.27386 years	AMPLICON	Spain	Europe	Spain: Santurtzi	121480590	88120854	CENTER FOR GENOMIC REGULATION	Apr-15	public	fastq,run.zq,sra	ncbi,s3,gs	gs.us-east1,s3.us-east-1,ncbi.public	Human saliva	Illumina MiSeq	PCR	METAGENOMIC	male	control	602	1	ILLUMINA	human oral metagenome	SRP128931	SRX3555193	PAIRED
SRR6465319	PRJNA427101	SAMN08227277	14.46016 years	AMPLICON	Spain	Europe	Spain: Santurtzi	98767732	71657211	CENTER FOR GENOMIC REGULATION	Apr-15	public	run.zq,sra,fastq	s3,ncbi,gs	gs.us-east1,ncbi.public,s3.us-east-1	Human saliva	Illumina MiSeq	PCR	METAGENOMIC	female	control	602	1	ILLUMINA	human oral metagenome	SRP128931	SRX3555192	PAIRED
SRR6465320	PRJNA427101	SAMN08227769	14.90126 years	AMPLICON	Spain	Europe	Spain: Malaga	94836070	68036635	CENTER FOR GENOMIC REGULATION	Apr-15	public	fastq,sra,run.zq	gs,s3,ncbi	s3.us-east-1,gs.us-east1,ncbi.public	Human saliva	Illumina MiSeq	PCR	METAGENOMIC	female	control	602	1	ILLUMINA	human oral metagenome	SRP128931	SRX3555191	PAIRED
SRR6465321	PRJNA427101	SAMN08227768	14.56701 years	AMPLICON	Spain	Europe	Spain: Malaga	99310134	71768191	CENTER FOR GENOMIC REGULATION	Apr-15	public	run.zq,fastq,sra	s3,gs,ncbi	gs.us-east1,ncbi.public,s3.us-east-1	Human saliva	Illumina MiSeq	PCR	METAGENOMIC	male	control	602	1	ILLUMINA	human oral metagenome	SRP128931	SRX3555190	PAIRED
SRR6465322	PRJNA427101	SAMN08227775	14.86838 years	AMPLICON	Spain	Europe	Spain: Malaga	55743394	40002466	CENTER FOR GENOMIC REGULATION	Apr-15	public	fastq,sra,run.zq	gs,s3,ncbi	s3.us-east-1,gs.us-east1,ncbi.public	Human saliva	Illumina MiSeq	PCR	METAGENOMIC	female	control	602	1	ILLUMINA	human oral metagenome	SRP128931	SRX3555189	PAIRED
SRR6465323	PRJNA427101	SAMN08227774	14.95605 years	AMPLICON	Spain	Europe	Spain: Malaga	84154182	61551359	CENTER FOR GENOMIC REGULATION	Apr-15	public	sra,run.zq,fastq	gs,s3,ncbi	ncbi.public,s3.us-east-1,gs.us-east1	Human saliva	Illumina MiSeq	PCR	METAGENOMIC	female	control	602	1	ILLUMINA	human oral metagenome	SRP128931	SRX3555188	PAIRED
SRR6465324	PRJNA427101	SAMN08227773	15.19441 years	AMPLICON	Spain	Europe	Spain: Malaga	121900184	87390171	CENTER FOR GENOMIC REGULATION	Apr-15	public	fastq,run.zq,sra	s3,ncbi,gs	gs.us-east1,ncbi.public,s3.us-east-1	Human saliva	Illumina MiSeq	PCR	METAGENOMIC	female	control	602	1	ILLUMINA	human oral metagenome	SRP128931	SRX3555187	PAIRED
SRR6465325	PRJNA427101	SAMN08227772	14.8492 years	AMPLICON	Spain	Europe	Spain: Malaga	101571848	72927333	CENTER FOR GENOMIC REGULATION	Apr-15	public	sra,fastq,run.zq	gs,ncbi,s3	s3.us-east-1,ncbi.public,gs.us-east1	Human saliva	Illumina MiSeq	PCR	METAGENOMIC	female	control	602	1	ILLUMINA	human oral metagenome	SRP128931	SRX3555186	PAIRED
SRR6465326	PRJNA427101	SAMN08227419	15.12043 years	AMPLICON	Spain	Europe	Spain: Valencia	71689170	53100295	CENTER FOR GENOMIC REGULATION	Feb-15	public	fastq,run.zq,sra	gs,ncbi,s3	s3.us-east-1,gs.us-east1,ncbi.public	Human saliva	Illumina MiSeq	PCR	METAGENOMIC	female	control	602	1	ILLUMINA	human oral metagenome	SRP128931	SRX3555185	PAIRED
SRR6465327	PRJNA427101	SAMN08227287	15.18619 years	AMPLICON	Spain	Europe	Spain: Santurtzi	75529328	54881201	CENTER FOR GENOMIC REGULATION	Apr-15	public	fastq,run.zq,sra	s3,ncbi,gs	ncbi.public,gs.us-east1,s3.us-east-1	Human saliva	Illumina MiSeq	PCR	METAGENOMIC	male	control	602	1	ILLUMINA	human oral metagenome	SRP128931	SRX3555184	PAIRED
SRR6465328	PRJNA427101	SAMN08227286	15.87934 years	AMPLICON	Spain	Europe	Spain: Santurtzi	87300234	63426061	CENTER FOR GENOMIC REGULATION	Apr-15	public	sra,run.zq,fastq	s3,ncbi,gs	s3.us-east-1,gs.us-east1,ncbi.public	Human saliva	Illumina MiSeq	PCR	METAGENOMIC	female	control	602	1	ILLUMINA	human oral metagenome	SRP128931	SRX3555183	PAIRED
SRR6465329	PRJNA427101	SAMN08227283	14.71769 years	AMPLICON	Spain	Europe	Spain: Santurtzi	97961052	70975322	CENTER FOR GENOMIC REGULATION	Apr-15	public	run.zq,sra,fastq	ncbi,s3,gs	ncbi.public,gs.us-east1,s3.us-east-1	Human saliva	Illumina MiSeq	PCR	METAGENOMIC	male	control	602	1	ILLUMINA	human oral metagenome	SRP128931	SRX3555182	PAIRED
SRR6465330	PRJNA427101	SAMN08227282	15.04646 years	AMPLICON	Spain	Europe	Spain: Santurtzi	97986336	70726096	CENTER FOR GENOMIC REGULATION	Apr-15	public	fastq,sra,run.zq	gs,ncbi,s3	s3.us-east-1,gs.us-east1,ncbi.public	Human saliva	Illumina MiSeq	PCR	METAGENOMIC	male	control	602	1	ILLUMINA	human oral metagenome	SRP128931	SRX3555181	PAIRED
SRR6465331	PRJNA427101	SAMN08227285	14.79715 years	AMPLICON	Spain	Europe	Spain: Santurtzi	113425830	81682398	CENTER FOR GENOMIC REGULATION	Apr-15	public	run.zq,sra,fastq	ncbi,gs,s3	gs.us-east1,s3.us-east-1,ncbi.public	Human saliva	Illumina MiSeq	PCR	METAGENOMIC	male	control	602	1	ILLUMINA	human oral metagenome	SRP128931	SRX3555180	PAIRED
SRR6465332	PRJNA427101	SAMN08227284	15.03276 years	AMPLICON	Spain	Europe	Spain: Santurtzi	127829282	92677018	CENTER FOR GENOMIC REGULATION	Apr-15	public	fastq,sra,run.zq	s3,ncbi,gs	s3.us-east-1,gs.us-east1,ncbi.public	Human saliva	Illumina MiSeq	PCR	METAGENOMIC	male	control	602	1	ILLUMINA	human oral metagenome	SRP128931	SRX3555179	PAIRED
SRR6465333	PRJNA427101	SAMN08227279	15.89852 years	AMPLICON	Spain	Europe	Spain: Santurtzi	68308940	49742632	CENTER FOR GENOMIC REGULATION	Apr-15	public	run.zq,fastq,sra	ncbi,s3,gs	gs.us-east1,s3.us-east-1,ncbi.public	Human saliva	Illumina MiSeq	PCR	METAGENOMIC	male	control	602	1	ILLUMINA	human oral metagenome	SRP128931	SRX3555178	PAIRED
SRR6465334	PRJNA427101	SAMN08227278	15.01906 years	AMPLICON	Spain	Europe	Spain: Santurtzi	95092522	68794286	CENTER FOR GENOMIC REGULATION	Apr-15	public	run.zq,sra,fastq	gs,s3,ncbi	ncbi.public,s3.us-east-1,gs.us-east1	Human saliva	Illumina MiSeq	PCR	METAGENOMIC	male	control	602	1	ILLUMINA	human oral metagenome	SRP128931	SRX3555177	PAIRED
SRR6465335	PRJNA427101	SAMN08227281	15.00811 years	AMPLICON	Spain	Europe	Spain: Santurtzi	76205976	55110153	CENTER FOR GENOMIC REGULATION	Apr-15	public	sra,run.zq,fastq	s3,gs,ncbi	s3.us-east-1,ncbi.public,gs.us-east1	Human saliva	Illumina MiSeq	PCR	METAGENOMIC	male	control	602	1	ILLUMINA	human oral metagenome	SRP128931	SRX3555176	PAIRED
SRR6465336	PRJNA427101	SAMN08227280	14.66016 years	AMPLICON	Spain	Europe	Spain: Santurtzi	89808166	64757382	CENTER FOR GENOMIC REGULATION	Apr-15	public	fastq,run.zq,sra	ncbi,gs,s3	s3.us-east-1,ncbi.public,gs.us-east1	Human saliva	Illumina MiSeq	PCR	METAGENOMIC	male	control	602	1	ILLUMINA	human oral metagenome	SRP128931	SRX3555175	PAIRED
SRR6465337	PRJNA427101	SAMN08227187		AMPLICON	Spain	Europe	Spain: Nules	104565594	75517670	CENTER FOR GENOMIC REGULATION	Feb-15	public	sra,run.zq,fastq	ncbi,gs,s3	s3.us-east-1,ncbi.public,gs.us-east1	Human saliva	Illumina MiSeq	PCR	METAGENOMIC	female	control	602	1	ILLUMINA	human oral metagenome	SRP128931	SRX3555174	PAIRED
SRR6465338	PRJNA427101	SAMN08227186	14.49304 years	AMPLICON	Spain	Europe	Spain: Nules	62899368	46127259	CENTER FOR GENOMIC REGULATION	Feb-15	public	run.zq,fastq,sra	s3,ncbi,gs	gs.us-east1,ncbi.public,s3.us-east-1	Human saliva	Illumina MiSeq	PCR	METAGENOMIC	male	control	602	1	ILLUMINA	human oral metagenome	SRP128931	SRX3555173	PAIRED
SRR6465339	PRJNA427101	SAMN08227777	14.6903 years	AMPLICON	Spain	Europe	Spain: Malaga	54609828	38976408	CENTER FOR GENOMIC REGULATION	Apr-15	public	run.zq,sra,fastq	gs,s3,ncbi	gs.us-east1,s3.us-east-1,ncbi.public	Human saliva	Illumina MiSeq	PCR	METAGENOMIC	female	control	602	1	ILLUMINA	human oral metagenome	SRP128931	SRX3555172	PAIRED
SRR6465340	PRJNA427101	SAMN08227776	14.22454 years	AMPLICON	Spain	Europe	Spain: Malaga	78513442	56350615	CENTER FOR GENOMIC REGULATION	Apr-15	public	run.zq,sra,fastq	gs,ncbi,s3	s3.us-east-1,gs.us-east1,ncbi.public	Human saliva	Illumina MiSeq	PCR	METAGENOMIC	male	control	602	1	ILLUMINA	human oral metagenome	SRP128931	SRX3555171	PAIRED
SRR6465341	PRJNA427101	SAMN08227416	14.38893 years	AMPLICON	Spain	Europe	Spain: Valencia	63463442	47224591	CENTER FOR GENOMIC REGULATION	Feb-15	public	fastq,sra,run.zq	ncbi,gs,s3	ncbi.public,gs.us-east1,s3.us-east-1	Human saliva	Illumina MiSeq	PCR	METAGENOMIC	female	control	602	1	ILLUMINA	human oral metagenome	SRP128931	SRX3555170	PAIRED
SRR6465342	PRJNA427101	SAMN08227348	14.32317 years	AMPLICON	Spain	Europe	Spain: Murcia	89526430	65966509	CENTER FOR GENOMIC REGULATION	Feb-15	public	fastq,run.zq,sra	gs,s3,ncbi	ncbi.public,gs.us-east1,s3.us-east-1	Human saliva	Illumina MiSeq	PCR	METAGENOMIC	female	control	602	1	ILLUMINA	human oral metagenome	SRP128931	SRX3555169	PAIRED
SRR6465343	PRJNA427101	SAMN08227351	14.52865 years	AMPLICON	Spain	Europe	Spain: Murcia	60457054	44803659	CENTER FOR GENOMIC REGULATION	Feb-15	public	fastq,sra,run.zq	s3,ncbi,gs	s3.us-east-1,gs.us-east1,ncbi.public	Human saliva	Illumina MiSeq	PCR	METAGENOMIC	male	control	602	1	ILLUMINA	human oral metagenome	SRP128931	SRX3555168	PAIRED
SRR6465344	PRJNA427101	SAMN08227350	14.33687 years	AMPLICON	Spain	Europe	Spain: Murcia	51014684	37906234	CENTER FOR GENOMIC REGULATION	Feb-15	public	sra,run.zq,fastq	s3,ncbi,gs	s3.us-east-1,ncbi.public,gs.us-east1	Human saliva	Illumina MiSeq	PCR	METAGENOMIC	female	control	602	1	ILLUMINA	human oral metagenome	SRP128931	SRX3555167	PAIRED
SRR6465345	PRJNA427101	SAMN08227353	14.45468 years	AMPLICON	Spain	Europe	Spain: Murcia	52549182	38895474	CENTER FOR GENOMIC REGULATION	Feb-15	public	sra,fastq,run.zq	s3,gs,ncbi	ncbi.public,s3.us-east-1,gs.us-east1	Human saliva	Illumina MiSeq	PCR	METAGENOMIC	female	control	602	1	ILLUMINA	human oral metagenome	SRP128931	SRX3555166	PAIRED
SRR6465346	PRJNA427101	SAMN08227352	15.05194 years	AMPLICON	Spain	Europe	Spain: Murcia	60272842	44721852	CENTER FOR GENOMIC REGULATION	Feb-15	public	run.zq,sra,fastq	gs,ncbi,s3	gs.us-east1,s3.us-east-1,ncbi.public	Human saliva	Illumina MiSeq	PCR	METAGENOMIC	female	control	602	1	ILLUMINA	human oral metagenome	SRP128931	SRX3555165	PAIRED
SRR6465347	PRJNA427101	SAMN08227355		AMPLICON	Spain	Europe	Spain: Murcia	71793316	53492643	CENTER FOR GENOMIC REGULATION	Feb-15	public	run.zq,sra,fastq	gs,ncbi,s3	s3.us-east-1,gs.us-east1,ncbi.public	Human saliva	Illumina MiSeq	PCR	METAGENOMIC	male	control	602	1	ILLUMINA	human oral metagenome	SRP128931	SRX3555164	PAIRED
SRR6465348	PRJNA427101	SAMN08227354	14.49578 years	AMPLICON	Spain	Europe	Spain: Murcia	44145864	32626880	CENTER FOR GENOMIC REGULATION	Feb-15	public	sra,fastq,run.zq	s3,ncbi,gs	ncbi.public,gs.us-east1,s3.us-east-1	Human saliva	Illumina MiSeq	PCR	METAGENOMIC	male	control	602	1	ILLUMINA	human oral metagenome	SRP128931	SRX3555163	PAIRED
SRR6465349	PRJNA427101	SAMN08227408	15.31495 years	AMPLICON	Spain	Europe	Spain: Zaragoza	69788656	51412405	CENTER FOR GENOMIC REGULATION	Apr-15	public	fastq,run.zq,sra	gs,ncbi,s3	ncbi.public,gs.us-east1,s3.us-east-1	Human saliva	Illumina MiSeq	PCR	METAGENOMIC	female	control	602	1	ILLUMINA	human oral metagenome	SRP128931	SRX3555162	PAIRED
SRR6465350	PRJNA427101	SAMN08227409	16.6903 years	AMPLICON	Spain	Europe	Spain: Zaragoza	81521636	60509557	CENTER FOR GENOMIC REGULATION	Apr-15	public	run.zq,fastq,sra	s3,gs,ncbi	ncbi.public,gs.us-east1,s3.us-east-1	Human saliva	Illumina MiSeq	PCR	METAGENOMIC	male	control	602	1	ILLUMINA	human oral metagenome	SRP128931	SRX3555161	PAIRED
SRR6465351	PRJNA427101	SAMN08227410	14.61632 years	AMPLICON	Spain	Europe	Spain: Zaragoza	94621156	69649563	CENTER FOR GENOMIC REGULATION	Apr-15	public	run.zq,fastq,sra	s3,ncbi,gs	s3.us-east-1,ncbi.public,gs.us-east1	Human saliva	Illumina MiSeq	PCR	METAGENOMIC	female	control	602	1	ILLUMINA	human oral metagenome	SRP128931	SRX3555160	PAIRED
SRR6465352	PRJNA427101	SAMN08227411	15.18071 years	AMPLICON	Spain	Europe	Spain: Zaragoza	65098474	48880494	CENTER FOR GENOMIC REGULATION	Apr-15	public	sra,run.zq,fastq	s3,gs,ncbi	gs.us-east1,s3.us-east-1,ncbi.public	Human saliva	Illumina MiSeq	PCR	METAGENOMIC	male	control	602	1	ILLUMINA	human oral metagenome	SRP128931	SRX3555159	PAIRED
SRR6465353	PRJNA427101	SAMN08227412	14.61084 years	AMPLICON	Spain	Europe	Spain: Zaragoza	53213790	39242661	CENTER FOR GENOMIC REGULATION	Apr-15	public	sra,fastq,run.zq	ncbi,s3,gs	s3.us-east-1,ncbi.public,gs.us-east1	Human saliva	Illumina MiSeq	PCR	METAGENOMIC	female	control	602	1	ILLUMINA	human oral metagenome	SRP128931	SRX3555158	PAIRED
SRR6465354	PRJNA427101	SAMN08227413	15.66838 years	AMPLICON	Spain	Europe	Spain: Zaragoza	50398236	37231711	CENTER FOR GENOMIC REGULATION	Apr-15	public	fastq,run.zq,sra	ncbi,gs,s3	s3.us-east-1,ncbi.public,gs.us-east1	Human saliva	Illumina MiSeq	PCR	METAGENOMIC	male	control	602	1	ILLUMINA	human oral metagenome	SRP128931	SRX3555157	PAIRED
SRR6465355	PRJNA427101	SAMN08227414	15.05468 years	AMPLICON	Spain	Europe	Spain: Valencia	63105252	46783088	CENTER FOR GENOMIC REGULATION	Feb-15	public	run.zq,sra,fastq	gs,ncbi,s3	gs.us-east1,ncbi.public,s3.us-east-1	Human saliva	Illumina MiSeq	PCR	METAGENOMIC	male	control	602	1	ILLUMINA	human oral metagenome	SRP128931	SRX3555156	PAIRED
SRR6465356	PRJNA427101	SAMN08227415	15.61358 years	AMPLICON	Spain	Europe	Spain: Valencia	69687520	51761928	CENTER FOR GENOMIC REGULATION	Feb-15	public	sra,fastq,run.zq	gs,ncbi,s3	ncbi.public,gs.us-east1,s3.us-east-1	Human saliva	Illumina MiSeq	PCR	METAGENOMIC	male	control	602	1	ILLUMINA	human oral metagenome	SRP128931	SRX3555155	PAIRED
SRR6465357	PRJNA427101	SAMN08227771	15.06838 years	AMPLICON	Spain	Europe	Spain: Malaga	123062044	88171990	CENTER FOR GENOMIC REGULATION	Apr-15	public	run.zq,sra,fastq	gs,s3,ncbi	gs.us-east1,ncbi.public,s3.us-east-1	Human saliva	Illumina MiSeq	PCR	METAGENOMIC	female	control	602	1	ILLUMINA	human oral metagenome	SRP128931	SRX3555154	PAIRED
SRR6465358	PRJNA427101	SAMN08227770	14.46016 years	AMPLICON	Spain	Europe	Spain: Malaga	41467566	30690153	CENTER FOR GENOMIC REGULATION	Apr-15	public	sra,run.zq,fastq	gs,s3,ncbi	ncbi.public,s3.us-east-1,gs.us-east1	Human saliva	Illumina MiSeq	PCR	METAGENOMIC	female	control	602	1	ILLUMINA	human oral metagenome	SRP128931	SRX3555153	PAIRED
SRR6465359	PRJNA427101	SAMN08227139	14.72317 years	AMPLICON	Spain	Europe	Spain: L'Alcora	44711744	32376813	CENTER FOR GENOMIC REGULATION	Feb-15	public	run.zq,sra,fastq	s3,ncbi,gs	s3.us-east-1,gs.us-east1,ncbi.public	Human saliva	Illumina MiSeq	PCR	METAGENOMIC	female	control	602	1	ILLUMINA	human oral metagenome	SRP128931	SRX3555152	PAIRED
SRR6465360	PRJNA427101	SAMN08227138	15.15879 years	AMPLICON	Spain	Europe	Spain: L'Alcora	49491624	35961872	CENTER FOR GENOMIC REGULATION	Feb-15	public	sra,run.zq,fastq	s3,gs,ncbi	ncbi.public,gs.us-east1,s3.us-east-1	Human saliva	Illumina MiSeq	PCR	METAGENOMIC	female	control	602	1	ILLUMINA	human oral metagenome	SRP128931	SRX3555151	PAIRED
SRR6465361	PRJNA427101	SAMN08227141	14.40811 years	AMPLICON	Spain	Europe	Spain: L'Alcora	55422528	39826074	CENTER FOR GENOMIC REGULATION	Feb-15	public	run.zq,sra,fastq	gs,s3,ncbi	gs.us-east1,ncbi.public,s3.us-east-1	Human saliva	Illumina MiSeq	PCR	METAGENOMIC	female	control	602	1	ILLUMINA	human oral metagenome	SRP128931	SRX3555150	PAIRED
SRR6465362	PRJNA427101	SAMN08227140	14.68756 years	AMPLICON	Spain	Europe	Spain: L'Alcora	51084516	36687615	CENTER FOR GENOMIC REGULATION	Feb-15	public	run.zq,sra,fastq	ncbi,gs,s3	ncbi.public,s3.us-east-1,gs.us-east1	Human saliva	Illumina MiSeq	PCR	METAGENOMIC	female	control	602	1	ILLUMINA	human oral metagenome	SRP128931	SRX3555149	PAIRED
SRR6465363	PRJNA427101	SAMN08227143	14.26838 years	AMPLICON	Spain	Europe	Spain: L'Alcora	86755424	62400855	CENTER FOR GENOMIC REGULATION	Feb-15	public	run.zq,fastq,sra	s3,gs,ncbi	ncbi.public,s3.us-east-1,gs.us-east1	Human saliva	Illumina MiSeq	PCR	METAGENOMIC	male	control	602	1	ILLUMINA	human oral metagenome	SRP128931	SRX3555148	PAIRED
SRR6465364	PRJNA427101	SAMN08227142	14.8492 years	AMPLICON	Spain	Europe	Spain: L'Alcora	72796248	52298846	CENTER FOR GENOMIC REGULATION	Feb-15	public	sra,run.zq,fastq	ncbi,gs,s3	gs.us-east1,ncbi.public,s3.us-east-1	Human saliva	Illumina MiSeq	PCR	METAGENOMIC	male	control	602	1	ILLUMINA	human oral metagenome	SRP128931	SRX3555147	PAIRED
SRR6465365	PRJNA427101	SAMN08227145	14.78071 years	AMPLICON	Spain	Europe	Spain: L'Alcora	52113936	38104975	CENTER FOR GENOMIC REGULATION	Feb-15	public	run.zq,fastq,sra	gs,ncbi,s3	ncbi.public,gs.us-east1,s3.us-east-1	Human saliva	Illumina MiSeq	PCR	METAGENOMIC	female	control	602	1	ILLUMINA	human oral metagenome	SRP128931	SRX3555146	PAIRED
SRR6465366	PRJNA427101	SAMN08227144	15.16427 years	AMPLICON	Spain	Europe	Spain: L'Alcora	66324748	49147631	CENTER FOR GENOMIC REGULATION	Feb-15	public	fastq,sra,run.zq	s3,gs,ncbi	ncbi.public,gs.us-east1,s3.us-east-1	Human saliva	Illumina MiSeq	PCR	METAGENOMIC	female	control	602	1	ILLUMINA	human oral metagenome	SRP128931	SRX3555145	PAIRED
SRR6465367	PRJNA427101	SAMN08227147	14.98071 years	AMPLICON	Spain	Europe	Spain: L'Alcora	33022710	24180072	CENTER FOR GENOMIC REGULATION	Feb-15	public	fastq,run.zq,sra	s3,ncbi,gs	s3.us-east-1,ncbi.public,gs.us-east1	Human saliva	Illumina MiSeq	PCR	METAGENOMIC	female	control	602	1	ILLUMINA	human oral metagenome	SRP128931	SRX3555144	PAIRED
SRR6465368	PRJNA427101	SAMN08227146	14.39715 years	AMPLICON	Spain	Europe	Spain: L'Alcora	33706582	24676514	CENTER FOR GENOMIC REGULATION	Feb-15	public	fastq,sra,run.zq	ncbi,s3,gs	s3.us-east-1,gs.us-east1,ncbi.public	Human saliva	Illumina MiSeq	PCR	METAGENOMIC	female	control	602	1	ILLUMINA	human oral metagenome	SRP128931	SRX3555143	PAIRED
SRR6465369	PRJNA427101	SAMN08227637	14.73139 years	AMPLICON	Spain	Europe	Spain: Madrid	73658914	52188001	CENTER FOR GENOMIC REGULATION	Apr-15	public	run.zq,sra,fastq	s3,ncbi,gs	ncbi.public,gs.us-east1,s3.us-east-1	Human saliva	Illumina MiSeq	PCR	METAGENOMIC	male	control	602	1	ILLUMINA	human oral metagenome	SRP128931	SRX3555142	PAIRED
SRR6465370	PRJNA427101	SAMN08227515	15.90947 years	AMPLICON	Spain	Europe	Spain: Santurtzi	43903860	31221368	CENTER FOR GENOMIC REGULATION	Apr-15	public	run.zq,fastq,sra	gs,s3,ncbi	s3.us-east-1,ncbi.public,gs.us-east1	Human saliva	Illumina MiSeq	PCR	METAGENOMIC	male	control	602	1	ILLUMINA	human oral metagenome	SRP128931	SRX3555141	PAIRED
SRR6465371	PRJNA427101	SAMN08227514	14.77797 years	AMPLICON	Spain	Europe	Spain: Santurtzi	46324502	33003143	CENTER FOR GENOMIC REGULATION	Apr-15	public	fastq,sra,run.zq	s3,gs,ncbi	gs.us-east1,ncbi.public,s3.us-east-1	Human saliva	Illumina MiSeq	PCR	METAGENOMIC	female	control	602	1	ILLUMINA	human oral metagenome	SRP128931	SRX3555140	PAIRED
SRR6465372	PRJNA427101	SAMN08227513	14.80263 years	AMPLICON	Spain	Europe	Spain: Santurtzi	54387690	38674825	CENTER FOR GENOMIC REGULATION	Apr-15	public	run.zq,fastq,sra	s3,ncbi,gs	ncbi.public,s3.us-east-1,gs.us-east1	Human saliva	Illumina MiSeq	PCR	METAGENOMIC	female	control	602	1	ILLUMINA	human oral metagenome	SRP128931	SRX3555139	PAIRED
SRR6465373	PRJNA427101	SAMN08227512	14.58345 years	AMPLICON	Spain	Europe	Spain: Santurtzi	48596450	35076008	CENTER FOR GENOMIC REGULATION	Apr-15	public	sra,fastq,run.zq	ncbi,s3,gs	s3.us-east-1,ncbi.public,gs.us-east1	Human saliva	Illumina MiSeq	PCR	METAGENOMIC	female	control	602	1	ILLUMINA	human oral metagenome	SRP128931	SRX3555138	PAIRED
SRR6465374	PRJNA427101	SAMN08227239	14.35331 years	AMPLICON	Spain	Europe	Spain: Tavernes de Valldigna	40652458	29583820	CENTER FOR GENOMIC REGULATION	Feb-15	public	sra,fastq,run.zq	ncbi,gs,s3	s3.us-east-1,gs.us-east1,ncbi.public	Human saliva	Illumina MiSeq	PCR	METAGENOMIC	female	control	602	1	ILLUMINA	human oral metagenome	SRP128931	SRX3555137	PAIRED
SRR6465375	PRJNA427101	SAMN08227510	14.96701 years	AMPLICON	Spain	Europe	Spain: Santurtzi	72111172	50023417	CENTER FOR GENOMIC REGULATION	Apr-15	public	fastq,sra,run.zq	s3,gs,ncbi	gs.us-east1,ncbi.public,s3.us-east-1	Human saliva	Illumina MiSeq	PCR	METAGENOMIC	female	control	602	1	ILLUMINA	human oral metagenome	SRP128931	SRX3555136	PAIRED
SRR6465376	PRJNA427101	SAMN08227509	14.32317 years	AMPLICON	Spain	Europe	Spain: Santurtzi	64560286	44708917	CENTER FOR GENOMIC REGULATION	Apr-15	public	fastq,run.zq,sra	s3,ncbi,gs	ncbi.public,s3.us-east-1,gs.us-east1	Human saliva	Illumina MiSeq	PCR	METAGENOMIC	male	control	602	1	ILLUMINA	human oral metagenome	SRP128931	SRX3555135	PAIRED
SRR6465377	PRJNA427101	SAMN08227508	14.90947 years	AMPLICON	Spain	Europe	Spain: Santurtzi	50372350	35282216	CENTER FOR GENOMIC REGULATION	Apr-15	public	run.zq,sra,fastq	s3,ncbi,gs	s3.us-east-1,ncbi.public,gs.us-east1	Human saliva	Illumina MiSeq	PCR	METAGENOMIC	female	control	602	1	ILLUMINA	human oral metagenome	SRP128931	SRX3555134	PAIRED
SRR6465378	PRJNA427101	SAMN08227654	14.32591 years	AMPLICON	Spain	Europe	Spain: Pozuelo de Alarcon	121501660	85135041	CENTER FOR GENOMIC REGULATION	Apr-15	public	fastq,sra,run.zq	s3,ncbi,gs	ncbi.public,s3.us-east-1,gs.us-east1	Human saliva	Illumina MiSeq	PCR	METAGENOMIC	female	control	602	1	ILLUMINA	human oral metagenome	SRP128931	SRX3555133	PAIRED
SRR6465379	PRJNA427101	SAMN08227655	14.68208 years	AMPLICON	Spain	Europe	Spain: Pozuelo de Alarcon	58034004	40863308	CENTER FOR GENOMIC REGULATION	Apr-15	public	sra,fastq,run.zq	ncbi,gs,s3	gs.us-east1,ncbi.public,s3.us-east-1	Human saliva	Illumina MiSeq	PCR	METAGENOMIC	male	control	602	1	ILLUMINA	human oral metagenome	SRP128931	SRX3555132	PAIRED
SRR6465380	PRJNA427101	SAMN08227652	15.4492 years	AMPLICON	Spain	Europe	Spain: Pozuelo de Alarcon	73976770	51733285	CENTER FOR GENOMIC REGULATION	Apr-15	public	run.zq,fastq,sra	s3,ncbi,gs	ncbi.public,s3.us-east-1,gs.us-east1	Human saliva	Illumina MiSeq	PCR	METAGENOMIC	female	control	602	1	ILLUMINA	human oral metagenome	SRP128931	SRX3555131	PAIRED
SRR6465381	PRJNA427101	SAMN08227653	15.78071 years	AMPLICON	Spain	Europe	Spain: Pozuelo de Alarcon	169822394	118121911	CENTER FOR GENOMIC REGULATION	Apr-15	public	run.zq,sra,fastq	gs,ncbi,s3	gs.us-east1,ncbi.public,s3.us-east-1	Human saliva	Illumina MiSeq	PCR	METAGENOMIC	male	control	602	1	ILLUMINA	human oral metagenome	SRP128931	SRX3555130	PAIRED
SRR6465382	PRJNA427101	SAMN08227650	14.97249 years	AMPLICON	Spain	Europe	Spain: Pozuelo de Alarcon	107993984	75646403	CENTER FOR GENOMIC REGULATION	Apr-15	public	fastq,sra,run.zq	gs,ncbi,s3	ncbi.public,gs.us-east1,s3.us-east-1	Human saliva	Illumina MiSeq	PCR	METAGENOMIC	male	control	602	1	ILLUMINA	human oral metagenome	SRP128931	SRX3555129	PAIRED
SRR6465383	PRJNA427101	SAMN08227651	14.49304 years	AMPLICON	Spain	Europe	Spain: Pozuelo de Alarcon	80631278	56727177	CENTER FOR GENOMIC REGULATION	Apr-15	public	run.zq,fastq,sra	ncbi,gs,s3	ncbi.public,s3.us-east-1,gs.us-east1	Human saliva	Illumina MiSeq	PCR	METAGENOMIC	male	control	602	1	ILLUMINA	human oral metagenome	SRP128931	SRX3555128	PAIRED
SRR6465384	PRJNA427101	SAMN08227517	14.32865 years	AMPLICON	Spain	Europe	Spain: Santurtzi	44748466	31694881	CENTER FOR GENOMIC REGULATION	Apr-15	public	sra,run.zq,fastq	gs,s3,ncbi	ncbi.public,s3.us-east-1,gs.us-east1	Human saliva	Illumina MiSeq	PCR	METAGENOMIC	female	control	602	1	ILLUMINA	human oral metagenome	SRP128931	SRX3555127	PAIRED
SRR6465385	PRJNA427101	SAMN08227516	14.76701 years	AMPLICON	Spain	Europe	Spain: Santurtzi	53641210	37840389	CENTER FOR GENOMIC REGULATION	Apr-15	public	sra,fastq,run.zq	gs,ncbi,s3	ncbi.public,s3.us-east-1,gs.us-east1	Human saliva	Illumina MiSeq	PCR	METAGENOMIC	female	control	602	1	ILLUMINA	human oral metagenome	SRP128931	SRX3555126	PAIRED
SRR6465386	PRJNA427101	SAMN08227737	15.69852 years	AMPLICON	Spain	Europe	Spain: Ejea de los Caballeros	52269252	37569905	CENTER FOR GENOMIC REGULATION	Apr-15	public	sra,fastq,run.zq	gs,s3,ncbi	ncbi.public,s3.us-east-1,gs.us-east1	Human saliva	Illumina MiSeq	PCR	METAGENOMIC	female	control	602	1	ILLUMINA	human oral metagenome	SRP128931	SRX3555125	PAIRED
SRR6465387	PRJNA427101	SAMN08227736	16.304 years	AMPLICON	Spain	Europe	Spain: Ejea de los Caballeros	63166054	45161829	CENTER FOR GENOMIC REGULATION	Apr-15	public	run.zq,sra,fastq	s3,ncbi,gs	ncbi.public,gs.us-east1,s3.us-east-1	Human saliva	Illumina MiSeq	PCR	METAGENOMIC	female	control	602	1	ILLUMINA	human oral metagenome	SRP128931	SRX3555124	PAIRED
SRR6465388	PRJNA427101	SAMN08227735	14.92865 years	AMPLICON	Spain	Europe	Spain: Ejea de los Caballeros	57575280	41209668	CENTER FOR GENOMIC REGULATION	Apr-15	public	fastq,sra,run.zq	s3,gs,ncbi	ncbi.public,gs.us-east1,s3.us-east-1	Human saliva	Illumina MiSeq	PCR	METAGENOMIC	female	control	602	1	ILLUMINA	human oral metagenome	SRP128931	SRX3555123	PAIRED
SRR6465389	PRJNA427101	SAMN08227734	14.76975 years	AMPLICON	Spain	Europe	Spain: Ejea de los Caballeros	55426140	39670008	CENTER FOR GENOMIC REGULATION	Apr-15	public	run.zq,sra,fastq	s3,ncbi,gs	ncbi.public,gs.us-east1,s3.us-east-1	Human saliva	Illumina MiSeq	PCR	METAGENOMIC	male	control	602	1	ILLUMINA	human oral metagenome	SRP128931	SRX3555122	PAIRED
SRR6465390	PRJNA427101	SAMN08227733	15.62728 years	AMPLICON	Spain	Europe	Spain: Ejea de los Caballeros	33151538	23920485	CENTER FOR GENOMIC REGULATION	Apr-15	public	fastq,sra,run.zq	gs,s3,ncbi	gs.us-east1,ncbi.public,s3.us-east-1	Human saliva	Illumina MiSeq	PCR	METAGENOMIC	male	control	602	1	ILLUMINA	human oral metagenome	SRP128931	SRX3555121	PAIRED
SRR6465391	PRJNA427101	SAMN08227732	16.14783 years	AMPLICON	Spain	Europe	Spain: Ejea de los Caballeros	48731298	35034721	CENTER FOR GENOMIC REGULATION	Apr-15	public	fastq,sra,run.zq	gs,s3,ncbi	s3.us-east-1,gs.us-east1,ncbi.public	Human saliva	Illumina MiSeq	PCR	METAGENOMIC	male	control	602	1	ILLUMINA	human oral metagenome	SRP128931	SRX3555120	PAIRED
SRR6465392	PRJNA427101	SAMN08227731	16.23824 years	AMPLICON	Spain	Europe	Spain: Ejea de los Caballeros	53604488	38521159	CENTER FOR GENOMIC REGULATION	Apr-15	public	fastq,sra,run.zq	gs,ncbi,s3	gs.us-east1,s3.us-east-1,ncbi.public	Human saliva	Illumina MiSeq	PCR	METAGENOMIC	female	control	602	1	ILLUMINA	human oral metagenome	SRP128931	SRX3555119	PAIRED
SRR6465393	PRJNA427101	SAMN08227730	14.72591 years	AMPLICON	Spain	Europe	Spain: Ejea de los Caballeros	59328304	42752041	CENTER FOR GENOMIC REGULATION	Apr-15	public	sra,run.zq,fastq	s3,ncbi,gs	s3.us-east-1,ncbi.public,gs.us-east1	Human saliva	Illumina MiSeq	PCR	METAGENOMIC	female	control	602	1	ILLUMINA	human oral metagenome	SRP128931	SRX3555118	PAIRED
SRR6465394	PRJNA427101	SAMN08227729	15.74509 years	AMPLICON	Spain	Europe	Spain: Ejea de los Caballeros	50710072	36482780	CENTER FOR GENOMIC REGULATION	Apr-15	public	run.zq,sra,fastq	gs,s3,ncbi	s3.us-east-1,gs.us-east1,ncbi.public	Human saliva	Illumina MiSeq	PCR	METAGENOMIC	male	control	602	1	ILLUMINA	human oral metagenome	SRP128931	SRX3555117	PAIRED
SRR6465395	PRJNA427101	SAMN08227728	15.37523 years	AMPLICON	Spain	Europe	Spain: Ejea de los Caballeros	62848800	45127275	CENTER FOR GENOMIC REGULATION	Apr-15	public	fastq,sra,run.zq	s3,ncbi,gs	ncbi.public,s3.us-east-1,gs.us-east1	Human saliva	Illumina MiSeq	PCR	METAGENOMIC	male	control	602	1	ILLUMINA	human oral metagenome	SRP128931	SRX3555116	PAIRED
SRR6465396	PRJNA427101	SAMN08227322	14.57797 years	AMPLICON	Spain	Europe	Spain: Murcia	85113168	62176397	CENTER FOR GENOMIC REGULATION	Feb-15	public	sra,fastq,run.zq	gs,s3,ncbi	gs.us-east1,s3.us-east-1,ncbi.public	Human saliva	Illumina MiSeq	PCR	METAGENOMIC	female	control	602	1	ILLUMINA	human oral metagenome	SRP128931	SRX3555115	PAIRED
SRR6465397	PRJNA427101	SAMN08227323	14.26838 years	AMPLICON	Spain	Europe	Spain: Murcia	73133368	53644564	CENTER FOR GENOMIC REGULATION	Feb-15	public	sra,run.zq,fastq	s3,gs,ncbi	gs.us-east1,s3.us-east-1,ncbi.public	Human saliva	Illumina MiSeq	PCR	METAGENOMIC	male	control	602	1	ILLUMINA	human oral metagenome	SRP128931	SRX3555114	PAIRED
SRR6465398	PRJNA427101	SAMN08227324	14.98619 years	AMPLICON	Spain	Europe	Spain: Murcia	72884140	54274975	CENTER FOR GENOMIC REGULATION	Feb-15	public	fastq,sra,run.zq	ncbi,gs,s3	s3.us-east-1,ncbi.public,gs.us-east1	Human saliva	Illumina MiSeq	PCR	METAGENOMIC	female	control	602	1	ILLUMINA	human oral metagenome	SRP128931	SRX3555113	PAIRED
SRR6465399	PRJNA427101	SAMN08227325	14.19989 years	AMPLICON	Spain	Europe	Spain: Murcia	93914408	68747901	CENTER FOR GENOMIC REGULATION	Feb-15	public	run.zq,fastq,sra	s3,ncbi,gs	gs.us-east1,s3.us-east-1,ncbi.public	Human saliva	Illumina MiSeq	PCR	METAGENOMIC	female	control	602	1	ILLUMINA	human oral metagenome	SRP128931	SRX3555112	PAIRED
SRR6465401	PRJNA427101	SAMN08227319	14.26564 years	AMPLICON	Spain	Europe	Spain: Murcia	89888834	66827645	CENTER FOR GENOMIC REGULATION	Feb-15	public	sra,run.zq,fastq	ncbi,gs,s3	s3.us-east-1,gs.us-east1,ncbi.public	Human saliva	Illumina MiSeq	PCR	METAGENOMIC	male	control	602	1	ILLUMINA	human oral metagenome	SRP128931	SRX3555110	PAIRED
SRR6465402	PRJNA427101	SAMN08227487	14.35879 years	AMPLICON	Spain	Europe	Spain: Santurtzi	64079890	45105460	CENTER FOR GENOMIC REGULATION	Apr-15	public	fastq,sra,run.zq	gs,ncbi,s3	s3.us-east-1,gs.us-east1,ncbi.public	Human saliva	Illumina MiSeq	PCR	METAGENOMIC	female	control	602	1	ILLUMINA	human oral metagenome	SRP128931	SRX3555109	PAIRED
SRR6465403	PRJNA427101	SAMN08227486	14.4766 years	AMPLICON	Spain	Europe	Spain: Santurtzi	58837674	41346101	CENTER FOR GENOMIC REGULATION	Apr-15	public	fastq,run.zq,sra	gs,ncbi,s3	ncbi.public,s3.us-east-1,gs.us-east1	Human saliva	Illumina MiSeq	PCR	METAGENOMIC	male	control	602	1	ILLUMINA	human oral metagenome	SRP128931	SRX3555108	PAIRED
SRR6465404	PRJNA427101	SAMN08227485	14.6629 years	AMPLICON	Spain	Europe	Spain: Santurtzi	61754364	43787940	CENTER FOR GENOMIC REGULATION	Apr-15	public	sra,run.zq,fastq	ncbi,gs,s3	gs.us-east1,s3.us-east-1,ncbi.public	Human saliva	Illumina MiSeq	PCR	METAGENOMIC	male	control	602	1	ILLUMINA	human oral metagenome	SRP128931	SRX3555107	PAIRED
SRR6465405	PRJNA427101	SAMN08227484	14.82728 years	AMPLICON	Spain	Europe	Spain: Santurtzi	41876324	29488182	CENTER FOR GENOMIC REGULATION	Apr-15	public	sra,run.zq,fastq	ncbi,gs,s3	gs.us-east1,ncbi.public,s3.us-east-1	Human saliva	Illumina MiSeq	PCR	METAGENOMIC	female	control	602	1	ILLUMINA	human oral metagenome	SRP128931	SRX3555106	PAIRED
SRR6465406	PRJNA427101	SAMN08227483	15.19441 years	AMPLICON	Spain	Europe	Spain: Malaga	85075844	59940688	CENTER FOR GENOMIC REGULATION	Apr-15	public	fastq,run.zq,sra	s3,gs,ncbi	ncbi.public,s3.us-east-1,gs.us-east1	Human saliva	Illumina MiSeq	PCR	METAGENOMIC	female	control	602	1	ILLUMINA	human oral metagenome	SRP128931	SRX3555105	PAIRED
SRR6465407	PRJNA427101	SAMN08227482	15.44372 years	AMPLICON	Spain	Europe	Spain: Malaga	29860404	21106496	CENTER FOR GENOMIC REGULATION	Apr-15	public	fastq,run.zq,sra	s3,gs,ncbi	s3.us-east-1,gs.us-east1,ncbi.public	Human saliva	Illumina MiSeq	PCR	METAGENOMIC	female	control	602	1	ILLUMINA	human oral metagenome	SRP128931	SRX3555104	PAIRED
SRR6465408	PRJNA427101	SAMN08227481	14.34509 years	AMPLICON	Spain	Europe	Spain: Malaga	51649192	36465069	CENTER FOR GENOMIC REGULATION	Apr-15	public	run.zq,sra,fastq	gs,s3,ncbi	s3.us-east-1,ncbi.public,gs.us-east1	Human saliva	Illumina MiSeq	PCR	METAGENOMIC	male	control	602	1	ILLUMINA	human oral metagenome	SRP128931	SRX3555103	PAIRED
SRR6465409	PRJNA427101	SAMN08227480	16.48208 years	AMPLICON	Spain	Europe	Spain: Malaga	61258918	43915380	CENTER FOR GENOMIC REGULATION	Apr-15	public	run.zq,sra,fastq	gs,s3,ncbi	gs.us-east1,s3.us-east-1,ncbi.public	Human saliva	Illumina MiSeq	PCR	METAGENOMIC	male	control	602	1	ILLUMINA	human oral metagenome	SRP128931	SRX3555102	PAIRED
SRR6465410	PRJNA427101	SAMN08227479	15.12865 years	AMPLICON	Spain	Europe	Spain: Malaga	72769760	51318912	CENTER FOR GENOMIC REGULATION	Apr-15	public	sra,fastq,run.zq	gs,ncbi,s3	gs.us-east1,ncbi.public,s3.us-east-1	Human saliva	Illumina MiSeq	PCR	METAGENOMIC	male	control	602	1	ILLUMINA	human oral metagenome	SRP128931	SRX3555101	PAIRED
SRR6465411	PRJNA427101	SAMN08227478	14.96427 years	AMPLICON	Spain	Europe	Spain: Malaga	66528826	46952211	CENTER FOR GENOMIC REGULATION	Apr-15	public	fastq,sra,run.zq	ncbi,gs,s3	gs.us-east1,s3.us-east-1,ncbi.public	Human saliva	Illumina MiSeq	PCR	METAGENOMIC	female	control	602	1	ILLUMINA	human oral metagenome	SRP128931	SRX3555100	PAIRED
SRR6465412	PRJNA427101	SAMN08227718	14.27934 years	AMPLICON	Spain	Europe	Spain: Ejea de los Caballeros	36558256	26180659	CENTER FOR GENOMIC REGULATION	Apr-15	public	run.zq,fastq,sra	ncbi,gs,s3	s3.us-east-1,ncbi.public,gs.us-east1	Human saliva	Illumina MiSeq	PCR	METAGENOMIC	male	control	602	1	ILLUMINA	human oral metagenome	SRP128931	SRX3555099	PAIRED
SRR6465413	PRJNA427101	SAMN08227105	14.83276 years	AMPLICON	Spain	Europe	Spain: Sevilla	90862870	65191621	CENTER FOR GENOMIC REGULATION	Apr-15	public	fastq,run.zq,sra	gs,ncbi,s3	gs.us-east1,s3.us-east-1,ncbi.public	Human saliva	Illumina MiSeq	PCR	METAGENOMIC	male	control	602	1	ILLUMINA	human oral metagenome	SRP128931	SRX3555098	PAIRED
SRR6465414	PRJNA427101	SAMN08227720	14.60263 years	AMPLICON	Spain	Europe	Spain: Ejea de los Caballeros	51592002	37116127	CENTER FOR GENOMIC REGULATION	Apr-15	public	sra,fastq,run.zq	s3,ncbi,gs	gs.us-east1,s3.us-east-1,ncbi.public	Human saliva	Illumina MiSeq	PCR	METAGENOMIC	male	control	602	1	ILLUMINA	human oral metagenome	SRP128931	SRX3555097	PAIRED
SRR6465415	PRJNA427101	SAMN08227721	14.24646 years	AMPLICON	Spain	Europe	Spain: Ejea de los Caballeros	32674152	23564536	CENTER FOR GENOMIC REGULATION	Apr-15	public	run.zq,fastq,sra	ncbi,s3,gs	gs.us-east1,ncbi.public,s3.us-east-1	Human saliva	Illumina MiSeq	PCR	METAGENOMIC	male	control	602	1	ILLUMINA	human oral metagenome	SRP128931	SRX3555096	PAIRED
SRR6465416	PRJNA427101	SAMN08227722	14.6355 years	AMPLICON	Spain	Europe	Spain: Ejea de los Caballeros	49154504	35377198	CENTER FOR GENOMIC REGULATION	Apr-15	public	sra,fastq,run.zq	s3,gs,ncbi	ncbi.public,s3.us-east-1,gs.us-east1	Human saliva	Illumina MiSeq	PCR	METAGENOMIC	female	control	602	1	ILLUMINA	human oral metagenome	SRP128931	SRX3555095	PAIRED
SRR6465417	PRJNA427101	SAMN08227723	15.25468 years	AMPLICON	Spain	Europe	Spain: Ejea de los Caballeros	42800394	30863174	CENTER FOR GENOMIC REGULATION	Apr-15	public	sra,run.zq,fastq	s3,gs,ncbi	gs.us-east1,s3.us-east-1,ncbi.public	Human saliva	Illumina MiSeq	PCR	METAGENOMIC	male	control	602	1	ILLUMINA	human oral metagenome	SRP128931	SRX3555094	PAIRED
SRR6465418	PRJNA427101	SAMN08227717	15.38071 years	AMPLICON	Spain	Europe	Spain: Ejea de los Caballeros	35943012	25944467	CENTER FOR GENOMIC REGULATION	Apr-15	public	run.zq,fastq	gs,s3,ncbi	s3.us-east-1,ncbi.public,gs.us-east1	Human saliva	Illumina MiSeq	PCR	METAGENOMIC	male	control	602		ILLUMINA	human oral metagenome	SRP128931	SRX3555093	PAIRED
SRR6465419	PRJNA427101	SAMN08227724	14.37249 years	AMPLICON	Spain	Europe	Spain: Ejea de los Caballeros	36228360	26073519	CENTER FOR GENOMIC REGULATION	Apr-15	public	run.zq,fastq,sra	ncbi,s3,gs	gs.us-east1,ncbi.public,s3.us-east-1	Human saliva	Illumina MiSeq	PCR	METAGENOMIC	female	control	602	1	ILLUMINA	human oral metagenome	SRP128931	SRX3555092	PAIRED
SRR6465420	PRJNA427101	SAMN08227182	15.12865 years	AMPLICON	Spain	Europe	Spain: Nules	64507912	46769072	CENTER FOR GENOMIC REGULATION	Feb-15	public	run.zq,fastq,sra	gs,ncbi,s3	ncbi.public,s3.us-east-1,gs.us-east1	Human saliva	Illumina MiSeq	PCR	METAGENOMIC	male	control	602	1	ILLUMINA	human oral metagenome	SRP128931	SRX3555091	PAIRED
SRR6465421	PRJNA427101	SAMN08227725	14.34235 years	AMPLICON	Spain	Europe	Spain: Ejea de los Caballeros	36103144	26070578	CENTER FOR GENOMIC REGULATION	Apr-15	public	sra,fastq,run.zq	ncbi,gs,s3	gs.us-east1,ncbi.public,s3.us-east-1	Human saliva	Illumina MiSeq	PCR	METAGENOMIC	female	control	602	1	ILLUMINA	human oral metagenome	SRP128931	SRX3555090	PAIRED
SRR6465422	PRJNA427101	SAMN08227191	16.23002 years	AMPLICON	Spain	Europe	Spain: Vigo	117918556	85981491	CENTER FOR GENOMIC REGULATION	Apr-15	public	sra,fastq,run.zq	ncbi,s3,gs	s3.us-east-1,ncbi.public,gs.us-east1	Human saliva	Illumina MiSeq	PCR	METAGENOMIC	female	control	602	1	ILLUMINA	human oral metagenome	SRP128931	SRX3555089	PAIRED
SRR6465423	PRJNA427101	SAMN08227227	14.38619 years	AMPLICON	Spain	Europe	Spain: Tavernes de Valldigna	111111140	79796457	CENTER FOR GENOMIC REGULATION	Feb-15	public	run.zq,sra,fastq	ncbi,s3,gs	s3.us-east-1,ncbi.public,gs.us-east1	Human saliva	Illumina MiSeq	PCR	METAGENOMIC	male	control	602	1	ILLUMINA	human oral metagenome	SRP128931	SRX3555088	PAIRED
SRR6465424	PRJNA427101	SAMN08227226	14.31495 years	AMPLICON	Spain	Europe	Spain: Tavernes de Valldigna	60227692	43666672	CENTER FOR GENOMIC REGULATION	Feb-15	public	fastq,sra,run.zq	s3,gs,ncbi	gs.us-east1,ncbi.public,s3.us-east-1	Human saliva	Illumina MiSeq	PCR	METAGENOMIC	male	control	602	1	ILLUMINA	human oral metagenome	SRP128931	SRX3555087	PAIRED
SRR6465425	PRJNA427101	SAMN08227726	15.83002 years	AMPLICON	Spain	Europe	Spain: Ejea de los Caballeros	41351982	29668434	CENTER FOR GENOMIC REGULATION	Apr-15	public	fastq,sra,run.zq	gs,s3,ncbi	ncbi.public,gs.us-east1,s3.us-east-1	Human saliva	Illumina MiSeq	PCR	METAGENOMIC	female	control	602	1	ILLUMINA	human oral metagenome	SRP128931	SRX3555086	PAIRED
SRR6465426	PRJNA427101	SAMN08227221	14.62454 years	AMPLICON	Spain	Europe	Spain: Vigo	68702046	49971197	CENTER FOR GENOMIC REGULATION	Apr-15	public	fastq,sra,run.zq	gs,s3,ncbi	s3.us-east-1,gs.us-east1,ncbi.public	Human saliva	Illumina MiSeq	PCR	METAGENOMIC	male	control	602	1	ILLUMINA	human oral metagenome	SRP128931	SRX3555085	PAIRED
SRR6465427	PRJNA427101	SAMN08227349	14.30674 years	AMPLICON	Spain	Europe	Spain: Murcia	76686974	56900198	CENTER FOR GENOMIC REGULATION	Feb-15	public	sra,fastq,run.zq	ncbi,gs,s3	ncbi.public,s3.us-east-1,gs.us-east1	Human saliva	Illumina MiSeq	PCR	METAGENOMIC	female	control	602	1	ILLUMINA	human oral metagenome	SRP128931	SRX3555486	PAIRED
SRR6465428	PRJNA427101	SAMN08227417	14.63276 years	AMPLICON	Spain	Europe	Spain: Valencia	58796136	43889394	CENTER FOR GENOMIC REGULATION	Feb-15	public	sra,fastq,run.zq	gs,ncbi,s3	ncbi.public,s3.us-east-1,gs.us-east1	Human saliva	Illumina MiSeq	PCR	METAGENOMIC	male	control	602	1	ILLUMINA	human oral metagenome	SRP128931	SRX3555485	PAIRED
SRR6465429	PRJNA427101	SAMN08227553	14.71221 years	AMPLICON	Spain	Europe	Spain: Sevilla	85673630	60279608	CENTER FOR GENOMIC REGULATION	Apr-15	public	fastq,run.zq,sra	gs,s3,ncbi	s3.us-east-1,gs.us-east1,ncbi.public	Human saliva	Illumina MiSeq	PCR	METAGENOMIC	female	control	602	1	ILLUMINA	human oral metagenome	SRP128931	SRX3555484	PAIRED
SRR6465430	PRJNA427101	SAMN08227696	15.35057 years	AMPLICON	Spain	Europe	Spain: Port d'Alcudia	47484556	33735369	CENTER FOR GENOMIC REGULATION	Feb-15	public	fastq,run.zq,sra	ncbi,s3,gs	ncbi.public,gs.us-east1,s3.us-east-1	Human saliva	Illumina MiSeq	PCR	METAGENOMIC	female	control	602	1	ILLUMINA	human oral metagenome	SRP128931	SRX3555483	PAIRED
SRR6465431	PRJNA427101	SAMN08227357	14.94509 years	AMPLICON	Spain	Europe	Spain: Tauste	61478046	45550279	CENTER FOR GENOMIC REGULATION	Apr-15	public	run.zq,sra,fastq	ncbi,gs,s3	gs.us-east1,ncbi.public,s3.us-east-1	Human saliva	Illumina MiSeq	PCR	METAGENOMIC	female	control	602	1	ILLUMINA	human oral metagenome	SRP128931	SRX3555482	PAIRED
SRR6465432	PRJNA427101	SAMN08227356	14.53687 years	AMPLICON	Spain	Europe	Spain: Murcia	31093300	23065595	CENTER FOR GENOMIC REGULATION	Feb-15	public	fastq,run.zq,sra	gs,s3,ncbi	s3.us-east-1,gs.us-east1,ncbi.public	Human saliva	Illumina MiSeq	PCR	METAGENOMIC	female	control	602	1	ILLUMINA	human oral metagenome	SRP128931	SRX3555481	PAIRED
SRR6465433	PRJNA427101	SAMN08227697	14.70674 years	AMPLICON	Spain	Europe	Spain: Port d'Alcudia	35637196	25376175	CENTER FOR GENOMIC REGULATION	Feb-15	public	run.zq,sra,fastq	ncbi,s3,gs	s3.us-east-1,ncbi.public,gs.us-east1	Human saliva	Illumina MiSeq	PCR	METAGENOMIC	male	control	602	1	ILLUMINA	human oral metagenome	SRP128931	SRX3555480	PAIRED
SRR6465434	PRJNA427101	SAMN08227430	16.19441 years	AMPLICON	Spain	Europe	Spain: Valencia	87910662	64701329	CENTER FOR GENOMIC REGULATION	Feb-15	public	sra,run.zq,fastq	s3,gs,ncbi	gs.us-east1,ncbi.public,s3.us-east-1	Human saliva	Illumina MiSeq	PCR	METAGENOMIC	male	control	602	1	ILLUMINA	human oral metagenome	SRP128931	SRX3555479	PAIRED
SRR6465435	PRJNA427101	SAMN08227431	14.45194 years	AMPLICON	Spain	Europe	Spain: Valencia	88835936	65429739	CENTER FOR GENOMIC REGULATION	Feb-15	public	run.zq,sra,fastq	ncbi,s3,gs	gs.us-east1,s3.us-east-1,ncbi.public	Human saliva	Illumina MiSeq	PCR	METAGENOMIC	male	control	602	1	ILLUMINA	human oral metagenome	SRP128931	SRX3555478	PAIRED
SRR6465436	PRJNA427101	SAMN08227428	16.10674 years	AMPLICON	Spain	Europe	Spain: Valencia	58546306	42866788	CENTER FOR GENOMIC REGULATION	Feb-15	public	fastq,run.zq,sra	gs,s3,ncbi	ncbi.public,gs.us-east1,s3.us-east-1	Human saliva	Illumina MiSeq	PCR	METAGENOMIC	female	control	602	1	ILLUMINA	human oral metagenome	SRP128931	SRX3555477	PAIRED
SRR6465437	PRJNA427101	SAMN08227429	14.78345 years	AMPLICON	Spain	Europe	Spain: Valencia	68399240	50426836	CENTER FOR GENOMIC REGULATION	Feb-15	public	run.zq,sra,fastq	ncbi,gs,s3	ncbi.public,gs.us-east1,s3.us-east-1	Human saliva	Illumina MiSeq	PCR	METAGENOMIC	male	control	602	1	ILLUMINA	human oral metagenome	SRP128931	SRX3555476	PAIRED
SRR6465438	PRJNA427101	SAMN08227434	15.12865 years	AMPLICON	Spain	Europe	Spain: Valencia	79848678	58712879	CENTER FOR GENOMIC REGULATION	Feb-15	public	run.zq,sra,fastq	s3,ncbi,gs	s3.us-east-1,ncbi.public,gs.us-east1	Human saliva	Illumina MiSeq	PCR	METAGENOMIC	female	control	602	1	ILLUMINA	human oral metagenome	SRP128931	SRX3555475	PAIRED
SRR6465439	PRJNA427101	SAMN08227435	14.36153 years	AMPLICON	Spain	Europe	Spain: Valencia	82873126	61390686	CENTER FOR GENOMIC REGULATION	Feb-15	public	sra,fastq,run.zq	gs,ncbi,s3	s3.us-east-1,ncbi.public,gs.us-east1	Human saliva	Illumina MiSeq	PCR	METAGENOMIC	female	control	602	1	ILLUMINA	human oral metagenome	SRP128931	SRX3555474	PAIRED
SRR6465440	PRJNA427101	SAMN08227432	14.97249 years	AMPLICON	Spain	Europe	Spain: Valencia	59201282	43653374	CENTER FOR GENOMIC REGULATION	Feb-15	public	sra,fastq,run.zq	ncbi,s3,gs	s3.us-east-1,gs.us-east1,ncbi.public	Human saliva	Illumina MiSeq	PCR	METAGENOMIC	female	control	602	1	ILLUMINA	human oral metagenome	SRP128931	SRX3555473	PAIRED
SRR6465441	PRJNA427101	SAMN08227433	14.75879 years	AMPLICON	Spain	Europe	Spain: Valencia	62738032	46689442	CENTER FOR GENOMIC REGULATION	Feb-15	public	run.zq,sra,fastq	gs,s3,ncbi	gs.us-east1,ncbi.public,s3.us-east-1	Human saliva	Illumina MiSeq	PCR	METAGENOMIC	female	control	602	1	ILLUMINA	human oral metagenome	SRP128931	SRX3555472	PAIRED
SRR6465442	PRJNA427101	SAMN08227436	14.77249 years	AMPLICON	Spain	Europe	Spain: Valencia	52947706	38958353	CENTER FOR GENOMIC REGULATION	Feb-15	public	fastq,run.zq,sra	gs,ncbi,s3	ncbi.public,gs.us-east1,s3.us-east-1	Human saliva	Illumina MiSeq	PCR	METAGENOMIC	male	control	602	1	ILLUMINA	human oral metagenome	SRP128931	SRX3555471	PAIRED
SRR6465443	PRJNA427101	SAMN08227437	14.20263 years	AMPLICON	Spain	Europe	Spain: Valencia	43930348	32427904	CENTER FOR GENOMIC REGULATION	Feb-15	public	run.zq,fastq,sra	ncbi,gs,s3	s3.us-east-1,gs.us-east1,ncbi.public	Human saliva	Illumina MiSeq	PCR	METAGENOMIC	female	control	602	1	ILLUMINA	human oral metagenome	SRP128931	SRX3555470	PAIRED
SRR6465444	PRJNA427101	SAMN08227546	14.37249 years	AMPLICON	Spain	Europe	Spain: Sevilla	47925822	34097463	CENTER FOR GENOMIC REGULATION	Apr-15	public	sra,fastq,run.zq	s3,ncbi,gs	gs.us-east1,ncbi.public,s3.us-east-1	Human saliva	Illumina MiSeq	PCR	METAGENOMIC	male	control	602	1	ILLUMINA	human oral metagenome	SRP128931	SRX3555469	PAIRED
SRR6465445	PRJNA427101	SAMN08227547	14.24372 years	AMPLICON	Spain	Europe	Spain: Sevilla	96730564	67940227	CENTER FOR GENOMIC REGULATION	Apr-15	public	fastq,sra,run.zq	gs,ncbi,s3	ncbi.public,gs.us-east1,s3.us-east-1	Human saliva	Illumina MiSeq	PCR	METAGENOMIC	male	control	602	1	ILLUMINA	human oral metagenome	SRP128931	SRX3555468	PAIRED
SRR6465446	PRJNA427101	SAMN08227549	15.11495 years	AMPLICON	Spain	Europe	Spain: Sevilla	82708780	57899530	CENTER FOR GENOMIC REGULATION	Apr-15	public	sra,run.zq,fastq	ncbi,gs,s3	s3.us-east-1,ncbi.public,gs.us-east1	Human saliva	Illumina MiSeq	PCR	METAGENOMIC	female	control	602	1	ILLUMINA	human oral metagenome	SRP128931	SRX3555467	PAIRED
SRR6465447	PRJNA427101	SAMN08227548	14.96153 years	AMPLICON	Spain	Europe	Spain: Sevilla	83652114	59064537	CENTER FOR GENOMIC REGULATION	Apr-15	public	sra,run.zq,fastq	ncbi,s3,gs	ncbi.public,s3.us-east-1,gs.us-east1	Human saliva	Illumina MiSeq	PCR	METAGENOMIC	male	control	602	1	ILLUMINA	human oral metagenome	SRP128931	SRX3555466	PAIRED
SRR6465448	PRJNA427101	SAMN08227555	14.96701 years	AMPLICON	Spain	Europe	Spain: Sevilla	107223424	75040307	CENTER FOR GENOMIC REGULATION	Apr-15	public	run.zq,sra,fastq	gs,s3,ncbi	ncbi.public,s3.us-east-1,gs.us-east1	Human saliva	Illumina MiSeq	PCR	METAGENOMIC	male	control	602	1	ILLUMINA	human oral metagenome	SRP128931	SRX3555465	PAIRED
SRR6465449	PRJNA427101	SAMN08227554	15.09304 years	AMPLICON	Spain	Europe	Spain: Sevilla	81381370	57891840	CENTER FOR GENOMIC REGULATION	Apr-15	public	fastq,run.zq,sra	s3,gs,ncbi	ncbi.public,gs.us-east1,s3.us-east-1	Human saliva	Illumina MiSeq	PCR	METAGENOMIC	male	control	602	1	ILLUMINA	human oral metagenome	SRP128931	SRX3555464	PAIRED
SRR6465450	PRJNA427101	SAMN08227425	14.56701 years	AMPLICON	Spain	Europe	Spain: Valencia	34674598	25896487	CENTER FOR GENOMIC REGULATION	Feb-15	public	fastq,sra,run.zq	ncbi,s3,gs	s3.us-east-1,gs.us-east1,ncbi.public	Human saliva	Illumina MiSeq	PCR	METAGENOMIC	female	control	602	1	ILLUMINA	human oral metagenome	SRP128931	SRX3555463	PAIRED
SRR6465451	PRJNA427101	SAMN08227552	15.10674 years	AMPLICON	Spain	Europe	Spain: Sevilla	97584802	68997576	CENTER FOR GENOMIC REGULATION	Apr-15	public	fastq,run.zq,sra	s3,ncbi,gs	s3.us-east-1,gs.us-east1,ncbi.public	Human saliva	Illumina MiSeq	PCR	METAGENOMIC	female	control	602	1	ILLUMINA	human oral metagenome	SRP128931	SRX3555462	PAIRED
SRR6465452	PRJNA427101	SAMN08227529	14.30126 years	AMPLICON	Spain	Europe	Spain: Sevilla	68135564	48079780	CENTER FOR GENOMIC REGULATION	Apr-15	public	sra,run.zq,fastq	ncbi,gs,s3	s3.us-east-1,gs.us-east1,ncbi.public	Human saliva	Illumina MiSeq	PCR	METAGENOMIC	male	control	602	1	ILLUMINA	human oral metagenome	SRP128931	SRX3555461	PAIRED
SRR6465453	PRJNA427101	SAMN08227528	14.76701 years	AMPLICON	Spain	Europe	Spain: Santurtzi	79478448	56114300	CENTER FOR GENOMIC REGULATION	Apr-15	public	sra,fastq,run.zq	s3,ncbi,gs	ncbi.public,s3.us-east-1,gs.us-east1	Human saliva	Illumina MiSeq	PCR	METAGENOMIC	male	control	602	1	ILLUMINA	human oral metagenome	SRP128931	SRX3555460	PAIRED
SRR6465454	PRJNA427101	SAMN08227531	15.02728 years	AMPLICON	Spain	Europe	Spain: Sevilla	78021608	55094095	CENTER FOR GENOMIC REGULATION	Apr-15	public	sra,fastq,run.zq	s3,gs,ncbi	ncbi.public,s3.us-east-1,gs.us-east1	Human saliva	Illumina MiSeq	PCR	METAGENOMIC	female	control	602	1	ILLUMINA	human oral metagenome	SRP128931	SRX3555459	PAIRED
SRR6465455	PRJNA427101	SAMN08227530	14.50674 years	AMPLICON	Spain	Europe	Spain: Sevilla	54437054	38832957	CENTER FOR GENOMIC REGULATION	Apr-15	public	fastq,sra,run.zq	s3,ncbi,gs	ncbi.public,gs.us-east1,s3.us-east-1	Human saliva	Illumina MiSeq	PCR	METAGENOMIC	female	control	602	1	ILLUMINA	human oral metagenome	SRP128931	SRX3555458	PAIRED
SRR6465456	PRJNA427101	SAMN08227533	14.44372 years	AMPLICON	Spain	Europe	Spain: Sevilla	90151306	63367373	CENTER FOR GENOMIC REGULATION	Apr-15	public	sra,run.zq,fastq	ncbi,s3,gs	gs.us-east1,ncbi.public,s3.us-east-1	Human saliva	Illumina MiSeq	PCR	METAGENOMIC	female	control	602	1	ILLUMINA	human oral metagenome	SRP128931	SRX3555457	PAIRED
SRR6465457	PRJNA427101	SAMN08227532	15.09304 years	AMPLICON	Spain	Europe	Spain: Sevilla	65646294	46392863	CENTER FOR GENOMIC REGULATION	Apr-15	public	run.zq,sra,fastq	ncbi,gs,s3	gs.us-east1,s3.us-east-1,ncbi.public	Human saliva	Illumina MiSeq	PCR	METAGENOMIC	male	control	602	1	ILLUMINA	human oral metagenome	SRP128931	SRX3555456	PAIRED
SRR6465458	PRJNA427101	SAMN08227535		AMPLICON	Spain	Europe	Spain: Sevilla	81353678	57394086	CENTER FOR GENOMIC REGULATION	Apr-15	public	sra,fastq,run.zq	s3,gs,ncbi	s3.us-east-1,ncbi.public,gs.us-east1	Human saliva	Illumina MiSeq	PCR	METAGENOMIC	male	control	602	1	ILLUMINA	human oral metagenome	SRP128931	SRX3555455	PAIRED
SRR6465459	PRJNA427101	SAMN08227534	14.46016 years	AMPLICON	Spain	Europe	Spain: Sevilla	92750140	65340324	CENTER FOR GENOMIC REGULATION	Apr-15	public	fastq,run.zq,sra	ncbi,gs,s3	gs.us-east1,ncbi.public,s3.us-east-1	Human saliva	Illumina MiSeq	PCR	METAGENOMIC	male	control	602	1	ILLUMINA	human oral metagenome	SRP128931	SRX3555454	PAIRED
SRR6465460	PRJNA427101	SAMN08227537	15.15879 years	AMPLICON	Spain	Europe	Spain: Sevilla	68509406	48319766	CENTER FOR GENOMIC REGULATION	Apr-15	public	sra,fastq,run.zq	s3,ncbi,gs	s3.us-east-1,gs.us-east1,ncbi.public	Human saliva	Illumina MiSeq	PCR	METAGENOMIC	female	control	602	1	ILLUMINA	human oral metagenome	SRP128931	SRX3555453	PAIRED
SRR6465461	PRJNA427101	SAMN08227536	14.78071 years	AMPLICON	Spain	Europe	Spain: Sevilla	89864754	63541580	CENTER FOR GENOMIC REGULATION	Apr-15	public	fastq,sra,run.zq	gs,ncbi,s3	gs.us-east1,ncbi.public,s3.us-east-1	Human saliva	Illumina MiSeq	PCR	METAGENOMIC	female	control	602	1	ILLUMINA	human oral metagenome	SRP128931	SRX3555452	PAIRED
SRR6465462	PRJNA427101	SAMN08227630	15.17249 years	AMPLICON	Spain	Europe	Spain: Madrid	51359630	36460826	CENTER FOR GENOMIC REGULATION	Apr-15	public	sra,fastq,run.zq	s3,ncbi,gs	gs.us-east1,s3.us-east-1,ncbi.public	Human saliva	Illumina MiSeq	PCR	METAGENOMIC	female	control	602	1	ILLUMINA	human oral metagenome	SRP128931	SRX3555451	PAIRED
SRR6465463	PRJNA427101	SAMN08227631	14.31769 years	AMPLICON	Spain	Europe	Spain: Madrid	70682024	50380472	CENTER FOR GENOMIC REGULATION	Apr-15	public	fastq,sra,run.zq	ncbi,gs,s3	gs.us-east1,ncbi.public,s3.us-east-1	Human saliva	Illumina MiSeq	PCR	METAGENOMIC	female	control	602	1	ILLUMINA	human oral metagenome	SRP128931	SRX3555450	PAIRED
SRR6465464	PRJNA427101	SAMN08227632	14.38893 years	AMPLICON	Spain	Europe	Spain: Madrid	90274716	63329792	CENTER FOR GENOMIC REGULATION	Apr-15	public	sra,run.zq,fastq	s3,ncbi,gs	ncbi.public,gs.us-east1,s3.us-east-1	Human saliva	Illumina MiSeq	PCR	METAGENOMIC	female	control	602	1	ILLUMINA	human oral metagenome	SRP128931	SRX3555449	PAIRED
SRR6465465	PRJNA427101	SAMN08227633	16.81084 years	AMPLICON	Spain	Europe	Spain: Madrid	86908332	61606927	CENTER FOR GENOMIC REGULATION	Apr-15	public	fastq,run.zq,sra	ncbi,gs,s3	gs.us-east1,ncbi.public,s3.us-east-1	Human saliva	Illumina MiSeq	PCR	METAGENOMIC	male	control	602	1	ILLUMINA	human oral metagenome	SRP128931	SRX3555448	PAIRED
SRR6465466	PRJNA427101	SAMN08227634	14.92043 years	AMPLICON	Spain	Europe	Spain: Madrid	123773608	86749354	CENTER FOR GENOMIC REGULATION	Apr-15	public	fastq,run.zq,sra	gs,ncbi,s3	s3.us-east-1,gs.us-east1,ncbi.public	Human saliva	Illumina MiSeq	PCR	METAGENOMIC	male	control	602	1	ILLUMINA	human oral metagenome	SRP128931	SRX3555447	PAIRED
SRR6465467	PRJNA427101	SAMN08227635	14.83824 years	AMPLICON	Spain	Europe	Spain: Madrid	66772034	47234098	CENTER FOR GENOMIC REGULATION	Apr-15	public	sra,run.zq,fastq	gs,ncbi,s3	gs.us-east1,ncbi.public,s3.us-east-1	Human saliva	Illumina MiSeq	PCR	METAGENOMIC	male	control	602	1	ILLUMINA	human oral metagenome	SRP128931	SRX3555446	PAIRED
SRR6465468	PRJNA427101	SAMN08227688	15.78893 years	AMPLICON	Spain	Europe	Spain: Port d'Alcudia	76876604	55032522	CENTER FOR GENOMIC REGULATION	Feb-15	public	sra,run.zq,fastq	ncbi,s3,gs	ncbi.public,s3.us-east-1,gs.us-east1	Human saliva	Illumina MiSeq	PCR	METAGENOMIC	male	control	602	1	ILLUMINA	human oral metagenome	SRP128931	SRX3555445	PAIRED
SRR6465469	PRJNA427101	SAMN08227716	14.39441 years	AMPLICON	Spain	Europe	Spain: Ejea de los Caballeros	37178918	26851890	CENTER FOR GENOMIC REGULATION	Apr-15	public	run.zq,sra,fastq	s3,ncbi,gs	ncbi.public,s3.us-east-1,gs.us-east1	Human saliva	Illumina MiSeq	PCR	METAGENOMIC	female	control	602	1	ILLUMINA	human oral metagenome	SRP128931	SRX3555444	PAIRED
SRR6465470	PRJNA427101	SAMN08227185	14.57797 years	AMPLICON	Spain	Europe	Spain: Nules	106469720	77305173	CENTER FOR GENOMIC REGULATION	Feb-15	public	run.zq,fastq,sra	gs,s3,ncbi	gs.us-east1,s3.us-east-1,ncbi.public	Human saliva	Illumina MiSeq	PCR	METAGENOMIC	male	control	602	1	ILLUMINA	human oral metagenome	SRP128931	SRX3555443	PAIRED
SRR6465471	PRJNA427101	SAMN08227184	14.71221 years	AMPLICON	Spain	Europe	Spain: Nules	93919224	68596020	CENTER FOR GENOMIC REGULATION	Feb-15	public	fastq,sra,run.zq	s3,gs,ncbi	s3.us-east-1,gs.us-east1,ncbi.public	Human saliva	Illumina MiSeq	PCR	METAGENOMIC	female	control	602	1	ILLUMINA	human oral metagenome	SRP128931	SRX3555442	PAIRED
SRR6465472	PRJNA427101	SAMN08227179	14.26838 years	AMPLICON	Spain	Europe	Spain: Nules	87038364	62983026	CENTER FOR GENOMIC REGULATION	Feb-15	public	run.zq,fastq,sra	s3,gs,ncbi	s3.us-east-1,gs.us-east1,ncbi.public	Human saliva	Illumina MiSeq	PCR	METAGENOMIC	male	control	602	1	ILLUMINA	human oral metagenome	SRP128931	SRX3555441	PAIRED
SRR6465473	PRJNA427101	SAMN08227178	15.06564 years	AMPLICON	Spain	Europe	Spain: Nules	62111350	45481474	CENTER FOR GENOMIC REGULATION	Feb-15	public	sra,run.zq,fastq	s3,gs,ncbi	ncbi.public,gs.us-east1,s3.us-east-1	Human saliva	Illumina MiSeq	PCR	METAGENOMIC	male	control	602	1	ILLUMINA	human oral metagenome	SRP128931	SRX3555440	PAIRED
SRR6465474	PRJNA427101	SAMN08227306	14.89852 years	AMPLICON	Spain	Europe	Spain: Murcia	60566618	44466152	CENTER FOR GENOMIC REGULATION	Feb-15	public	run.zq,fastq,sra	s3,gs,ncbi	gs.us-east1,s3.us-east-1,ncbi.public	Human saliva	Illumina MiSeq	PCR	METAGENOMIC	female	control	602	1	ILLUMINA	human oral metagenome	SRP128931	SRX3555439	PAIRED
SRR6465475	PRJNA427101	SAMN08227307	14.37249 years	AMPLICON	Spain	Europe	Spain: Murcia	53967494	39635657	CENTER FOR GENOMIC REGULATION	Feb-15	public	run.zq,sra,fastq	ncbi,s3,gs	ncbi.public,s3.us-east-1,gs.us-east1	Human saliva	Illumina MiSeq	PCR	METAGENOMIC	female	control	602	1	ILLUMINA	human oral metagenome	SRP128931	SRX3555438	PAIRED
SRR6465476	PRJNA427101	SAMN08227304	14.98071 years	AMPLICON	Spain	Europe	Spain: Murcia	116705526	85866314	CENTER FOR GENOMIC REGULATION	Feb-15	public	sra,fastq,run.zq	s3,ncbi,gs	ncbi.public,s3.us-east-1,gs.us-east1	Human saliva	Illumina MiSeq	PCR	METAGENOMIC	male	control	602	1	ILLUMINA	human oral metagenome	SRP128931	SRX3555437	PAIRED
SRR6465477	PRJNA427101	SAMN08227305	14.36975 years	AMPLICON	Spain	Europe	Spain: Murcia	110947396	82142268	CENTER FOR GENOMIC REGULATION	Feb-15	public	fastq,sra,run.zq	ncbi,gs,s3	ncbi.public,gs.us-east1,s3.us-east-1	Human saliva	Illumina MiSeq	PCR	METAGENOMIC	male	control	602	1	ILLUMINA	human oral metagenome	SRP128931	SRX3555436	PAIRED
SRR6465478	PRJNA427101	SAMN08227302	14.76975 years	AMPLICON	Spain	Europe	Spain: Murcia	89741344	66270817	CENTER FOR GENOMIC REGULATION	Feb-15	public	fastq,sra,run.zq	s3,gs,ncbi	gs.us-east1,s3.us-east-1,ncbi.public	Human saliva	Illumina MiSeq	PCR	METAGENOMIC	male	control	602	1	ILLUMINA	human oral metagenome	SRP128931	SRX3555435	PAIRED
SRR6465479	PRJNA427101	SAMN08227303	14.59989 years	AMPLICON	Spain	Europe	Spain: Murcia	162042146	120240003	CENTER FOR GENOMIC REGULATION	Feb-15	public	sra,run.zq,fastq	s3,gs,ncbi	s3.us-east-1,gs.us-east1,ncbi.public	Human saliva	Illumina MiSeq	PCR	METAGENOMIC	female	control	602	1	ILLUMINA	human oral metagenome	SRP128931	SRX3555434	PAIRED
SRR6465480	PRJNA427101	SAMN08227300	14.76975 years	AMPLICON	Spain	Europe	Spain: Murcia	90435450	66897854	CENTER FOR GENOMIC REGULATION	Feb-15	public	sra,fastq,run.zq	s3,ncbi,gs	ncbi.public,s3.us-east-1,gs.us-east1	Human saliva	Illumina MiSeq	PCR	METAGENOMIC	male	control	602	1	ILLUMINA	human oral metagenome	SRP128931	SRX3555433	PAIRED
SRR6465481	PRJNA427101	SAMN08227301	14.53961 years	AMPLICON	Spain	Europe	Spain: Murcia	106239154	78614048	CENTER FOR GENOMIC REGULATION	Feb-15	public	fastq,sra,run.zq	s3,gs,ncbi	gs.us-east1,ncbi.public,s3.us-east-1	Human saliva	Illumina MiSeq	PCR	METAGENOMIC	female	control	602	1	ILLUMINA	human oral metagenome	SRP128931	SRX3555432	PAIRED
SRR6465482	PRJNA427101	SAMN08227298	15.09578 years	AMPLICON	Spain	Europe	Spain: Santurtzi	78672370	57885292	CENTER FOR GENOMIC REGULATION	Apr-15	public	sra,fastq,run.zq	gs,s3,ncbi	gs.us-east1,s3.us-east-1,ncbi.public	Human saliva	Illumina MiSeq	PCR	METAGENOMIC	female	control	602	1	ILLUMINA	human oral metagenome	SRP128931	SRX3555431	PAIRED
SRR6465483	PRJNA427101	SAMN08227299	14.86016 years	AMPLICON	Spain	Europe	Spain: Murcia	85673630	63262102	CENTER FOR GENOMIC REGULATION	Feb-15	public	fastq,sra,run.zq	ncbi,gs,s3	gs.us-east1,ncbi.public,s3.us-east-1	Human saliva	Illumina MiSeq	PCR	METAGENOMIC	female	control	602	1	ILLUMINA	human oral metagenome	SRP128931	SRX3555430	PAIRED
SRR6465484	PRJNA427101	SAMN08227690	15.6218 years	AMPLICON	Spain	Europe	Spain: Port d'Alcudia	39976412	28577763	CENTER FOR GENOMIC REGULATION	Feb-15	public	fastq,run.zq,sra	gs,ncbi,s3	s3.us-east-1,ncbi.public,gs.us-east1	Human saliva	Illumina MiSeq	PCR	METAGENOMIC	male	control	602	1	ILLUMINA	human oral metagenome	SRP128931	SRX3555429	PAIRED
SRR6465485	PRJNA427101	SAMN08227128	15.11495 years	AMPLICON	Spain	Europe	Spain: Sevilla	78233512	56832810	CENTER FOR GENOMIC REGULATION	Apr-15	public	sra,run.zq,fastq	ncbi,gs,s3	ncbi.public,gs.us-east1,s3.us-east-1	Human saliva	Illumina MiSeq	PCR	METAGENOMIC	female	control	602	1	ILLUMINA	human oral metagenome	SRP128931	SRX3555428	PAIRED
SRR6465486	PRJNA427101	SAMN08227129	14.41632 years	AMPLICON	Spain	Europe	Spain: Sevilla	49555436	35972796	CENTER FOR GENOMIC REGULATION	Apr-15	public	run.zq,fastq,sra	ncbi,gs,s3	s3.us-east-1,ncbi.public,gs.us-east1	Human saliva	Illumina MiSeq	PCR	METAGENOMIC	male	control	602	1	ILLUMINA	human oral metagenome	SRP128931	SRX3555427	PAIRED
SRR6465487	PRJNA427101	SAMN08227130	15.12317 years	AMPLICON	Spain	Europe	Spain: Sevilla	37215038	27237570	CENTER FOR GENOMIC REGULATION	Apr-15	public	run.zq,fastq,sra	ncbi,s3,gs	gs.us-east1,s3.us-east-1,ncbi.public	Human saliva	Illumina MiSeq	PCR	METAGENOMIC	female	control	602	1	ILLUMINA	human oral metagenome	SRP128931	SRX3555426	PAIRED
SRR6465488	PRJNA427101	SAMN08227131	14.35331 years	AMPLICON	Spain	Europe	Spain: Sevilla	38470810	28102657	CENTER FOR GENOMIC REGULATION	Apr-15	public	sra,fastq,run.zq	ncbi,gs,s3	gs.us-east1,ncbi.public,s3.us-east-1	Human saliva	Illumina MiSeq	PCR	METAGENOMIC	male	control	602	1	ILLUMINA	human oral metagenome	SRP128931	SRX3555425	PAIRED
SRR6465489	PRJNA427101	SAMN08227132	14.81632 years	AMPLICON	Spain	Europe	Spain: Sevilla	42332640	30603419	CENTER FOR GENOMIC REGULATION	Apr-15	public	run.zq,fastq,sra	gs,s3,ncbi	gs.us-east1,s3.us-east-1,ncbi.public	Human saliva	Illumina MiSeq	PCR	METAGENOMIC	male	control	602	1	ILLUMINA	human oral metagenome	SRP128931	SRX3555424	PAIRED
SRR6465490	PRJNA427101	SAMN08227133	14.66016 years	AMPLICON	Spain	Europe	Spain: Sevilla	43536038	31649960	CENTER FOR GENOMIC REGULATION	Apr-15	public	run.zq,fastq,sra	gs,s3,ncbi	ncbi.public,gs.us-east1,s3.us-east-1	Human saliva	Illumina MiSeq	PCR	METAGENOMIC	male	control	602	1	ILLUMINA	human oral metagenome	SRP128931	SRX3555423	PAIRED
SRR6465491	PRJNA427101	SAMN08227134	14.85468 years	AMPLICON	Spain	Europe	Spain: L'Alcora	43810550	31756453	CENTER FOR GENOMIC REGULATION	Feb-15	public	sra,fastq,run.zq	s3,gs,ncbi	gs.us-east1,ncbi.public,s3.us-east-1	Human saliva	Illumina MiSeq	PCR	METAGENOMIC	female	control	602	1	ILLUMINA	human oral metagenome	SRP128931	SRX3555422	PAIRED
SRR6465492	PRJNA427101	SAMN08227135	14.76701 years	AMPLICON	Spain	Europe	Spain: L'Alcora	47881876	34757611	CENTER FOR GENOMIC REGULATION	Feb-15	public	sra,fastq,run.zq	s3,ncbi,gs	ncbi.public,s3.us-east-1,gs.us-east1	Human saliva	Illumina MiSeq	PCR	METAGENOMIC	male	control	602	1	ILLUMINA	human oral metagenome	SRP128931	SRX3555421	PAIRED
SRR6465493	PRJNA427101	SAMN08227136	14.66016 years	AMPLICON	Spain	Europe	Spain: L'Alcora	95068442	68607030	CENTER FOR GENOMIC REGULATION	Feb-15	public	run.zq,fastq,sra	s3,gs,ncbi	s3.us-east-1,ncbi.public,gs.us-east1	Human saliva	Illumina MiSeq	PCR	METAGENOMIC	female	control	602	1	ILLUMINA	human oral metagenome	SRP128931	SRX3555420	PAIRED
SRR6465494	PRJNA427101	SAMN08227137	15.11769 years	AMPLICON	Spain	Europe	Spain: L'Alcora	122551548	87835252	CENTER FOR GENOMIC REGULATION	Feb-15	public	run.zq,fastq,sra	gs,ncbi,s3	s3.us-east-1,gs.us-east1,ncbi.public	Human saliva	Illumina MiSeq	PCR	METAGENOMIC	female	control	602	1	ILLUMINA	human oral metagenome	SRP128931	SRX3555419	PAIRED
SRR6465495	PRJNA427101	SAMN08227786	15.04646 years	AMPLICON	Spain	Europe	Spain: Malaga	53092186	37988471	CENTER FOR GENOMIC REGULATION	Apr-15	public	sra,fastq,run.zq	gs,s3,ncbi	s3.us-east-1,gs.us-east1,ncbi.public	Human saliva	Illumina MiSeq	PCR	METAGENOMIC	male	control	602	1	ILLUMINA	human oral metagenome	SRP128931	SRX3555418	PAIRED
SRR6465496	PRJNA427101	SAMN08227787	14.6492 years	AMPLICON	Spain	Europe	Spain: Malaga	63831866	45567030	CENTER FOR GENOMIC REGULATION	Apr-15	public	fastq,run.zq,sra	gs,ncbi,s3	s3.us-east-1,ncbi.public,gs.us-east1	Human saliva	Illumina MiSeq	PCR	METAGENOMIC	female	control	602	1	ILLUMINA	human oral metagenome	SRP128931	SRX3555417	PAIRED
SRR6465497	PRJNA427101	SAMN08227691	14.23824 years	AMPLICON	Spain	Europe	Spain: Port d'Alcudia	57397088	40880355	CENTER FOR GENOMIC REGULATION	Feb-15	public	sra,run.zq,fastq	ncbi,gs,s3	ncbi.public,gs.us-east1,s3.us-east-1	Human saliva	Illumina MiSeq	PCR	METAGENOMIC	male	control	602	1	ILLUMINA	human oral metagenome	SRP128931	SRX3555416	PAIRED
SRR6465498	PRJNA427101	SAMN08227203	15.01358 years	AMPLICON	Spain	Europe	Spain: Vigo	126544012	91332781	CENTER FOR GENOMIC REGULATION	Apr-15	public	sra,run.zq,fastq	s3,ncbi,gs	s3.us-east-1,ncbi.public,gs.us-east1	Human saliva	Illumina MiSeq	PCR	METAGENOMIC	female	control	602	1	ILLUMINA	human oral metagenome	SRP128931	SRX3555415	PAIRED
SRR6465499	PRJNA427101	SAMN08227202	15.34783 years	AMPLICON	Spain	Europe	Spain: Vigo	91856772	66377607	CENTER FOR GENOMIC REGULATION	Apr-15	public	run.zq,sra,fastq	s3,gs,ncbi	s3.us-east-1,ncbi.public,gs.us-east1	Human saliva	Illumina MiSeq	PCR	METAGENOMIC	female	control	602	1	ILLUMINA	human oral metagenome	SRP128931	SRX3555414	PAIRED
SRR6465500	PRJNA427101	SAMN08227205	15.00811 years	AMPLICON	Spain	Europe	Spain: Vigo	61630954	44761432	CENTER FOR GENOMIC REGULATION	Apr-15	public	run.zq,sra,fastq	gs,ncbi,s3	ncbi.public,gs.us-east1,s3.us-east-1	Human saliva	Illumina MiSeq	PCR	METAGENOMIC	female	control	602	1	ILLUMINA	human oral metagenome	SRP128931	SRX3555413	PAIRED
SRR6465501	PRJNA427101	SAMN08227204	15.86016 years	AMPLICON	Spain	Europe	Spain: Vigo	124325642	90195503	CENTER FOR GENOMIC REGULATION	Apr-15	public	sra,run.zq,fastq	s3,ncbi,gs	gs.us-east1,ncbi.public,s3.us-east-1	Human saliva	Illumina MiSeq	PCR	METAGENOMIC	male	control	602	1	ILLUMINA	human oral metagenome	SRP128931	SRX3555412	PAIRED
SRR6465502	PRJNA427101	SAMN08227199	14.74509 years	AMPLICON	Spain	Europe	Spain: Vigo	55224470	40094680	CENTER FOR GENOMIC REGULATION	Apr-15	public	fastq,run.zq,sra	gs,ncbi,s3	gs.us-east1,ncbi.public,s3.us-east-1	Human saliva	Illumina MiSeq	PCR	METAGENOMIC	female	control	602	1	ILLUMINA	human oral metagenome	SRP128931	SRX3555411	PAIRED
SRR6465503	PRJNA427101	SAMN08227198	15.12317 years	AMPLICON	Spain	Europe	Spain: Vigo	78999858	57242769	CENTER FOR GENOMIC REGULATION	Apr-15	public	fastq,sra,run.zq	ncbi,gs,s3	s3.us-east-1,ncbi.public,gs.us-east1	Human saliva	Illumina MiSeq	PCR	METAGENOMIC	female	control	602	1	ILLUMINA	human oral metagenome	SRP128931	SRX3555410	PAIRED
SRR6465504	PRJNA427101	SAMN08227201	15.60263 years	AMPLICON	Spain	Europe	Spain: Vigo	116959570	84453710	CENTER FOR GENOMIC REGULATION	Apr-15	public	sra,fastq,run.zq	gs,ncbi,s3	gs.us-east1,s3.us-east-1,ncbi.public	Human saliva	Illumina MiSeq	PCR	METAGENOMIC	female	control	602	1	ILLUMINA	human oral metagenome	SRP128931	SRX3555409	PAIRED
SRR6465505	PRJNA427101	SAMN08227200	14.80263 years	AMPLICON	Spain	Europe	Spain: Vigo	70388248	51441130	CENTER FOR GENOMIC REGULATION	Apr-15	public	run.zq,fastq,sra	s3,gs,ncbi	gs.us-east1,s3.us-east-1,ncbi.public	Human saliva	Illumina MiSeq	PCR	METAGENOMIC	female	control	602	1	ILLUMINA	human oral metagenome	SRP128931	SRX3555408	PAIRED
SRR6465506	PRJNA427101	SAMN08227762	15.0629 years	AMPLICON	Spain	Europe	Spain: Malaga	70662158	50441031	CENTER FOR GENOMIC REGULATION	Apr-15	public	sra,run.zq,fastq	gs,s3,ncbi	gs.us-east1,ncbi.public,s3.us-east-1	Human saliva	Illumina MiSeq	PCR	METAGENOMIC	female	control	602	1	ILLUMINA	human oral metagenome	SRP128931	SRX3555407	PAIRED
SRR6465507	PRJNA427101	SAMN08227763	14.33687 years	AMPLICON	Spain	Europe	Spain: Malaga	52388448	37775600	CENTER FOR GENOMIC REGULATION	Apr-15	public	sra,run.zq,fastq	s3,gs,ncbi	s3.us-east-1,ncbi.public,gs.us-east1	Human saliva	Illumina MiSeq	PCR	METAGENOMIC	male	control	602	1	ILLUMINA	human oral metagenome	SRP128931	SRX3555406	PAIRED
SRR6465508	PRJNA427101	SAMN08227764	14.74235 years	AMPLICON	Spain	Europe	Spain: Malaga	76013938	54124712	CENTER FOR GENOMIC REGULATION	Apr-15	public	run.zq,fastq,sra	gs,ncbi,s3	s3.us-east-1,gs.us-east1,ncbi.public	Human saliva	Illumina MiSeq	PCR	METAGENOMIC	female	control	602	1	ILLUMINA	human oral metagenome	SRP128931	SRX3555405	PAIRED
SRR6465509	PRJNA427101	SAMN08227765	15.08482 years	AMPLICON	Spain	Europe	Spain: Malaga	85124606	60791156	CENTER FOR GENOMIC REGULATION	Apr-15	public	sra,fastq,run.zq	ncbi,s3,gs	ncbi.public,s3.us-east-1,gs.us-east1	Human saliva	Illumina MiSeq	PCR	METAGENOMIC	female	control	602	1	ILLUMINA	human oral metagenome	SRP128931	SRX3555404	PAIRED
SRR6465510	PRJNA427101	SAMN08227207	14.96153 years	AMPLICON	Spain	Europe	Spain: Vigo	36395114	26380241	CENTER FOR GENOMIC REGULATION	Apr-15	public	fastq,sra,run.zq	gs,ncbi,s3	ncbi.public,s3.us-east-1,gs.us-east1	Human saliva	Illumina MiSeq	PCR	METAGENOMIC	female	control	602	1	ILLUMINA	human oral metagenome	SRP128931	SRX3555403	PAIRED
SRR6465511	PRJNA427101	SAMN08227206	14.98893 years	AMPLICON	Spain	Europe	Spain: Vigo	80200246	58974591	CENTER FOR GENOMIC REGULATION	Apr-15	public	run.zq,fastq,sra	gs,s3,ncbi	s3.us-east-1,gs.us-east1,ncbi.public	Human saliva	Illumina MiSeq	PCR	METAGENOMIC	male	control	602	1	ILLUMINA	human oral metagenome	SRP128931	SRX3555402	PAIRED
SRR6465512	PRJNA427101	SAMN08227760	14.2355 years	AMPLICON	Spain	Europe	Spain: Malaga	60699660	43493811	CENTER FOR GENOMIC REGULATION	Apr-15	public	sra,run.zq,fastq	gs,ncbi,s3	ncbi.public,s3.us-east-1,gs.us-east1	Human saliva	Illumina MiSeq	PCR	METAGENOMIC	female	control	602	1	ILLUMINA	human oral metagenome	SRP128931	SRX3555401	PAIRED
SRR6465513	PRJNA427101	SAMN08227761	14.22728 years	AMPLICON	Spain	Europe	Spain: Malaga	101551380	73642353	CENTER FOR GENOMIC REGULATION	Apr-15	public	sra,fastq,run.zq	s3,ncbi,gs	ncbi.public,s3.us-east-1,gs.us-east1	Human saliva	Illumina MiSeq	PCR	METAGENOMIC	female	control	602	1	ILLUMINA	human oral metagenome	SRP128931	SRX3555400	PAIRED
SRR6465514	PRJNA427101	SAMN08227393	14.4766 years	AMPLICON	Spain	Europe	Spain: Zaragoza	77159544	57332362	CENTER FOR GENOMIC REGULATION	Apr-15	public	sra,run.zq,fastq	s3,ncbi,gs	s3.us-east-1,ncbi.public,gs.us-east1	Human saliva	Illumina MiSeq	PCR	METAGENOMIC	male	control	602	1	ILLUMINA	human oral metagenome	SRP128931	SRX3555399	PAIRED
SRR6465515	PRJNA427101	SAMN08227392	14.50126 years	AMPLICON	Spain	Europe	Spain: Zaragoza	54433442	40170101	CENTER FOR GENOMIC REGULATION	Apr-15	public	fastq,sra,run.zq	ncbi,s3,gs	s3.us-east-1,ncbi.public,gs.us-east1	Human saliva	Illumina MiSeq	PCR	METAGENOMIC	female	control	602	1	ILLUMINA	human oral metagenome	SRP128931	SRX3555398	PAIRED
SRR6465517	PRJNA427101	SAMN08227394	15.87112 years	AMPLICON	Spain	Europe	Spain: Zaragoza	51492070	38650326	CENTER FOR GENOMIC REGULATION	Apr-15	public	sra,fastq,run.zq	gs,s3,ncbi	gs.us-east1,ncbi.public,s3.us-east-1	Human saliva	Illumina MiSeq	PCR	METAGENOMIC	male	control	602	1	ILLUMINA	human oral metagenome	SRP128931	SRX3555396	PAIRED
SRR6465518	PRJNA427101	SAMN08227389	14.92043 years	AMPLICON	Spain	Europe	Spain: Zaragoza	49519918	36711772	CENTER FOR GENOMIC REGULATION	Apr-15	public	fastq,run.zq,sra	s3,gs,ncbi	ncbi.public,gs.us-east1,s3.us-east-1	Human saliva	Illumina MiSeq	PCR	METAGENOMIC	female	control	602	1	ILLUMINA	human oral metagenome	SRP128931	SRX3555395	PAIRED
SRR6465519	PRJNA427101	SAMN08227388	14.62454 years	AMPLICON	Spain	Europe	Spain: Zaragoza	68208406	50180040	CENTER FOR GENOMIC REGULATION	Apr-15	public	fastq,run.zq,sra	s3,ncbi,gs	gs.us-east1,s3.us-east-1,ncbi.public	Human saliva	Illumina MiSeq	PCR	METAGENOMIC	female	control	602	1	ILLUMINA	human oral metagenome	SRP128931	SRX3555394	PAIRED
SRR6465520	PRJNA427101	SAMN08227391	16.08756 years	AMPLICON	Spain	Europe	Spain: Zaragoza	70712726	52229814	CENTER FOR GENOMIC REGULATION	Apr-15	public	run.zq,fastq,sra	s3,ncbi,gs	gs.us-east1,s3.us-east-1,ncbi.public	Human saliva	Illumina MiSeq	PCR	METAGENOMIC	female	control	602	1	ILLUMINA	human oral metagenome	SRP128931	SRX3555393	PAIRED
SRR6465521	PRJNA427101	SAMN08227390	14.79989 years	AMPLICON	Spain	Europe	Spain: Zaragoza	50747998	37504310	CENTER FOR GENOMIC REGULATION	Apr-15	public	run.zq,fastq,sra	ncbi,s3,gs	s3.us-east-1,gs.us-east1,ncbi.public	Human saliva	Illumina MiSeq	PCR	METAGENOMIC	male	control	602	1	ILLUMINA	human oral metagenome	SRP128931	SRX3555392	PAIRED
SRR6465522	PRJNA427101	SAMN08227397	14.66564 years	AMPLICON	Spain	Europe	Spain: Zaragoza	34962956	25934676	CENTER FOR GENOMIC REGULATION	Apr-15	public	sra,fastq,run.zq	ncbi,gs,s3	gs.us-east1,ncbi.public,s3.us-east-1	Human saliva	Illumina MiSeq	PCR	METAGENOMIC	female	control	602	1	ILLUMINA	human oral metagenome	SRP128931	SRX3555391	PAIRED
SRR6465523	PRJNA427101	SAMN08227396	14.98619 years	AMPLICON	Spain	Europe	Spain: Zaragoza	64195474	47339522	CENTER FOR GENOMIC REGULATION	Apr-15	public	fastq,run.zq,sra	s3,ncbi,gs	s3.us-east-1,ncbi.public,gs.us-east1	Human saliva	Illumina MiSeq	PCR	METAGENOMIC	female	control	602	1	ILLUMINA	human oral metagenome	SRP128931	SRX3555390	PAIRED
SRR6465524	PRJNA427101	SAMN08227296	14.75879 years	AMPLICON	Spain	Europe	Spain: Santurtzi	105514948	78023705	CENTER FOR GENOMIC REGULATION	Apr-15	public	run.zq,fastq,sra	ncbi,s3,gs	s3.us-east-1,ncbi.public,gs.us-east1	Human saliva	Illumina MiSeq	PCR	METAGENOMIC	male	control	602	1	ILLUMINA	human oral metagenome	SRP128931	SRX3555389	PAIRED
SRR6465525	PRJNA427101	SAMN08227297	14.59441 years	AMPLICON	Spain	Europe	Spain: Santurtzi	108366622	80202278	CENTER FOR GENOMIC REGULATION	Apr-15	public	run.zq,sra,fastq	ncbi,s3,gs	ncbi.public,gs.us-east1,s3.us-east-1	Human saliva	Illumina MiSeq	PCR	METAGENOMIC	female	control	602	1	ILLUMINA	human oral metagenome	SRP128931	SRX3555388	PAIRED
SRR6465526	PRJNA427101	SAMN08227294	14.52591 years	AMPLICON	Spain	Europe	Spain: Santurtzi	80377234	59559867	CENTER FOR GENOMIC REGULATION	Apr-15	public	sra,fastq,run.zq	s3,gs,ncbi	gs.us-east1,s3.us-east-1,ncbi.public	Human saliva	Illumina MiSeq	PCR	METAGENOMIC	male	control	602	1	ILLUMINA	human oral metagenome	SRP128931	SRX3555387	PAIRED
SRR6465527	PRJNA427101	SAMN08227295	16.18619 years	AMPLICON	Spain	Europe	Spain: Santurtzi	90291572	68165544	CENTER FOR GENOMIC REGULATION	Apr-15	public	fastq,run.zq,sra	s3,ncbi,gs	ncbi.public,gs.us-east1,s3.us-east-1	Human saliva	Illumina MiSeq	PCR	METAGENOMIC	male	control	602	1	ILLUMINA	human oral metagenome	SRP128931	SRX3555386	PAIRED
SRR6465528	PRJNA427101	SAMN08227292	14.68208 years	AMPLICON	Spain	Europe	Spain: Santurtzi	88400690	65410297	CENTER FOR GENOMIC REGULATION	Apr-15	public	fastq,sra,run.zq	gs,ncbi,s3	ncbi.public,gs.us-east1,s3.us-east-1	Human saliva	Illumina MiSeq	PCR	METAGENOMIC	female	control	602	1	ILLUMINA	human oral metagenome	SRP128931	SRX3555385	PAIRED
SRR6465529	PRJNA427101	SAMN08227293	14.99441 years	AMPLICON	Spain	Europe	Spain: Santurtzi	101298540	74881724	CENTER FOR GENOMIC REGULATION	Apr-15	public	fastq,run.zq,sra	ncbi,gs,s3	s3.us-east-1,ncbi.public,gs.us-east1	Human saliva	Illumina MiSeq	PCR	METAGENOMIC	male	control	602	1	ILLUMINA	human oral metagenome	SRP128931	SRX3555384	PAIRED
SRR6465530	PRJNA427101	SAMN08227290	14.98071 years	AMPLICON	Spain	Europe	Spain: Santurtzi	78916782	58264992	CENTER FOR GENOMIC REGULATION	Apr-15	public	fastq,run.zq,sra	gs,s3,ncbi	s3.us-east-1,gs.us-east1,ncbi.public	Human saliva	Illumina MiSeq	PCR	METAGENOMIC	female	control	602	1	ILLUMINA	human oral metagenome	SRP128931	SRX3555383	PAIRED
SRR6465531	PRJNA427101	SAMN08227291	15.01358 years	AMPLICON	Spain	Europe	Spain: Santurtzi	68719504	50676224	CENTER FOR GENOMIC REGULATION	Apr-15	public	fastq,run.zq,sra	gs,ncbi,s3	s3.us-east-1,gs.us-east1,ncbi.public	Human saliva	Illumina MiSeq	PCR	METAGENOMIC	male	control	602	1	ILLUMINA	human oral metagenome	SRP128931	SRX3555382	PAIRED
SRR6465567	PRJNA427101	SAMN08227969	14.67112 years	AMPLICON	Spain	Europe	Spain: El Saucejo	53636996	38609791	CENTER FOR GENOMIC REGULATION	Apr-15	public	fastq,run.zq,sra	s3,ncbi,gs	gs.us-east1,s3.us-east-1,ncbi.public	Human saliva	Illumina MiSeq	PCR	METAGENOMIC	female	control	602	1	ILLUMINA	human oral metagenome	SRP128931	SRX3555818	PAIRED
SRR6465568	PRJNA427101	SAMN08227968	14.78345 years	AMPLICON	Spain	Europe	Spain: El Saucejo	66597454	47859442	CENTER FOR GENOMIC REGULATION	Apr-15	public	sra,fastq,run.zq	ncbi,s3,gs	ncbi.public,s3.us-east-1,gs.us-east1	Human saliva	Illumina MiSeq	PCR	METAGENOMIC	female	control	602	1	ILLUMINA	human oral metagenome	SRP128931	SRX3555817	PAIRED
SRR6465570	PRJNA427101	SAMN08227974	14.36975 years	AMPLICON	Spain	Europe	Spain: El Saucejo	71960672	51880991	CENTER FOR GENOMIC REGULATION	Apr-15	public	run.zq,sra,fastq	gs,ncbi,s3	s3.us-east-1,gs.us-east1,ncbi.public	Human saliva	Illumina MiSeq	PCR	METAGENOMIC	female	control	602	1	ILLUMINA	human oral metagenome	SRP128931	SRX3555815	PAIRED
SRR6465571	PRJNA427101	SAMN08227973	15.10674 years	AMPLICON	Spain	Europe	Spain: El Saucejo	67994094	49179174	CENTER FOR GENOMIC REGULATION	Apr-15	public	fastq,run.zq,sra	gs,ncbi,s3	ncbi.public,s3.us-east-1,gs.us-east1	Human saliva	Illumina MiSeq	PCR	METAGENOMIC	male	control	602	1	ILLUMINA	human oral metagenome	SRP128931	SRX3555814	PAIRED
SRR6465572	PRJNA427101	SAMN08227972	14.79715 years	AMPLICON	Spain	Europe	Spain: El Saucejo	77077070	55766884	CENTER FOR GENOMIC REGULATION	Apr-15	public	run.zq,sra,fastq	s3,ncbi,gs	ncbi.public,s3.us-east-1,gs.us-east1	Human saliva	Illumina MiSeq	PCR	METAGENOMIC	female	control	602	1	ILLUMINA	human oral metagenome	SRP128931	SRX3555813	PAIRED
SRR6465573	PRJNA427101	SAMN08227817	14.76427 years	AMPLICON	Spain	Europe	Spain: Bullas	52374602	37857473	CENTER FOR GENOMIC REGULATION	Feb-15	public	run.zq,fastq,sra	s3,ncbi,gs	gs.us-east1,ncbi.public,s3.us-east-1	Human saliva	Illumina MiSeq	PCR	METAGENOMIC	male	control	602	1	ILLUMINA	human oral metagenome	SRP128931	SRX3555812	PAIRED
SRR6465574	PRJNA427101	SAMN08227816	14.37797 years	AMPLICON	Spain	Europe	Spain: Bullas	65660742	47474028	CENTER FOR GENOMIC REGULATION	Feb-15	public	run.zq,sra,fastq	s3,ncbi,gs	gs.us-east1,s3.us-east-1,ncbi.public	Human saliva	Illumina MiSeq	PCR	METAGENOMIC	male	control	602	1	ILLUMINA	human oral metagenome	SRP128931	SRX3555811	PAIRED
SRR6465575	PRJNA427101	SAMN08227811	14.56701 years	AMPLICON	Spain	Europe	Spain: Bullas	50847930	36402305	CENTER FOR GENOMIC REGULATION	Feb-15	public	run.zq,sra,fastq	ncbi,gs,s3	gs.us-east1,ncbi.public,s3.us-east-1	Human saliva	Illumina MiSeq	PCR	METAGENOMIC	female	control	602	1	ILLUMINA	human oral metagenome	SRP128931	SRX3555810	PAIRED
SRR6465576	PRJNA427101	SAMN08227810	14.76701 years	AMPLICON	Spain	Europe	Spain: Bullas	57829926	41378630	CENTER FOR GENOMIC REGULATION	Feb-15	public	run.zq,sra,fastq	s3,gs,ncbi	s3.us-east-1,ncbi.public,gs.us-east1	Human saliva	Illumina MiSeq	PCR	METAGENOMIC	female	control	602	1	ILLUMINA	human oral metagenome	SRP128931	SRX3555809	PAIRED
SRR6465577	PRJNA427101	SAMN08227809	14.86838 years	AMPLICON	Spain	Europe	Spain: Bullas	40441758	29295648	CENTER FOR GENOMIC REGULATION	Feb-15	public	sra,fastq,run.zq	gs,s3,ncbi	ncbi.public,gs.us-east1,s3.us-east-1	Human saliva	Illumina MiSeq	PCR	METAGENOMIC	female	control	602	1	ILLUMINA	human oral metagenome	SRP128931	SRX3555808	PAIRED
SRR6465578	PRJNA427101	SAMN08227808	15.02454 years	AMPLICON	Spain	Europe	Spain: Bullas	45553340	32631131	CENTER FOR GENOMIC REGULATION	Feb-15	public	fastq,sra,run.zq	s3,gs,ncbi	gs.us-east1,s3.us-east-1,ncbi.public	Human saliva	Illumina MiSeq	PCR	METAGENOMIC	male	control	602	1	ILLUMINA	human oral metagenome	SRP128931	SRX3555807	PAIRED
SRR6465579	PRJNA427101	SAMN08227815	14.84646 years	AMPLICON	Spain	Europe	Spain: Bullas	86606128	62475884	CENTER FOR GENOMIC REGULATION	Feb-15	public	run.zq,fastq,sra	s3,ncbi,gs	gs.us-east1,s3.us-east-1,ncbi.public	Human saliva	Illumina MiSeq	PCR	METAGENOMIC	male	control	602	1	ILLUMINA	human oral metagenome	SRP128931	SRX3555806	PAIRED
SRR6465580	PRJNA427101	SAMN08227814	14.88208 years	AMPLICON	Spain	Europe	Spain: Bullas	72280334	52245137	CENTER FOR GENOMIC REGULATION	Feb-15	public	run.zq,sra,fastq	s3,ncbi,gs	s3.us-east-1,gs.us-east1,ncbi.public	Human saliva	Illumina MiSeq	PCR	METAGENOMIC	male	control	602	1	ILLUMINA	human oral metagenome	SRP128931	SRX3555805	PAIRED
SRR6465581	PRJNA427101	SAMN08227813	14.87934 years	AMPLICON	Spain	Europe	Spain: Bullas	58565570	42010686	CENTER FOR GENOMIC REGULATION	Feb-15	public	run.zq,sra,fastq	gs,ncbi,s3	s3.us-east-1,gs.us-east1,ncbi.public	Human saliva	Illumina MiSeq	PCR	METAGENOMIC	male	control	602	1	ILLUMINA	human oral metagenome	SRP128931	SRX3555804	PAIRED
SRR6465582	PRJNA427101	SAMN08227812	14.67112 years	AMPLICON	Spain	Europe	Spain: Bullas	65994250	47123432	CENTER FOR GENOMIC REGULATION	Feb-15	public	fastq,run.zq,sra	gs,s3,ncbi	gs.us-east1,ncbi.public,s3.us-east-1	Human saliva	Illumina MiSeq	PCR	METAGENOMIC	female	control	602	1	ILLUMINA	human oral metagenome	SRP128931	SRX3555803	PAIRED
SRR6465583	PRJNA427101	SAMN08228115	14.60811 years	AMPLICON	Spain	Europe	Spain: Calella	80265262	56708974	CENTER FOR GENOMIC REGULATION	Apr-15	public	run.zq,sra,fastq	s3,gs,ncbi	gs.us-east1,ncbi.public,s3.us-east-1	Human saliva	Illumina MiSeq	PCR	METAGENOMIC	male	control	602	1	ILLUMINA	human oral metagenome	SRP128931	SRX3555802	PAIRED
SRR6465584	PRJNA427101	SAMN08228114	15.10947 years	AMPLICON	Spain	Europe	Spain: Calella	86854152	61344070	CENTER FOR GENOMIC REGULATION	Apr-15	public	sra,fastq,run.zq	ncbi,gs,s3	s3.us-east-1,gs.us-east1,ncbi.public	Human saliva	Illumina MiSeq	PCR	METAGENOMIC	female	control	602	1	ILLUMINA	human oral metagenome	SRP128931	SRX3555801	PAIRED
[truncated: 2,225 more rows]

## Sheet: V4
Run	BioProject	BioSample	AGE	Assay Type	geo_loc_name_country	geo_loc_name_country_continent	geo_loc_name	Bases	Bytes	Center Name	collection_timestamp	Consent	DATASTORE filetype	DATASTORE provider	DATASTORE region	env_material	Instrument	LibrarySelection	LibrarySource	SEX	Group	AvgSpotLen	version	Platform	Organism	SRA Study	Experiment	LibraryLayout	collection method	smoking
[truncated: 950 more rows]
